# Supplementary material for: Comparative Metabolome and Transcriptome Analyses Reveal the Regulatory Mechanism of Purple Leafstalk Production in Taro (Colocasia esculenta L. Schott)
Source: Genes (Basel). 2024 Jan 22;15(1):138. doi: 10.3390/genes15010138 (PMC10815928; doi:10.3390/genes15010138)
Supplement: Supplementary file 1 [file genes-15-00138-s001.zip]

Archive with 8 entries (8 files):
- supplementary Figure.pdf
- Table S1. Primers used in this study.xlsx
- Table S2-The DAMs detected in this study.xlsx
- Table S3- Sequencing data statistics.xls
- Table S4-DEGs in this study.xls
- Table S5-The GO terms enriched by the DEGs..xlsx
- Table S6-The KEGG enriched pathway by the DEGs..xls
- Table S7-TF detected in this study..xls
