# Supplementary material for: Comparative Metabolome and Transcriptome Analyses Reveal the Regulatory Mechanism of Purple Leafstalk Production in Taro (Colocasia esculenta L. Schott)
Source: Genes (Basel). 2024 Jan 22;15(1):138. doi: 10.3390/genes15010138 (PMC10815928; doi:10.3390/genes15010138)
Supplement: Supplementary file 1 [file genes-15-00138-s001.zip › Table S1. Primers used in this study.xlsx]

## Sheet: Sheet1
Gene ID*	Prime	Sequence (5'to3')
LG11.g925	PAL-qRT-PCR-F	GAAGCCGAAGCAGGATAGGT
	PAL-qRT-PCR-R	AAAGTTGCCGCCGTGGAG
LG09.g2324	4CL-qRT-PCR-F	CTGCCGCTGTTCCACATCTA
	4CL-qRT-PCR-R	GTCACCCCGTGCCTCTG
Contig05232_ERROPOS636324+.g7	F3H-qRT-PCR-F	GTCGGCTGTCCATCGCTAC
	F3H-qRT-PCR-R	CGGCTCATCTTCCTTCGGT
LG07.g1697	CHS-qRT-PCR-F	TCTCCAAGAACATCGCAAAGTC
	CHS-qRT-PCR-R	GCAGCACCGCCCGT
Contig09540.g2	DFR-qRT-PCR-F	CAAGATGACGGGCTGGATGT
	DFR-qRT-PCR-R	TGGGGATGACGCTGATGAGA
LG14.g142	LAR-qRT-PCR-F	TGGAGAGGACGCTAAGGGAG
	LAR-qRT-PCR-R	GGCAAGAACCGCTTCACAG
LG07.g2004	ANS-qRT-PCR-F	AGCAGCCCGCCAACTACAT
	ANS-qRT-PCR-R	TTCTCCAGCCTCCCTTCCTC
LG03.g2445	UGFT-qRT-PCR-F	TGCGGGTGGAACTCTGTGAT
	UGFT-qRT-PCR-R	CCCTCCTCGCTTCCCAG
LG01.g323	Actin-qRT-PCR-F	CCGTCTTTCCCAGTATTGTTG
	Actin-qRT-PCR-R	TCAGTGTCAAAATTCCTCGCT
