# Supplementary material for: Comparative Metabolome and Transcriptome Analyses Reveal the Regulatory Mechanism of Purple Leafstalk Production in Taro (Colocasia esculenta L. Schott)
Source: Genes (Basel). 2024 Jan 22;15(1):138. doi: 10.3390/genes15010138 (PMC10815928; doi:10.3390/genes15010138)
Supplement: Supplementary file 1 [file genes-15-00138-s001.zip › Table S2-The DAMs detected in this study.xlsx]

## Sheet: Sheet1
Table S1：The DAMs detected in this study.
name	G-1	G-2	G-3	P-1	P-2	P-3	control_mean	case_mean	log2_FC(case_mean/control_mean)	Pvalue	fdr	vip	Compounds	Formula	Molecular Weight (Da)	RT [min]	Class	CAS	HMDB	C_ID	Pathway	KEGG_B_class	KEGG_A_class
Com_147_neg	471000	447200	647000	348400000	340700000	319300000	521733	3.36133e+08	9.33151	2.70412e-06	8.54501e-05	5.17979	Rutin hydrate	C27H30O16.xH2O	610.52	6.36	Flavones and Flavonols	207671-50-9	--	-	-	-	-
Com_125_neg	578900	480900	593900	296100000	327600000	335100000	551233	319600000	9.17939	1.16905e-05	0.000205233	5.056	Rutin	C27H30O16	610.518	6.451	Flavones and Flavonols	153-18-4	HMDB0003249	C05625	ko01110//Biosynthesis of secondary metabolites;ko00944//Flavone and flavonol biosynthesis;ko01100//Metabolic pathways	Biosynthesis of other secondary metabolites;Global and overview maps	Metabolism
Com_98_neg	307500000	259500000	273800000	6790000	7610000	8603000	2.80267e+08	7.66767e+06	-5.19187	4.3856e-05	0.000407603	4.66082	Orientin	C21H20O11	448.377	6.25	Flavones and Flavonols	28608-75-5	HMDB0030614	-	-	-	-
Com_109_neg	291900000	226600000	273900000	7648000	8080000	8824000	2.64133e+08	8184000	-5.01232	0.000193613	0.000982856	4.50287	Isoorientin	C21H20O11	448.38	6.174	Flavones and Flavonols	4261-42-1	HMDB0253666	-	-	-	-
Com_31_neg	40360	21900	17660	200500000	207600000	229600000	26640	2.12567e+08	12.962	1.71186e-05	0.000265357	4.12664	Keracyanin chloride	C27H31ClO15	630.98	5.22	Anthocyanins	18719-76-1	--	-	-	-	-
Com_67_neg	915700	559200	622300	65780000	59770000	79530000	699067	68360000	6.61158	0.000319066	0.00126031	2.31734	Lonicerin	C27H30O15	594.526	6.73	Flavones and Flavonols	20633-84-5	HMDB0005799	-	-	-	-
Com_102_neg	538400	393600	368100	69090000	51980000	72430000	433367	64500000	7.21757	0.000537729	0.00169922	2.24738	Kaempferol 3-O-robinobioside	C27H30O15	594.159	6.55	Flavones and Flavonols	17297-56-2	--	-	-	-	-
Com_62_neg	1821000	1370000	1571000	42990000	39950000	42830000	1.58733e+06	4.19233e+07	4.72308	2.22442e-06	8.54501e-05	1.79757	Quercetin-3'-O-glucoside	C21H20O12	464.382	6.53	Flavones and Flavonols	--	--	-	-	-	-
Com_78_pos	47130000	33790000	41760000	908000	993700	866000	4.08933e+07	922567	-5.47007	0.000498557	0.00164844	1.77304	Luteolin C-hexoside derivative	C21H20O11	448.4	6.1	Flavones and Flavonols	--	--	-	-	-	-
Com_5_neg	26870000	20140000	21380000	54030000	53850000	52560000	2.27967e+07	53480000	1.23018	0.000132262	0.000773977	1.5611	Isoschaftoside	C26H28O14	564.499	6.03	Flavones and Flavonols	52012-29-0	--	-	-	-	-
Com_77_neg	38080000	31450000	22840000	3202000	3276000	3818000	30790000	3432000	-3.16534	0.00345173	0.00852145	1.44301	Di-O-methylquercetin	C17H14O7	330.1	9.19	Flavones and Flavonols	--	--	-	-	-	-
Com_116_neg	604100	531100	662800	25910000	26060000	27700000	599333	2.65567e+07	5.46957	1.43569e-06	8.54501e-05	1.44297	Isotrifoliin	C21H20O12	464.096	6.59	Flavones and Flavonols	21637-25-2	HMDB0247252	C05623	ko01110//Biosynthesis of secondary metabolites;ko00944//Flavone and flavonol biosynthesis;ko01100//Metabolic pathways	Biosynthesis of other secondary metabolites;Global and overview maps	Metabolism
Com_114_neg	701700	596300	691300	24160000	23200000	28020000	663100	2.51267e+07	5.24385	7.70672e-05	0.000553483	1.39787	Spiraeoside	C21H20O12	464.096	6.59	Flavones and Flavonols	20229-56-5	HMDB0037932	-	-	-	-
Com_159_neg	837500	524700	558600	20230000	18920000	24580000	640267	2.12433e+07	5.05219	0.000274296	0.00117132	1.27951	Isoquercitrin	C21H20O12	464.38	6.596	Flavones and Flavonols	482-35-9	HMDB0037362	C05623	ko01110//Biosynthesis of secondary metabolites;ko00944//Flavone and flavonol biosynthesis;ko01100//Metabolic pathways	Biosynthesis of other secondary metabolites;Global and overview maps	Metabolism
Com_140_neg	22770000	18300000	16720000	14950	8565	20330	1.92633e+07	14615	-10.3642	0.000444281	0.00155992	1.23077	Kaempferitrin	C27H30O14	578.519	6.641	Flavones and Flavonols	482-38-2	HMDB0037438	-	-	-	-
Com_137_neg	16950000	17740000	19490000	730500	878400	967800	18060000	858900	-4.39416	2.18332e-05	0.000265357	1.17234	Diosmetin	C16H12O6	300.26	8.911	Flavones and Flavonols	520-34-3	HMDB0029676	-	-	-	-
Com_63_neg	385800	340500	360100	13860000	12930000	14630000	362133	1.38067e+07	5.2527	1.06345e-05	0.000205233	1.03766	Isomucronulatol-7-O-glucoside	C23H28O10	464.469	6.53	Isoflavonoids	94367-43-8	--	-	-	-	-
Com_112_neg	189900	176600	479200	11800000	14200000	14230000	281900	13410000	5.57198	8.52357e-05	0.000585532	1.02358	(-)-Epicatechin	C15H14O6	290.27	5.9	Flavonoids	490-46-0	HMDB0002780	C09727	ko00941//Flavonoid biosynthesis;ko01110//Biosynthesis of secondary metabolites	Biosynthesis of other secondary metabolites;Global and overview maps	Metabolism
Com_44_pos	15710000	10680000	12340000	275100	303800	332600	12910000	303833	-5.40907	0.00104181	0.00299285	0.991255	Kaempferol-3-gentiobioside	C27H30O16	610.525	6.28	Flavones and Flavonols	22149-35-5	HMDB0303606	-	-	-	-
Com_8_pos	52400	40780	63160	10650000	12070000	12220000	52113.3	1.16467e+07	7.80405	2.05363e-05	0.000265357	0.963479	Hesperetin 5-O-glucoside	C22H24O11	464.419	6.59	Flavanones	69651-80-5	HMDB0037535	-	-	-	-
Com_69_pos	33910	17170	36810	13270000	6940000	12370000	29296.7	10860000	8.53407	0.00540598	0.0120302	0.903588	Quercetin-O-glucoside	C21H20O12	464.376	6.54	Flavones and Flavonols	--	--	-	-	-	-
Com_82_neg	378900	272200	300800	8968000	9602000	11650000	317300	1.00733e+07	4.98855	0.000272362	0.00117132	0.880799	Hyperoside	C21H20O12	464.38	6.554	Flavones and Flavonols	482-36-0	HMDB0030775	-	-	-	-
Com_6_neg	133700	103500	106800	8965000	8388000	8723000	114667	8692000	6.24417	8.71571e-07	8.54501e-05	0.828891	Isorhamnetin-3-O-neohespeidoside	C28H32O16	624.552	6.79	Flavones and Flavonols	55033-90-4	--	-	-	-	-
Com_22_neg	288600	151900	193800	8065000	8128000	8948000	211433	8.38033e+06	5.30873	9.1016e-06	0.000205233	0.809223	Myricitrin	C21H20O12	464.38	6.547	Flavones and Flavonols	17912-87-7	HMDB0034360	-	-	-	-
Com_142_neg	68780	82410	83260	6780000	7962000	8878000	78150	7.87333e+06	6.65458	0.000212338	0.00101665	0.787744	Cyanidin 3-O-glucoside	C21H21ClO11	484.84	5.21	Anthocyanins	7084-24-4	HMDB0304662	C08604	ko00942//Anthocyanin biosynthesis	Biosynthesis of other secondary metabolites	Metabolism
Com_37_pos	8296000	6611000	9196000	216700	230400	240200	8.03433e+06	229100	-5.13213	0.000500791	0.00164844	0.783827	Hecogenin	C27H42O4	430.628	6.08	Flavonoids	467-55-0	HMDB0038824	-	-	-	-
Com_21_pos	14590	23410	16440	7870000	9390000	6347000	18146.7	7869000	8.76033	0.000866825	0.00263382	0.781925	Tulipanin	C27H31O16	611.5	6.35	Anthocyanins	58285-26-0	--	C16315	ko00942//Anthocyanin biosynthesis	Biosynthesis of other secondary metabolites	Metabolism
Com_11_pos	8859000	6744000	7103000	144500	171200	161200	7.56867e+06	158967	-5.57324	0.000344903	0.00132914	0.764471	Chrysoeriol C-hexoside	C22H22O11	462.404	6.72	Flavones and Flavonols	--	--	-	-	-	-
Com_105_neg	11650	5312	8001	6438000	7076000	7783000	8321	7099000	9.73664	5.29747e-05	0.000428914	0.753074	Neohesperidin dihydrochalcone	C28H36O15	612.576	6.43	Chalcones and dihydrochalcones	20702-77-6	HMDB0030542	-	-	-	-
Com_13_neg	42020	46670	46150	6080000	7182000	7680000	44946.7	6.98067e+06	7.27901	0.000125571	0.000773977	0.743788	Taxifolin O-glucoside	C21H22O12	466.392	5.31	Flavanones	--	--	-	-	-	-
Com_130_neg	55360	59960	60010	5160000	6195000	6582000	58443.3	5979000	6.67672	0.00015323	0.000834842	0.686911	Idaein chloride	C21H21ClO11	484.84	5.213	Anthocyanins	27661-36-5	--	-	-	-	-
Com_24_neg	8937000	7284000	6869000	2071000	1872000	2313000	7.69667e+06	2.08533e+06	-1.88396	0.000957613	0.0028019	0.661349	Glucosylvitexin	C27H30O15	594.526	6.25	Flavones and Flavonols	76135-82-5	--	-	-	-	-
Com_49_neg	5501000	4584000	5223000	145900	187700	182800	5.10267e+06	172133	-4.88965	5.4293e-05	0.000428914	0.626698	Luteolin	C15H10O6	286.24	8.06	Flavones and Flavonols	491-70-3	HMDB0005800	C01514	ko00941//Flavonoid biosynthesis;ko01110//Biosynthesis of secondary metabolites;ko00944//Flavone and flavonol biosynthesis;ko01100//Metabolic pathways	Biosynthesis of other secondary metabolites;Global and overview maps	Metabolism
Com_61_neg	4885000	3791000	5124000	55220	63060	66690	4600000	61656.7	-6.22123	0.000380098	0.00139664	0.598344	Quercitrin	C21H20O11	448.38	7.24	Flavones and Flavonols	522-12-3	HMDB0033751	C01750	ko00944//Flavone and flavonol biosynthesis	Biosynthesis of other secondary metabolites	Metabolism
Com_100_neg	4399000	4428000	4820000	543311	464154	545967	4549000	517811	-3.13505	8.26766e-06	0.000205233	0.56794	Kaempferol 7-O-rhamnoside	C21H20O10	432.106	7.36	Flavones and Flavonols	20196-89-8	--	-	-	-	-
Com_68_neg	4995000	3884000	4473000	543311	6883	545967	4.45067e+06	365387	-3.60652	0.000372905	0.00139664	0.56741	Kaempferin	C21H20O10	432.106	7.35	Flavones and Flavonols	482-39-3	--	C16911	ko00944//Flavone and flavonol biosynthesis	Biosynthesis of other secondary metabolites	Metabolism
Com_7_pos	369200	270000	275200	3160000	3040000	4955000	304800	3.71833e+06	3.60872	0.00531262	0.0119913	0.509961	Kaempferol-3-O-rutinoside	C27H30O15	594.526	6.51	Flavones and Flavonols	17650-84-9	HMDB0037574	C21833	ko01110//Biosynthesis of secondary metabolites;ko00944//Flavone and flavonol biosynthesis	Biosynthesis of other secondary metabolites;Global and overview maps	Metabolism
Com_14_pos	2594000	1656000	1832000	4466000	4163000	4521000	2.02733e+06	4.38333e+06	1.11245	0.00158141	0.00426349	0.428046	Schaftoside	C26H28O14	564.492	6.074	Flavones and Flavonols	51938-32-0	HMDB0033571	-	-	-	-
Com_94_neg	2258000	2079000	2420000	70990	85070	80280	2.25233e+06	78780	-4.83745	2.50289e-05	0.000282469	0.416632	2'-Hydroxygenistein	C15H10O6	286.048	8.02	Isoflavonoids	1156-78-1	HMDB0034014	C12134	ko00943//Isoflavonoid biosynthesis	Biosynthesis of other secondary metabolites	Metabolism
Com_120_neg	2080000	1697000	2285000	16900	24800	26930	2.02067e+06	22876.7	-6.46481	0.000316418	0.00126031	0.397307	Vincetoxicoside B	C21H20O11	448.383	6.97	Flavones and Flavonols	22007-72-3	--	-	-	-	-
Com_144_neg	129900	123700	131100	1904000	1656000	2040000	128233	1.86667e+06	3.86362	0.000102121	0.000672297	0.372218	Astragalin	C21H20O11	448.38	7.24	Flavones and Flavonols	480-10-4	HMDB0037429	C12249	ko01110//Biosynthesis of secondary metabolites;ko00944//Flavone and flavonol biosynthesis	Biosynthesis of other secondary metabolites;Global and overview maps	Metabolism
Com_149_pos	2737000	2287000	2483000	879400	818800	887900	2.50233e+06	862033	-1.53746	0.000241601	0.00112273	0.360145	4'-O-Glucosylvitexin	C27H30O15	594.518	6.28	Flavones and Flavonols	38950-94-6	--	-	-	-	-
Com_145_pos	2420000	1331000	1381000	352733	328932	292331	1.71067e+06	324665	-2.39753	0.017543	0.0315856	0.314046	di-C,C-hexosyl-methylluteolin	C28H32O16	624.544	5.81	Flavones and Flavonols	--	--	-	-	-	-
Com_2_neg	955500	1117000	1496000	33440	53730	59020	1189500	48730	-4.6094	0.00206412	0.00543552	0.29694	Eriodictyol	C15H12O6	288.252	7.999	Flavanones	552-58-9	HMDB0005810	C05631	ko00941//Flavonoid biosynthesis;ko01110//Biosynthesis of secondary metabolites	Biosynthesis of other secondary metabolites;Global and overview maps	Metabolism
Com_75_neg	1218000	1001000	1160000	17570	21790	20120	1.12633e+06	19826.7	-5.82805	6.93098e-05	0.000521474	0.29678	Quercetin	C15H10O7	302.236	8.96	Flavones and Flavonols	117-39-5	HMDB0005794	C00389	ko00941//Flavonoid biosynthesis;ko01110//Biosynthesis of secondary metabolites;ko00944//Flavone and flavonol biosynthesis;ko01100//Metabolic pathways	Biosynthesis of other secondary metabolites;Global and overview maps	Metabolism
Com_53_pos	1027000	690600	751300	1662000	1574000	1934000	822967	1.72333e+06	1.0663	0.00386251	0.00924661	0.262772	C-pentosyl-C-hexosyl-apigenin	C26H28O14	564.49	6.05	Flavones and Flavonols	--	--	-	-	-	-
Com_115_neg	268900	255500	288800	1202000	925100	1227000	271067	1.11803e+06	2.04424	0.000956027	0.0028019	0.257528	Saponarin	C27H30O15	594.518	6.27	Flavones and Flavonols	20310-89-8	HMDB0257484	-	-	-	-
Com_51_pos	1326000	730900	743500	117000	100500	104300	933467	107267	-3.1214	0.0136135	0.0256064	0.244237	Apigenin-6,8-di-C-glycoside	C27H30O15	594.518	5.73	Flavones and Flavonols	23666-13-9	--	-	-	-	-
Com_104_pos	9240	6545	5558	1320000	392700	841300	7114.33	851333	6.90285	0.0344095	0.0566322	0.238293	Narcissoside	C28H32O16	624.544	6.825	Flavones and Flavonols	604-80-8	--	-	-	-	-
Com_29_neg	1016000	945300	995100	426111	420102	385775	985467	410663	-1.26285	1.93943e-05	0.000265357	0.214415	Apigenin 4-O-rhamnoside	C21H20O9	416	7.971	Flavones and Flavonols	133538-77-9	--	-	-	-	-
Com_38_pos	553000	452300	452800	16050	48207	14700	486033	26319	-4.20688	0.000199059	0.000982856	0.190822	Pratensein-7-O-glucoside	C22H22O11	462.41	6.86	Isoflavonoids	36191-03-4	--	-	-	-	-
Com_47_pos	515300	322000	293300	15240	16190	36160	376867	22530	-4.06413	0.00718658	0.0147465	0.16223	Neodiosmin	C28H32O15	608.545	7.12	Flavones and Flavonols	38665-01-9	HMDB0039857	-	-	-	-
Com_27_neg	384700	385200	307800	50113	10370	62632	359233	41038.3	-3.12988	0.000456534	0.00156809	0.158162	Engeletin	C21H22O10	434.393	7.149	Flavones and Flavonols	572-31-6	--	-	-	-	-
Com_30_neg	65938	47559	58302	275800	328100	490600	57266.3	364833	2.67148	0.00903824	0.0178505	0.151755	Cyanidin chloride	C15H11ClO6	322.7	6.263	Anthocyanins	528-58-5	HMDB0244184	C05905	ko00941//Flavonoid biosynthesis;ko01110//Biosynthesis of secondary metabolites;ko00942//Anthocyanin biosynthesis	Biosynthesis of other secondary metabolites;Global and overview maps	Metabolism
Com_50_neg	308400	264100	307100	5340	7588	7110	293200	6679.33	-5.45604	3.94476e-05	0.000389545	0.151159	Hesperetin	C16H14O6	302.27	8.972	Flavanones	520-33-2	HMDB0005782	C01709	ko00941//Flavonoid biosynthesis	Biosynthesis of other secondary metabolites	Metabolism
Com_150_neg	29140	13980	13000	153200	378100	370000	18706.7	300433	4.00542	0.0188521	0.0330959	0.14232	Morin	C15H10O7	302.043	8.05	Flavones and Flavonols	6472-38-4	HMDB0030796	-	-	-	-
Com_60_pos	304100	270200	233100	21980	28740	29840	269133	26853.3	-3.32515	0.000301844	0.00125504	0.138272	Chrysoeriol 7-O-rutinoside	C28H32O15	608.545	6.94	Flavones and Flavonols	--	--	-	-	-	-
Com_26_neg	16260	11760	14270	241600	201400	278500	14096.7	240500	4.09261	0.000530135	0.00169922	0.133734	Narirutin	C27H32O14	580.535	6.837	Flavanones	14259-46-2	HMDB0033740	-	-	-	-
Com_136_pos	344600	202000	226800	32250	24680	23000	257800	26643.3	-3.27441	0.00632207	0.0133185	0.13148	di-C,C-hexosyl-apigenin	C27H30O15	594.518	5.82	Flavones and Flavonols	--	--	-	-	-	-
Com_25_neg	246000	202400	319300	30070	28370	34800	255900	31080	-3.04152	0.00275993	0.00692173	0.131351	Ophiopogonanone C	C19H16O7	356.332	5.38	Flavanones	477336-75-7	--	-	-	-	-
Com_55_pos	275800	194300	335200	51100	45230	44770	268433	47033.3	-2.51281	0.00563824	0.0122364	0.129097	C-hexosyl-luteolin O-hexoside	C27H30O16	610.518	5.68	Flavones and Flavonols	--	--	-	-	-	-
Com_23_neg	9539	13560	12130	160000	184800	187300	11743	177367	3.91686	4.67704e-05	0.000410541	0.115067	Naringin	C27H32O14	580.53	6.979	Flavanones	10236-47-2	HMDB0002927	C09789	ko00941//Flavonoid biosynthesis	Biosynthesis of other secondary metabolites	Metabolism
Com_1_neg	337600	305000	340200	124500	169600	187600	327600	160567	-1.02876	0.00159206	0.00426349	0.113439	Naringenin chalcone	C15H12O5	272.253	8.518	Chalcones and dihydrochalcones	73692-50-9	HMDB0029631	C06561	ko00941//Flavonoid biosynthesis;ko01110//Biosynthesis of secondary metabolites;ko01100//Metabolic pathways	Biosynthesis of other secondary metabolites;Global and overview maps	Metabolism
Com_65_neg	190900	153400	176400	19080	15330	17180	173567	17196.7	-3.33529	0.000140743	0.000794195	0.111403	Myricetin	C15H10O8	318.24	7.34	Flavones and Flavonols	529-44-2	HMDB0002755	C10107	ko00941//Flavonoid biosynthesis;ko01110//Biosynthesis of secondary metabolites;ko00944//Flavone and flavonol biosynthesis	Biosynthesis of other secondary metabolites;Global and overview maps	Metabolism
Com_92_pos	9797	16890	31020	195700	153600	163100	19235.7	170800	3.15045	0.000435568	0.00155992	0.109096	Procyanidin A3	C30H24O12	576.504	6.79	Anthocyanins	--	--	-	-	-	-
Com_151_neg	211500	161300	142600	26320	20270	28830	171800	25140	-2.77267	0.00210544	0.00545344	0.106246	8-Gingerol	C43H32O20	868.702	1.13	Flavonoids	30462-35-2	--	-	-	-	-
Com_12_pos	222800	148700	154400	56883	59892	65142	175300	60639	-1.53151	0.00870055	0.0174011	0.0919212	C-pentosyl-apeignin O-feruloylhexoside	C36H36O17	740.66	7.26	Flavones and Flavonols	--	--	-	-	-	-
Com_20_pos	112100	119700	113200	10290	11900	10640	115000	10943.3	-3.39351	1.75246e-06	8.54501e-05	0.0913006	C-pentosyl-luteolin-C-hexoside	C26H28O15	580.49	6.38	Flavones and Flavonols	--	--	-	-	-	-
Com_141_neg	91000	82360	95970	5207	5031	5233	89776.7	5157	-4.12174	2.88397e-05	0.000303779	0.0821921	Tectorigenin	C16H12O6	300.263	8.849	Isoflavonoids	548-77-6	HMDB0042024	-	-	-	-
Com_89_pos	42370	40290	45790	115000	103800	118800	42816.7	112533	1.39411	0.000128464	0.000773977	0.0744826	Chrysin 7-O-beta-gentiobioside	C27H30O14	578.526	7.48	Flavones and Flavonols	88640-89-5	--	-	-	-	-
Com_113_neg	135700	93330	122500	46733	53562	53338	117177	51211	-1.19416	0.0065723	0.0136635	0.0701422	Astilbin	C21H22O11	450.39	6.745	Flavones and Flavonols	29838-67-3	HMDB0033850	-	-	-	-
Com_46_neg	13230	8569	8960	74650	76850	57130	10253	69543.3	2.76187	0.000761888	0.00236036	0.0679691	Kaempferol 3-A-L-Arabinopyranoside	C20H18O10	418.351	7.08	Flavones and Flavonols	99882-10-7	--	-	-	-	-
Com_155_neg	15260	17860	22260	65690	66570	58250	18460	63503.3	1.78243	0.000174364	0.000918316	0.0596534	Dihydrokaempferol	C15H12O6	288.063	5.75	Flavones and Flavonols	480-20-6	HMDB0030847	C00974	ko00941//Flavonoid biosynthesis;ko01110//Biosynthesis of secondary metabolites;ko01100//Metabolic pathways	Biosynthesis of other secondary metabolites;Global and overview maps	Metabolism
Com_124_neg	8340	12150	24945	38890	35680	50370	15145	41646.7	1.45936	0.0168725	0.0309983	0.0436909	Liquiritin	C21H22O9	418.39	6.98	Flavanones	551-15-5	HMDB0029520	-	-	-	-
Com_39_pos	8404	17070	21587	36170	33260	35030	15687	34820	1.15035	0.00844778	0.0171122	0.037587	Rhamnetin	C16H12O7	316.262	6.88	Flavones and Flavonols	90-19-7	--	-	-	-	-
