# Supplementary material for: Comparative Metabolome and Transcriptome Analyses Reveal the Regulatory Mechanism of Purple Leafstalk Production in Taro (Colocasia esculenta L. Schott)
Source: Genes (Basel). 2024 Jan 22;15(1):138. doi: 10.3390/genes15010138 (PMC10815928; doi:10.3390/genes15010138)
Supplement: Supplementary file 1 [file genes-15-00138-s001.zip › Table S3- Sequencing data statistics.xls]

Sample	CleanData(%)	CleanBase(bp)	AF_Q20(%)	AF_Q30(%)	AF_GC(%)
G-1	36268170 (99.50%)	5417392135	5272989681 (97.33%)	5015984707 (92.59%)	2742920818 (50.63%)
G-2	54888890 (99.40%)	8193469734	7923140720 (96.70%)	7482842540 (91.33%)	4179678410 (51.01%)
G-3	41597582 (99.54%)	6207936711	6064493144 (97.69%)	5795166897 (93.35%)	3170770356 (51.08%)
P-1	55129160 (99.43%)	8232969986	8027154856 (97.50%)	7664589504 (93.10%)	4257042805 (51.71%)
P-2	50616502 (99.45%)	7546892378	7363614470 (97.57%)	7033966124 (93.20%)	3879410863 (51.40%)
P-3	37501436 (99.44%)	5596913277	5461669058 (97.58%)	5219627841 (93.26%)	2861582220 (51.13%)
