# Supplementary material for: Comparative Metabolome and Transcriptome Analyses Reveal the Regulatory Mechanism of Purple Leafstalk Production in Taro (Colocasia esculenta L. Schott)
Source: Genes (Basel). 2024 Jan 22;15(1):138. doi: 10.3390/genes15010138 (PMC10815928; doi:10.3390/genes15010138)
Supplement: Supplementary file 1 [file genes-15-00138-s001.zip › Table S4-DEGs in this study.xls]

id	G-1_count	G-2_count	G-3_count	P-1_count	P-2_count	P-3_count	G-1_fpkm	G-2_fpkm	G-3_fpkm	P-1_fpkm	P-2_fpkm	P-3_fpkm	G_mean	P_mean	log2(fc)	PValue	FDR	Symbol	Description	KEGG_A_class	KEGG_B_class	Pathway	K_ID	GO Component	GO Function	GO Process
Contig05232_ERROPOS636324+.g7	203	265	255	5361	4737	3337	24.39	20.71	26.06	421.94	414.51	401.57	23.72	412.673333333333	4.12082430040014	0	0	F3H-2	ABI50233.1 flavanone 3-hydroxylase [Anthurium andraeanum]	Metabolism;Metabolism;Metabolism	Global and overview maps;Global and overview maps;Biosynthesis of other secondary metabolites	ko01100//Metabolic pathways;ko01110//Biosynthesis of secondary metabolites;ko00941//Flavonoid biosynthesis	K00475;K00475;K00475	-	GO:0016491//oxidoreductase activity	GO:0055114//oxidation-reduction process
Contig05932.g6	32	67	49	2290	2118	1596	3.10	4.23	4.04	145.49	149.61	155.04	3.79	150.046666666667	5.30706961075184	0	0	DTX35	XP_009386250.1 PREDICTED: protein DETOXIFICATION 35-like [Musa acuminata subsp. malaccensis] [Musa acuminata]	-	-	-	-	GO:0016020//membrane	GO:0015238//drug transmembrane transporter activity;GO:0015297//antiporter activity;GO:0042910//xenobiotic transporter activity	GO:0006855//drug transmembrane transport;GO:0042493//response to drug;GO:0055085//transmembrane transport
Contig09540.g2	35	55	51	8482	7439	5172	5.89	6.03	7.27	935.08	911.76	871.81	6.39666666666667	906.216666666667	7.14639190846905	0	0	ANT18	XP_010926084.1 dihydroflavonol 4-reductase [Elaeis guineensis]	Metabolism;Metabolism;Metabolism	Global and overview maps;Global and overview maps;Biosynthesis of other secondary metabolites	ko01100//Metabolic pathways;ko01110//Biosynthesis of secondary metabolites;ko00941//Flavonoid biosynthesis	K13082;K13082;K13082	-	GO:0003674//molecular_function;GO:0003824//catalytic activity;GO:0005488//binding;GO:0016491//oxidoreductase activity;GO:0016614//oxidoreductase activity, acting on CH-OH group of donors;GO:0016616//oxidoreductase activity, acting on the CH-OH group of donors, NAD or NADP as acceptor;GO:0016757//transferase activity, transferring glycosyl groups;GO:0045552//dihydrokaempferol 4-reductase activity;…	GO:0005975//carbohydrate metabolic process;GO:0008150//biological_process;GO:0008152//metabolic process;GO:0009058//biosynthetic process;GO:0009718//anthocyanin-containing compound biosynthetic process;GO:0009812//flavonoid metabolic process;GO:0009813//flavonoid biosynthetic process;GO:0042440//pigment metabolic process;GO:0046148//pigment biosynthetic process;GO:0046283//anthocyanin-containing …
LG02.g1029	3387	4943	3794	666	633	489	355.62	337.56	338.89	45.81	48.41	51.43	344.023333333333	48.55	-2.82496321807338	0	0	At4g32940	RWR72555.1 vacuolar-processing enzyme [Cinnamomum micranthum f. kanehirae]	-	-	-	-	-	GO:0003674//molecular_function;GO:0003824//catalytic activity;GO:0008233//peptidase activity;GO:0008234//cysteine-type peptidase activity;GO:0016787//hydrolase activity;GO:0070011//peptidase activity, acting on L-amino acid peptides	GO:0006508//proteolysis;GO:0006807//nitrogen compound metabolic process;GO:0008150//biological_process;GO:0008152//metabolic process;GO:0019538//protein metabolic process;GO:0043170//macromolecule metabolic process;GO:0044238//primary metabolic process;GO:0071704//organic substance metabolic process;GO:1901564//organonitrogen compound metabolic process
LG03.g645	167	297	208	3704	3408	2239	46.09	53.31	48.84	669.67	685.05	618.94	49.4133333333333	657.886666666667	3.73486678829413	0	0	--	-	-	-	-	-	-	-	-
LG07.g1697	418	710	591	4892	4379	2907	51.50	56.90	61.95	394.85	392.96	358.75	56.7833333333333	382.186666666667	2.75073800122703	0	0	CHS1	QDX15854.1 chalcone synthase [Arisaema heterophyllum]	Metabolism;Metabolism;Metabolism;Organismal Systems	Global and overview maps;Global and overview maps;Biosynthesis of other secondary metabolites;Environmental adaptation	ko01100//Metabolic pathways;ko01110//Biosynthesis of secondary metabolites;ko00941//Flavonoid biosynthesis;ko04712//Circadian rhythm - plant	K00660;K00660;K00660;K00660	GO:0016020//membrane	GO:0004315//3-oxoacyl-[acyl-carrier-protein] synthase activity;GO:0004421//hydroxymethylglutaryl-CoA synthase activity;GO:0016747//transferase activity, transferring acyl groups other than amino-acyl groups	GO:0006633//fatty acid biosynthetic process
LG07.g2004	205	308	261	4977	4416	3061	27.89	27.25	30.21	443.57	437.59	417.13	28.45	432.763333333333	3.92707771171645	0	0	LDOX	AAP20867.1 putative anthocyanin synthase [Anthurium andraeanum]	Metabolism;Metabolism;Metabolism	Global and overview maps;Global and overview maps;Biosynthesis of other secondary metabolites	ko01100//Metabolic pathways;ko01110//Biosynthesis of secondary metabolites;ko00941//Flavonoid biosynthesis	K05277;K05277;K05277	-	GO:0003674//molecular_function;GO:0003824//catalytic activity;GO:0005488//binding;GO:0016491//oxidoreductase activity;GO:0016705//oxidoreductase activity, acting on paired donors, with incorporation or reduction of molecular oxygen;GO:0016706//oxidoreductase activity, acting on paired donors, with incorporation or reduction of molecular oxygen, 2-oxoglutarate as one donor, and incorporation of on…	GO:0001101//response to acid chemical;GO:0006725//cellular aromatic compound metabolic process;GO:0006950//response to stress;GO:0006996//organelle organization;GO:0007033//vacuole organization;GO:0008150//biological_process;GO:0008152//metabolic process;GO:0009058//biosynthetic process;GO:0009611//response to wounding;GO:0009698//phenylpropanoid metabolic process;GO:0009699//phenylpropanoid bios…
LG08.g2523	3151	5045	3813	20090	19420	13226	297.83	310.14	306.60	1243.90	1336.87	1252.11	304.856666666667	1277.62666666667	2.06726332955916	0	0	APS3	XP_009392177.1 PREDICTED: ATP sulfurylase 1, chloroplastic-like [Musa acuminata subsp. malaccensis] [Musa acuminata]	Metabolism;Metabolism;Metabolism;Metabolism;Metabolism;Metabolism	Global and overview maps;Global and overview maps;Nucleotide metabolism;Energy metabolism;Metabolism of other amino acids;Biosynthesis of other secondary metabolites	ko01100//Metabolic pathways;ko01110//Biosynthesis of secondary metabolites;ko00230//Purine metabolism;ko00920//Sulfur metabolism;ko00450//Selenocompound metabolism;ko00261//Monobactam biosynthesis	K13811;K13811;K13811;K13811;K13811;K13811	-	GO:0004781//sulfate adenylyltransferase (ATP) activity	-
LG08.g2793	26	48	36	4034	3580	2511	3.39	4.10	3.98	345.91	341.24	329.20	3.82333333333333	338.783333333333	6.46938810634877	0	0	LOX1.5	THU64384.1 hypothetical protein C4D60_Mb01t25910 [Musa balbisiana]	Metabolism	Lipid metabolism	ko00591//Linoleic acid metabolism	K15718	GO:0005575//cellular_component;GO:0005622//intracellular;GO:0005623//cell;GO:0005737//cytoplasm;GO:0009507//chloroplast;GO:0009536//plastid;GO:0043226//organelle;GO:0043227//membrane-bounded organelle;GO:0043229//intracellular organelle;GO:0043231//intracellular membrane-bounded organelle;GO:0044424//intracellular part;GO:0044444//cytoplasmic part;GO:0044464//cell part	GO:0003674//molecular_function;GO:0003824//catalytic activity;GO:0005488//binding;GO:0005515//protein binding;GO:0016491//oxidoreductase activity;GO:0016701//oxidoreductase activity, acting on single donors with incorporation of molecular oxygen;GO:0016702//oxidoreductase activity, acting on single donors with incorporation of molecular oxygen, incorporation of two atoms of oxygen;GO:0043167//ion…	GO:0006082//organic acid metabolic process;GO:0006629//lipid metabolic process;GO:0006631//fatty acid metabolic process;GO:0006633//fatty acid biosynthetic process;GO:0007275//multicellular organism development;GO:0008150//biological_process;GO:0008152//metabolic process;GO:0008610//lipid biosynthetic process;GO:0009058//biosynthetic process;GO:0009653//anatomical structure morphogenesis;GO:00097…
LG09.g1881	58	87	59	3478	3082	2258	5.78	5.64	5.00	226.89	223.52	225.26	5.47333333333333	225.223333333333	5.36279276811554	0	0	RT	OVA05706.1 UDP-glucuronosyl/UDP-glucosyltransferase [Macleaya cordata]	Metabolism;Metabolism	Global and overview maps;Biosynthesis of other secondary metabolites	ko01110//Biosynthesis of secondary metabolites;ko00944//Flavone and flavonol biosynthesis	K22772;K22772	-	GO:0008194//UDP-glycosyltransferase activity	-
LG09.g269	3612	6269	5072	75	67	53	581.49	656.47	694.73	7.88	7.84	8.54	644.23	8.08666666666667	-6.31588688973216	0	0	BURP3	XP_018805868.1 PREDICTED: BURP domain protein RD22-like, partial [Juglans regia]	-	-	-	-	-	-	-
LG09.g298	2443	4121	3297	102963	91370	62193	405.50	444.81	465.47	11194.73	11045.14	10339.12	438.593333333333	10859.6633333333	4.62995168473618	0	0	BURP3	XP_019181666.1 PREDICTED: BURP domain protein RD22-like [Ipomoea nil]	-	-	-	-	-	-	-
LG09.g519	3838	6340	4681	21689	19230	13750	712.96	766.01	739.76	2639.33	2601.76	2558.38	739.576666666667	2599.82333333333	1.81364197649478	0	0	BCA2	XP_026663791.1 carbonic anhydrase 2 [Phoenix dactylifera]	Metabolism;Metabolism	Global and overview maps;Energy metabolism	ko01100//Metabolic pathways;ko00910//Nitrogen metabolism	K01673;K01673	-	GO:0004089//carbonate dehydratase activity;GO:0008270//zinc ion binding	-
LG12.g1094	2643	4153	3404	551	484	341	249.32	254.81	273.18	34.05	33.25	32.22	259.103333333333	33.1733333333333	-2.96543168587621	0	0	NRAMP5	XP_010265996.1 PREDICTED: metal transporter Nramp5-like [Nelumbo nucifera]	-	-	-	-	GO:0005887//integral component of plasma membrane;GO:0016020//membrane	GO:0005515//protein binding;GO:0046873//metal ion transmembrane transporter activity	GO:0030001//metal ion transport
LG12.g2205	271	453	355	3791	3532	2814	21.28	23.14	23.72	195.02	202.00	221.34	22.7133333333333	206.12	3.18187314577784	0	0	MPK10	XP_010926676.1 mitogen-activated protein kinase 10 [Elaeis guineensis]	-	-	-	-	-	GO:0004672//protein kinase activity;GO:0005524//ATP binding	GO:0006468//protein phosphorylation
LG12.g2411	287	412	339	6234	5801	4268	28.17	26.31	28.31	400.89	414.76	419.66	27.5966666666667	411.77	3.89927280144955	0	0	At4g32940	RWR72555.1 vacuolar-processing enzyme [Cinnamomum micranthum f. kanehirae]	-	-	-	-	-	GO:0008233//peptidase activity	GO:0006508//proteolysis
LG14.g1070	123	143	159	5559	4639	3306	10.62	8.02	11.66	313.49	290.86	285.12	10.1	296.49	4.87555624835543	0	0	LOX1.5	XP_010905215.1 probable linoleate 9S-lipoxygenase 4 [Elaeis guineensis]	Metabolism	Lipid metabolism	ko00591//Linoleic acid metabolism	K15718	-	GO:0003674//molecular_function;GO:0003824//catalytic activity;GO:0005488//binding;GO:0005515//protein binding;GO:0016491//oxidoreductase activity;GO:0016701//oxidoreductase activity, acting on single donors with incorporation of molecular oxygen;GO:0016702//oxidoreductase activity, acting on single donors with incorporation of molecular oxygen, incorporation of two atoms of oxygen;GO:0043167//ion…	GO:0006082//organic acid metabolic process;GO:0006629//lipid metabolic process;GO:0006631//fatty acid metabolic process;GO:0006633//fatty acid biosynthetic process;GO:0008150//biological_process;GO:0008152//metabolic process;GO:0008610//lipid biosynthetic process;GO:0009058//biosynthetic process;GO:0009987//cellular process;GO:0016053//organic acid biosynthetic process;GO:0019752//carboxylic acid…
LG14.g1420	6134	9397	7106	1878	1731	1365	467.29	465.61	460.53	93.72	96.04	104.15	464.476666666667	97.97	-2.24519417817257	0	0	AGPS1	AEH27531.1 putative ADP-glucose pyrophosphorylase, partial [Amorphophallus konjac]	Metabolism;Metabolism;Metabolism;Metabolism	Global and overview maps;Global and overview maps;Carbohydrate metabolism;Carbohydrate metabolism	ko01100//Metabolic pathways;ko01110//Biosynthesis of secondary metabolites;ko00500//Starch and sucrose metabolism;ko00520//Amino sugar and nucleotide sugar metabolism	K00975;K00975;K00975;K00975	GO:0005575//cellular_component;GO:0005622//intracellular;GO:0005623//cell;GO:0005737//cytoplasm;GO:0009501//amyloplast;GO:0009507//chloroplast;GO:0009536//plastid;GO:0043226//organelle;GO:0043227//membrane-bounded organelle;GO:0043229//intracellular organelle;GO:0043231//intracellular membrane-bounded organelle;GO:0044424//intracellular part;GO:0044444//cytoplasmic part;GO:0044464//cell part	GO:0000166//nucleotide binding;GO:0003674//molecular_function;GO:0003824//catalytic activity;GO:0003983//UTP:glucose-1-phosphate uridylyltransferase activity;GO:0005488//binding;GO:0005524//ATP binding;GO:0008144//drug binding;GO:0008878//glucose-1-phosphate adenylyltransferase activity;GO:0008879//glucose-1-phosphate thymidylyltransferase activity;GO:0016740//transferase activity;GO:0016772//tra…	GO:0000271//polysaccharide biosynthetic process;GO:0005975//carbohydrate metabolic process;GO:0005976//polysaccharide metabolic process;GO:0005977//glycogen metabolic process;GO:0005978//glycogen biosynthetic process;GO:0005982//starch metabolic process;GO:0006073//cellular glucan metabolic process;GO:0006091//generation of precursor metabolites and energy;GO:0006112//energy reserve metabolic pro…
MSTRG.14991	741	1284	961	20356	19652	14365	70.37	79.33	77.71	1266.98	1359.93	1367.12	75.8033333333333	1331.34333333333	4.13447756820713	0	0	ZSS1	PREDICTED: alpha-humulene synthase-like [Musa acuminata subsp. malaccensis] [Musa acuminata]	Metabolism	Metabolism of terpenoids and polyketides	ko00909//Sesquiterpenoid and triterpenoid biosynthesis	K15803	-	GO:0010333//terpene synthase activity	GO:0006644//phospholipid metabolic process;GO:0046246//terpene biosynthetic process
MSTRG.22575	556	909	638	7903	7981	5755	114.76	122.03	112.03	1068.57	1199.79	1189.77	116.273333333333	1152.71	3.309437438421	0	0	--	CYC02 protein-like isoform X2 [Coffea arabica]	-	-	-	-	-	-	-
MSTRG.2805	149	266	181	6274	6265	4335	33.16	38.51	34.27	914.77	1015.60	966.42	35.3133333333333	965.596666666667	4.77313578275156	0	0	--	heterogeneous nuclear ribonucleoprotein A3-like [Dioscorea cayenensis subsp. rotundata] [Dioscorea cayenensis]	-	-	-	-	-	-	-
LG10.g75	14689	21715	15821	5160	4917	3697	846.61	814.02	775.73	194.82	206.40	213.42	812.12	204.88	-1.98691375977351	1.09000356134585e-287	1.13771598996294e-284	spast	XP_010915761.1 lon protease homolog, mitochondrial isoform X2 [Elaeis guineensis]	-	-	-	-	GO:0000502//proteasome complex;GO:0005575//cellular_component;GO:0005622//intracellular;GO:0005623//cell;GO:0005634//nucleus;GO:0005737//cytoplasm;GO:0005739//mitochondrion;GO:0005740//mitochondrial envelope;GO:0005741//mitochondrial outer membrane;GO:0009368//endopeptidase Clp complex;GO:0009376//HslUV protease complex;GO:0009379//Holliday junction helicase complex;GO:0016020//membrane;GO:001986…	GO:0000166//nucleotide binding;GO:0003674//molecular_function;GO:0003678//DNA helicase activity;GO:0003723//RNA binding;GO:0003724//RNA helicase activity;GO:0003824//catalytic activity;GO:0004176//ATP-dependent peptidase activity;GO:0004222//metalloendopeptidase activity;GO:0004252//serine-type endopeptidase activity;GO:0005198//structural molecule activity;GO:0005488//binding;GO:0005524//ATP bin…	GO:0002949//tRNA threonylcarbamoyladenosine modification;GO:0006281//DNA repair;GO:0006310//DNA recombination;GO:0006355//regulation of transcription, DNA-templated;GO:0006457//protein folding;GO:0006508//proteolysis;GO:0006605//protein targeting;GO:0006626//protein targeting to mitochondrion;GO:0006810//transport;GO:0006839//mitochondrial transport;GO:0006886//intracellular protein transport;GO:…
LG03.g2445	18	25	16	3568	3024	2280	1.85	1.67	1.40	239.68	225.85	234.18	1.64	233.236666666667	7.15195498448131	3.9475851612284e-286	3.94123469814294e-283	UGT78D2	XP_010913632.1 anthocyanidin 3-O-glucosyltransferase 7 [Elaeis guineensis]	Metabolism;Metabolism;Metabolism	Global and overview maps;Global and overview maps;Biosynthesis of other secondary metabolites	ko01100//Metabolic pathways;ko01110//Biosynthesis of secondary metabolites;ko00942//Anthocyanin biosynthesis	K12930;K12930;K12930	-	GO:0008194//UDP-glycosyltransferase activity;GO:0016758//transferase activity, transferring hexosyl groups	-
LG14.g217	63	66	69	2135	1802	1282	3.51	2.38	3.24	77.55	72.76	71.18	3.04333333333333	73.83	4.60048289391625	2.47052064567458e-279	2.36377356610939e-276	LOX1.5	XP_008801705.1 probable linoleate 9S-lipoxygenase 4 [Phoenix dactylifera]	Metabolism	Lipid metabolism	ko00591//Linoleic acid metabolism	K15718	-	GO:0003674//molecular_function;GO:0003824//catalytic activity;GO:0005488//binding;GO:0005515//protein binding;GO:0016491//oxidoreductase activity;GO:0016701//oxidoreductase activity, acting on single donors with incorporation of molecular oxygen;GO:0016702//oxidoreductase activity, acting on single donors with incorporation of molecular oxygen, incorporation of two atoms of oxygen;GO:0043167//ion…	GO:0006082//organic acid metabolic process;GO:0006629//lipid metabolic process;GO:0006631//fatty acid metabolic process;GO:0006633//fatty acid biosynthetic process;GO:0008150//biological_process;GO:0008152//metabolic process;GO:0008610//lipid biosynthetic process;GO:0009058//biosynthetic process;GO:0009987//cellular process;GO:0016053//organic acid biosynthetic process;GO:0019752//carboxylic acid…
LG14.g1741	1250	2046	1558	131	106	95	80.61	85.82	85.47	5.53	4.96	6.14	83.9666666666667	5.54333333333333	-3.92099104833434	3.74084509852046e-278	3.43604103989302e-275	At1g62810	XP_008788360.1 primary amine oxidase-like [Phoenix dactylifera]	Metabolism;Metabolism;Metabolism;Metabolism;Metabolism;Metabolism;Metabolism;Metabolism	Global and overview maps;Global and overview maps;Amino acid metabolism;Amino acid metabolism;Amino acid metabolism;Metabolism of other amino acids;Biosynthesis of other secondary metabolites;Biosynthesis of other secondary metabolites	ko01100//Metabolic pathways;ko01110//Biosynthesis of secondary metabolites;ko00260//Glycine, serine and threonine metabolism;ko00350//Tyrosine metabolism;ko00360//Phenylalanine metabolism;ko00410//beta-Alanine metabolism;ko00950//Isoquinoline alkaloid biosynthesis;ko00960//Tropane, piperidine and pyridine alkaloid biosynthesis	K00276;K00276;K00276;K00276;K00276;K00276;K00276;K00276	-	GO:0003674//molecular_function;GO:0003824//catalytic activity;GO:0005488//binding;GO:0005507//copper ion binding;GO:0008131//primary amine oxidase activity;GO:0016491//oxidoreductase activity;GO:0016638//oxidoreductase activity, acting on the CH-NH2 group of donors;GO:0016641//oxidoreductase activity, acting on the CH-NH2 group of donors, oxygen as acceptor;GO:0043167//ion binding;GO:0043169//cat…	GO:0001101//response to acid chemical;GO:0001505//regulation of neurotransmitter levels;GO:0006807//nitrogen compound metabolic process;GO:0006809//nitric oxide biosynthetic process;GO:0007154//cell communication;GO:0007165//signal transduction;GO:0008150//biological_process;GO:0008152//metabolic process;GO:0009058//biosynthetic process;GO:0009308//amine metabolic process;GO:0009719//response to …
Contig13085.g1	107	135	100	10991	8452	5411	21.51	17.59	17.12	1442.89	1233.65	1086.09	18.74	1254.21	6.0645141643382	2.06846986231257e-275	1.82685667108783e-272	ACT1A	BAN33745.1 cysteine protease a [Symplocarpus renifolius]	-	-	-	-	GO:0031511//Mis6-Sim4 complex	GO:0008234//cysteine-type peptidase activity	GO:0006508//proteolysis
LG11.g133	1003	1547	1139	7899	6595	4421	52.03	52.20	50.27	268.44	249.19	229.72	51.5	249.116666666667	2.2741772081084	4.22358489058928e-267	3.59208073491117e-264	NIA	XP_009417644.1 PREDICTED: nitrate reductase [NADH] [Musa acuminata subsp. malaccensis] [Musa acuminata]	Metabolism;Metabolism	Global and overview maps;Energy metabolism	ko01100//Metabolic pathways;ko00910//Nitrogen metabolism	K10534;K10534	GO:0005575//cellular_component;GO:0005622//intracellular;GO:0005623//cell;GO:0005737//cytoplasm;GO:0005829//cytosol;GO:0044424//intracellular part;GO:0044444//cytoplasmic part;GO:0044464//cell part	GO:0003674//molecular_function;GO:0003824//catalytic activity;GO:0005488//binding;GO:0008940//nitrate reductase activity;GO:0009055//electron carrier activity;GO:0009703//nitrate reductase (NADH) activity;GO:0016002//sulfite reductase activity;GO:0016491//oxidoreductase activity;GO:0016655//oxidoreductase activity, acting on NAD(P)H, quinone or similar compound as acceptor;GO:0016661//oxidoreduct…	GO:0001505//regulation of neurotransmitter levels;GO:0006082//organic acid metabolic process;GO:0006790//sulfur compound metabolic process;GO:0006807//nitrogen compound metabolic process;GO:0006809//nitric oxide biosynthetic process;GO:0006814//sodium ion transport;GO:0008150//biological_process;GO:0008152//metabolic process;GO:0009058//biosynthetic process;GO:0009987//cellular process;GO:0010124…
LG13.g1798	524	866	717	5319	4539	3030	47.66	51.23	55.48	316.93	300.70	276.05	51.4566666666667	297.893333333333	2.5333659290806	5.67959306119114e-266	4.65787483800472e-263	AAE3	CBI22725.3 unnamed protein product, partial [Vitis vinifera]	Metabolism;Metabolism	Global and overview maps;Carbohydrate metabolism	ko01100//Metabolic pathways;ko00630//Glyoxylate and dicarboxylate metabolism	K22133;K22133	GO:0005575//cellular_component;GO:0005576//extracellular region;GO:0005622//intracellular;GO:0005623//cell;GO:0005737//cytoplasm;GO:0005911//cell-cell junction;GO:0009506//plasmodesma;GO:0009507//chloroplast;GO:0009532//plastid stroma;GO:0009536//plastid;GO:0009570//chloroplast stroma;GO:0030054//cell junction;GO:0043226//organelle;GO:0043227//membrane-bounded organelle;GO:0043229//intracellular …	GO:0000166//nucleotide binding;GO:0003674//molecular_function;GO:0003824//catalytic activity;GO:0003987//acetate-CoA ligase activity;GO:0004043//L-aminoadipate-semialdehyde dehydrogenase activity;GO:0005488//binding;GO:0005524//ATP binding;GO:0008144//drug binding;GO:0008668//(2,3-dihydroxybenzoyl)adenylate synthase activity;GO:0008756//o-succinylbenzoate-CoA ligase activity;GO:0016405//CoA-ligas…	GO:0000003//reproduction;GO:0003006//developmental process involved in reproduction;GO:0006082//organic acid metabolic process;GO:0006950//response to stress;GO:0006952//defense response;GO:0007275//multicellular organism development;GO:0008150//biological_process;GO:0008152//metabolic process;GO:0009056//catabolic process;GO:0009234//menaquinone biosynthetic process;GO:0009605//response to exter…
MSTRG.1465	134	205	174	2054	1874	1398	9.65	9.60	10.65	96.85	98.24	100.79	9.96666666666667	98.6266666666667	3.30679479136221	2.09344190322671e-265	1.65764504909638e-262	Os04g0179200	Short-chain dehydrogenase/reductase SDR [Cinnamomum micranthum f. kanehirae]	-	-	-	-	-	-	-
LG12.g439	3865	6067	4742	1502	1349	912	369.61	377.37	385.81	94.13	93.98	87.41	377.596666666667	91.84	-2.03965148186193	2.60721722836468e-261	1.99565097383127e-258	Os03g0158200	AIU49026.1 LOS4, partial [Pinellia ternata]	-	-	-	-	GO:0005658//alpha DNA polymerase:primase complex;GO:0009380//excinuclease repair complex;GO:0009898//cytoplasmic side of plasma membrane	GO:0003676//nucleic acid binding;GO:0003677//DNA binding;GO:0003688//DNA replication origin binding;GO:0004003//ATP-dependent DNA helicase activity;GO:0004386//helicase activity;GO:0005524//ATP binding;GO:0009381//excinuclease ABC activity;GO:0016787//hydrolase activity;GO:0016818//hydrolase activity, acting on acid anhydrides, in phosphorus-containing anhydrides;GO:0042626//ATPase activity, coup…	GO:0006260//DNA replication;GO:0006268//DNA unwinding involved in DNA replication;GO:0006281//DNA repair;GO:0006289//nucleotide-excision repair;GO:0006310//DNA recombination;GO:0006810//transport;GO:0043571//maintenance of CRISPR repeat elements
LG06.g371	1377	1999	1675	39	30	23	210.47	198.72	217.80	3.90	3.34	3.52	208.996666666667	3.58666666666667	-5.86469245034636	3.79230325819125e-257	2.80911805541438e-254	CYP75B137	RWW45025.1 hypothetical protein BHE74_00049185 [Ensete ventricosum]	-	-	-	-	-	GO:0005506//iron ion binding;GO:0016705//oxidoreductase activity, acting on paired donors, with incorporation or reduction of molecular oxygen;GO:0020037//heme binding	GO:0055114//oxidation-reduction process
LG12.g1799	1260	1971	1476	35	35	24	125.48	127.66	125.05	2.28	2.54	2.39	126.063333333333	2.40333333333333	-5.71296814673976	4.3580170759709e-253	3.12728581610999e-250	At2g27500	XP_010931140.1 glucan endo-1,3-beta-glucosidase 14 [Elaeis guineensis]	-	-	-	-	-	GO:0004553//hydrolase activity, hydrolyzing O-glycosyl compounds	GO:0005975//carbohydrate metabolic process
LG10.g2029	9315	15154	11598	4627	4346	2978	1225.89	1297.12	1298.49	398.90	416.57	392.55	1273.83333333333	402.673333333333	-1.66149469020922	6.12848287975368e-251	4.26449552629648e-248	--	XP_026662083.1 uncharacterized protein LOC103711172 isoform X3 [Phoenix dactylifera]	-	-	-	-	-	GO:0046872//metal ion binding;GO:2001070//starch binding	-
MSTRG.3566	4493	6240	5174	1203	1115	915	446.21	403.06	437.13	78.26	80.65	91.02	428.8	83.31	-2.36374332280513	3.72359624379822e-244	2.51485119253937e-241	--	-	-	-	-	-	-	-	-
MSTRG.6993	445	723	563	3440	3100	2451	64.48	68.14	69.40	326.52	327.15	355.71	67.34	336.46	2.32089937415385	4.66436290695299e-237	3.06022186949605e-234	--	proline-rich receptor-like protein kinase PERK10 isoform X3 [Dioscorea cayenensis subsp. rotundata] [Dioscorea cayenensis]	-	-	-	-	-	-	-
MSTRG.4475	340	474	397	2789	2708	1841	71.15	64.44	70.54	382.06	412.38	385.62	68.71	393.353333333333	2.51723382111147	2.04103253712168e-228	1.30189528194236e-225	--	non-specific lipid-transfer protein 1-like [Gossypium australe]	-	-	-	-	GO:0016020//membrane;GO:0044444//cytoplasmic part	GO:0005488//binding	GO:0043087//regulation of GTPase activity;GO:0044765//single-organism transport
LG01.g648	6	6	7	17648	13759	8689	0.71	0.46	0.70	1362.99	1181.46	1026.06	0.623333333333333	1190.17	10.8988761733751	6.52698004682414e-228	4.05078494095196e-225	Os04g0670200	BAN33746.1 cysteine protease a2 [Symplocarpus renifolius]	-	-	-	-	-	GO:0008234//cysteine-type peptidase activity	GO:0006508//proteolysis
Contig06241.g36	9602	13952	10766	3588	3387	2681	475.16	449.06	453.24	116.31	122.08	132.89	459.153333333333	123.76	-1.89143091731386	8.42381402081237e-227	5.09042214105038e-224	PHS1	XP_010939216.1 alpha-1,4 glucan phosphorylase L isozyme, chloroplastic/amyloplastic isoform X1 [Elaeis guineensis]	Metabolism;Metabolism;Metabolism	Global and overview maps;Global and overview maps;Carbohydrate metabolism	ko01100//Metabolic pathways;ko01110//Biosynthesis of secondary metabolites;ko00500//Starch and sucrose metabolism	K00688;K00688;K00688	GO:0005575//cellular_component;GO:0005622//intracellular;GO:0005623//cell;GO:0005737//cytoplasm;GO:0009507//chloroplast;GO:0009532//plastid stroma;GO:0009536//plastid;GO:0009570//chloroplast stroma;GO:0043226//organelle;GO:0043227//membrane-bounded organelle;GO:0043229//intracellular organelle;GO:0043231//intracellular membrane-bounded organelle;GO:0044422//organelle part;GO:0044424//intracellula…	GO:0003674//molecular_function;GO:0003824//catalytic activity;GO:0004645//phosphorylase activity;GO:0005488//binding;GO:0008144//drug binding;GO:0008184//glycogen phosphorylase activity;GO:0016740//transferase activity;GO:0016757//transferase activity, transferring glycosyl groups;GO:0016758//transferase activity, transferring hexosyl groups;GO:0019842//vitamin binding;GO:0030170//pyridoxal phosp…	GO:0000272//polysaccharide catabolic process;GO:0001101//response to acid chemical;GO:0005975//carbohydrate metabolic process;GO:0005976//polysaccharide metabolic process;GO:0005977//glycogen metabolic process;GO:0005980//glycogen catabolic process;GO:0006073//cellular glucan metabolic process;GO:0006091//generation of precursor metabolites and energy;GO:0006112//energy reserve metabolic process;…
MSTRG.13418	1141	1747	1270	173	159	118	169.54	168.88	160.53	16.80	17.21	17.50	166.316666666667	17.17	-3.27597080452447	1.33863316409087e-218	7.8818034223125e-216	--	aldose 1-epimerase family protein [Medicago truncatula]	Metabolism;Metabolism;Metabolism	Global and overview maps;Global and overview maps;Carbohydrate metabolism	ko01100//Metabolic pathways;ko01110//Biosynthesis of secondary metabolites;ko00010//Glycolysis / Gluconeogenesis	K01792;K01792;K01792	-	-	-
LG13.g1186	421	706	566	3532	3004	2122	18.50	20.18	21.16	101.68	96.15	93.41	19.9466666666667	97.08	2.28302643398465	1.25996727197283e-217	7.23315711657802e-215	AVT6C	XP_010923836.1 28S ribosomal protein S29, mitochondrial [Elaeis guineensis]	-	-	-	-	GO:0000313//organellar ribosome;GO:0000314//organellar small ribosomal subunit;GO:0005575//cellular_component;GO:0005622//intracellular;GO:0005623//cell;GO:0005737//cytoplasm;GO:0005739//mitochondrion;GO:0005759//mitochondrial matrix;GO:0005761//mitochondrial ribosome;GO:0005763//mitochondrial small ribosomal subunit;GO:0005840//ribosome;GO:0015935//small ribosomal subunit;GO:0031974//membrane-en…	GO:0000166//nucleotide binding;GO:0001882//nucleoside binding;GO:0001883//purine nucleoside binding;GO:0003674//molecular_function;GO:0003735//structural constituent of ribosome;GO:0005198//structural molecule activity;GO:0005488//binding;GO:0005524//ATP binding;GO:0005525//GTP binding;GO:0008144//drug binding;GO:0017076//purine nucleotide binding;GO:0019001//guanyl nucleotide binding;GO:0030554/…	GO:0003333//amino acid transmembrane transport;GO:0006412//translation;GO:0006518//peptide metabolic process;GO:0006807//nitrogen compound metabolic process;GO:0008150//biological_process;GO:0008152//metabolic process;GO:0009058//biosynthetic process;GO:0009059//macromolecule biosynthetic process;GO:0009987//cellular process;GO:0010467//gene expression;GO:0019538//protein metabolic process;GO:003…
LG07.g2476	1974	3361	2455	9177	9079	6422	165.27	183.00	174.80	503.21	553.52	538.39	174.356666666667	531.706666666667	1.60858902762464	7.09649774459987e-189	3.97455799290846e-186	ZSS2	AAC31570.2 sesquiterpene synthase [Elaeis oleifera]	Metabolism	Metabolism of terpenoids and polyketides	ko00909//Sesquiterpenoid and triterpenoid biosynthesis	K15803	-	GO:0000287//magnesium ion binding;GO:0010333//terpene synthase activity;GO:0016829//lyase activity	-
LG07.g2426	4672	7567	5995	2424	2034	1534	379.88	400.18	414.69	129.11	120.46	124.93	398.25	124.833333333333	-1.67367114378772	4.91287095380718e-187	2.6860537074351e-184	PGMP	XP_011628936.1 phosphoglucomutase, chloroplastic isoform X2 [Amborella trichopoda]	Metabolism;Metabolism;Metabolism;Metabolism;Metabolism;Metabolism;Metabolism;Metabolism	Global and overview maps;Global and overview maps;Carbohydrate metabolism;Carbohydrate metabolism;Carbohydrate metabolism;Nucleotide metabolism;Carbohydrate metabolism;Carbohydrate metabolism	ko01100//Metabolic pathways;ko01110//Biosynthesis of secondary metabolites;ko00500//Starch and sucrose metabolism;ko00010//Glycolysis / Gluconeogenesis;ko00520//Amino sugar and nucleotide sugar metabolism;ko00230//Purine metabolism;ko00030//Pentose phosphate pathway;ko00052//Galactose metabolism	K01835;K01835;K01835;K01835;K01835;K01835;K01835;K01835	GO:0005575//cellular_component;GO:0005576//extracellular region;GO:0005622//intracellular;GO:0005623//cell;GO:0005737//cytoplasm;GO:0005829//cytosol;GO:0009507//chloroplast;GO:0009526//plastid envelope;GO:0009532//plastid stroma;GO:0009536//plastid;GO:0009570//chloroplast stroma;GO:0009941//chloroplast envelope;GO:0010319//stromule;GO:0031967//organelle envelope;GO:0031975//envelope;GO:0043226//o…	GO:0000287//magnesium ion binding;GO:0003674//molecular_function;GO:0003824//catalytic activity;GO:0004614//phosphoglucomutase activity;GO:0005488//binding;GO:0008966//phosphoglucosamine mutase activity;GO:0016853//isomerase activity;GO:0016866//intramolecular transferase activity;GO:0016868//intramolecular transferase activity, phosphotransferases;GO:0043167//ion binding;GO:0043169//cation bindi…	GO:0000271//polysaccharide biosynthetic process;GO:0005975//carbohydrate metabolic process;GO:0005976//polysaccharide metabolic process;GO:0005977//glycogen metabolic process;GO:0005978//glycogen biosynthetic process;GO:0005982//starch metabolic process;GO:0005996//monosaccharide metabolic process;GO:0006006//glucose metabolic process;GO:0006012//galactose metabolic process;GO:0006073//cellular g…
LG13.g1550	45720	70331	55395	163766	143987	102331	3413.00	3414.78	3517.94	8008.42	7828.55	7651.35	3448.57333333333	7829.44	1.18290947680044	3.88751469641769e-185	2.07602325520557e-182	CAT2	AFR53082.1 CAT [Anthurium andraeanum]	Metabolism;Metabolism;Metabolism;Environmental Information Processing;Metabolism;Cellular Processes;Metabolism	Global and overview maps;Global and overview maps;Global and overview maps;Signal transduction;Carbohydrate metabolism;Transport and catabolism;Amino acid metabolism	ko01100//Metabolic pathways;ko01110//Biosynthesis of secondary metabolites;ko01200//Carbon metabolism;ko04016//MAPK signaling pathway - plant;ko00630//Glyoxylate and dicarboxylate metabolism;ko04146//Peroxisome;ko00380//Tryptophan metabolism	K03781;K03781;K03781;K03781;K03781;K03781;K03781	-	GO:0004096//catalase activity;GO:0020037//heme binding	GO:0055114//oxidation-reduction process
MSTRG.24506	800	1136	930	47	44	27	25.49	23.58	25.16	0.99	1.03	0.87	24.7433333333333	0.963333333333333	-4.68286097100326	2.68387444563619e-179	1.40067747488963e-176	PLR_Lu2	isoflavone reductase homolog [Macadamia integrifolia]	Metabolism;Metabolism	Global and overview maps;Biosynthesis of other secondary metabolites	ko01110//Biosynthesis of secondary metabolites;ko00998//Biosynthesis of various antibiotics	K21568;K21568	-	GO:0016628//oxidoreductase activity, acting on the CH-CH group of donors, NAD or NADP as acceptor	GO:0009807//lignan biosynthetic process;GO:0019336//phenol-containing compound catabolic process
LG14.g1734	3053	4808	3643	11553	10309	7788	198.19	203.01	201.19	491.30	487.42	506.39	200.796666666667	495.036666666667	1.30180006756472	9.16201756276284e-179	4.67527576208274e-176	TKL-2	XP_020692464.1 transketolase, chloroplastic [Dendrobium catenatum]	Metabolism;Metabolism;Metabolism;Metabolism;Metabolism;Metabolism	Global and overview maps;Global and overview maps;Global and overview maps;Global and overview maps;Carbohydrate metabolism;Energy metabolism	ko01100//Metabolic pathways;ko01110//Biosynthesis of secondary metabolites;ko01200//Carbon metabolism;ko01230//Biosynthesis of amino acids;ko00030//Pentose phosphate pathway;ko00710//Carbon fixation in photosynthetic organisms	K00615;K00615;K00615;K00615;K00615;K00615	GO:0005737//cytoplasm;GO:0045250//cytosolic pyruvate dehydrogenase complex	GO:0004738//pyruvate dehydrogenase activity;GO:0004739//pyruvate dehydrogenase (acetyl-transferring) activity;GO:0004802//transketolase activity;GO:0008661//1-deoxy-D-xylulose-5-phosphate synthase activity;GO:0016624//oxidoreductase activity, acting on the aldehyde or oxo group of donors, disulfide as acceptor	GO:0006086//acetyl-CoA biosynthetic process from pyruvate;GO:0006098//pentose-phosphate shunt;GO:0008615//pyridoxine biosynthetic process;GO:0009228//thiamine biosynthetic process;GO:0009240//isopentenyl diphosphate biosynthetic process
MSTRG.7740	760	1211	957	81	91	61	42.55	44.10	45.58	2.97	3.71	3.42	44.0766666666667	3.36666666666667	-3.71062233080682	2.55654811439186e-174	1.27621770327783e-171	RE2	Zinc finger, CCCH-type [Cinnamomum micranthum f. kanehirae]	-	-	-	-	-	-	-
LG03.g2754	627	917	739	3337	2998	2228	32.92	31.31	33.00	114.76	114.63	117.16	32.41	115.516666666667	1.83359009195669	3.72206977582956e-174	1.81850826090158e-171	LOX2.1	XP_020109510.1 linoleate 13S-lipoxygenase 2-1, chloroplastic-like [Ananas comosus]	Metabolism;Metabolism;Metabolism;Metabolism	Global and overview maps;Global and overview maps;Lipid metabolism;Lipid metabolism	ko01100//Metabolic pathways;ko01110//Biosynthesis of secondary metabolites;ko00592//alpha-Linolenic acid metabolism;ko00591//Linoleic acid metabolism	K00454;K00454;K00454;K00454	-	GO:0005515//protein binding;GO:0016702//oxidoreductase activity, acting on single donors with incorporation of molecular oxygen, incorporation of two atoms of oxygen;GO:0046872//metal ion binding	GO:0055114//oxidation-reduction process
MSTRG.16710	1036	1602	1223	238	199	128	97.79	98.35	98.21	14.72	13.68	12.10	98.1166666666667	13.5	-2.86153881454076	9.40486696866477e-174	4.49924917086352e-171	At5g49770	PREDICTED: probable leucine-rich repeat receptor-like protein kinase At5g49770 [Capsicum annuum]	-	-	-	-	-	GO:0004672//protein kinase activity	GO:0006464//cellular protein modification process;GO:0016310//phosphorylation
LG11.g1150	2103	3483	2834	691	733	470	345.47	372.19	396.01	74.39	87.74	77.34	371.223333333333	79.8233333333333	-2.21740496370994	3.60682245929293e-171	1.69027477821926e-168	BANGLUC	RZS23073.1 hypothetical protein BHM03_00055927, partial [Ensete ventricosum]	-	-	-	-	-	GO:0004553//hydrolase activity, hydrolyzing O-glycosyl compounds	GO:0005975//carbohydrate metabolic process
LG09.g743	1176	1732	1265	251	235	182	105.18	100.76	96.25	14.71	15.31	16.30	100.73	15.44	-2.70574876152982	3.70607503387153e-171	1.70205202005584e-168	AGPS1	AEH27531.1 putative ADP-glucose pyrophosphorylase, partial [Amorphophallus konjac]	Metabolism;Metabolism;Metabolism;Metabolism	Global and overview maps;Global and overview maps;Carbohydrate metabolism;Carbohydrate metabolism	ko01100//Metabolic pathways;ko01110//Biosynthesis of secondary metabolites;ko00500//Starch and sucrose metabolism;ko00520//Amino sugar and nucleotide sugar metabolism	K00975;K00975;K00975;K00975	GO:0005575//cellular_component;GO:0005622//intracellular;GO:0005623//cell;GO:0005737//cytoplasm;GO:0009501//amyloplast;GO:0009507//chloroplast;GO:0009536//plastid;GO:0043226//organelle;GO:0043227//membrane-bounded organelle;GO:0043229//intracellular organelle;GO:0043231//intracellular membrane-bounded organelle;GO:0044424//intracellular part;GO:0044444//cytoplasmic part;GO:0044464//cell part	GO:0000166//nucleotide binding;GO:0003674//molecular_function;GO:0003824//catalytic activity;GO:0003977//UDP-N-acetylglucosamine diphosphorylase activity;GO:0003983//UTP:glucose-1-phosphate uridylyltransferase activity;GO:0005488//binding;GO:0005524//ATP binding;GO:0008144//drug binding;GO:0008878//glucose-1-phosphate adenylyltransferase activity;GO:0008879//glucose-1-phosphate thymidylyltransfer…	GO:0000271//polysaccharide biosynthetic process;GO:0005975//carbohydrate metabolic process;GO:0005976//polysaccharide metabolic process;GO:0005977//glycogen metabolic process;GO:0005978//glycogen biosynthetic process;GO:0005982//starch metabolic process;GO:0006073//cellular glucan metabolic process;GO:0006091//generation of precursor metabolites and energy;GO:0006112//energy reserve metabolic pro…
LG12.g1573	31	40	22	1157	979	753	2.15	1.81	1.30	52.67	49.55	52.41	1.75333333333333	51.5433333333333	4.87761363612058	1.73087118751013e-169	7.7933323683912e-167	CLC-B	RWR87080.1 chloride channel protein CLC-b-like protein isoform X2 [Cinnamomum micranthum f. kanehirae]	-	-	-	-	GO:0016020//membrane	GO:0005247//voltage-gated chloride channel activity	GO:0006821//chloride transport;GO:0055085//transmembrane transport
LG05.g2637	1025	1534	1240	5557	4783	3224	100.21	97.55	103.14	355.91	340.59	315.72	100.3	337.406666666667	1.75016687351984	6.12228269178948e-168	2.70357648945311e-165	PGD3	PKA57819.1 6-phosphogluconate dehydrogenase, decarboxylating 2, chloroplastic [Apostasia shenzhenica]	Metabolism;Metabolism;Metabolism;Metabolism;Metabolism	Global and overview maps;Global and overview maps;Global and overview maps;Metabolism of other amino acids;Carbohydrate metabolism	ko01100//Metabolic pathways;ko01110//Biosynthesis of secondary metabolites;ko01200//Carbon metabolism;ko00480//Glutathione metabolism;ko00030//Pentose phosphate pathway	K00033;K00033;K00033;K00033;K00033	GO:0005737//cytoplasm	GO:0004616//phosphogluconate dehydrogenase (decarboxylating) activity;GO:0008442//3-hydroxyisobutyrate dehydrogenase activity;GO:0008679//2-hydroxy-3-oxopropionate reductase activity;GO:0050661//NADP binding	GO:0006098//pentose-phosphate shunt;GO:0006574//valine catabolic process;GO:0055114//oxidation-reduction process
Contig13515.g7	61	109	44	1277	1104	799	13.83	16.08	8.49	189.69	182.33	181.47	12.8	184.496666666667	3.84937903576125	5.48874972562908e-163	2.37807848961548e-160	GSTF11	XP_006372485.1 glutathione S-transferase F12 [Populus trichocarpa]	Metabolism;Metabolism	Global and overview maps;Metabolism of other amino acids	ko01100//Metabolic pathways;ko00480//Glutathione metabolism	K00799;K00799	-	GO:0005515//protein binding;GO:0016034//maleylacetoacetate isomerase activity	GO:0006559//L-phenylalanine catabolic process;GO:0006572//tyrosine catabolic process;GO:0006749//glutathione metabolic process
MSTRG.17785	857	1318	921	93	81	91	45.02	45.53	40.84	3.84	3.72	5.75	43.7966666666667	4.43666666666667	-3.30327300097659	4.67286711910314e-158	1.98709347511047e-155	--	S-adenosylmethionine carrier 1 [Perilla frutescens var. hirtella] [Perilla frutescens]	-	-	-	-	-	-	-
LG10.g2106	8710	14200	10553	5745	5289	3791	1162.10	1232.25	1197.82	502.12	513.96	506.62	1197.39	507.566666666667	-1.23822389518539	6.09453851928017e-157	2.5445252366951e-154	CYT1	XP_021626075.1 mannose-1-phosphate guanylyltransferase 1 [Manihot esculenta]	Metabolism;Metabolism;Metabolism;Metabolism	Global and overview maps;Global and overview maps;Carbohydrate metabolism;Carbohydrate metabolism	ko01100//Metabolic pathways;ko01110//Biosynthesis of secondary metabolites;ko00520//Amino sugar and nucleotide sugar metabolism;ko00051//Fructose and mannose metabolism	K00966;K00966;K00966;K00966	GO:0005737//cytoplasm	GO:0003977//UDP-N-acetylglucosamine diphosphorylase activity;GO:0003983//UTP:glucose-1-phosphate uridylyltransferase activity;GO:0004476//mannose-6-phosphate isomerase activity;GO:0005525//GTP binding;GO:0008780//acyl-[acyl-carrier-protein]-UDP-N-acetylglucosamine O-acyltransferase activity;GO:0008878//glucose-1-phosphate adenylyltransferase activity;GO:0008879//glucose-1-phosphate thymidylyltran…	GO:0000271//polysaccharide biosynthetic process;GO:0005978//glycogen biosynthetic process;GO:0006777//Mo-molybdopterin cofactor biosynthetic process;GO:0009058//biosynthetic process;GO:0009103//lipopolysaccharide biosynthetic process;GO:0009225//nucleotide-sugar metabolic process;GO:0009243//O antigen biosynthetic process;GO:0009245//lipid A biosynthetic process;GO:0009252//peptidoglycan biosynth…
Contig13003.g1	125	174	122	1286	1164	851	23.75	21.49	19.75	160.20	161.16	161.99	21.6633333333333	161.116666666667	2.89477858855812	1.7631199031125e-156	7.22973613128078e-154	At5g06060	TEY42905.1 tropinone reductase I [Salvia splendens]	Metabolism;Metabolism;Metabolism	Global and overview maps;Global and overview maps;Biosynthesis of other secondary metabolites	ko01100//Metabolic pathways;ko01110//Biosynthesis of secondary metabolites;ko00960//Tropane, piperidine and pyridine alkaloid biosynthesis	K08081;K08081;K08081	-	GO:0004316//3-oxoacyl-[acyl-carrier-protein] reductase (NADPH) activity;GO:0004757//sepiapterin reductase activity;GO:0008667//2,3-dihydro-2,3-dihydroxybenzoate dehydrogenase activity;GO:0008678//2-deoxy-D-gluconate 3-dehydrogenase activity;GO:0016491//oxidoreductase activity;GO:0050662//coenzyme binding;GO:0051287//NAD binding	GO:0000272//polysaccharide catabolic process;GO:0006633//fatty acid biosynthetic process;GO:0006729//tetrahydrobiopterin biosynthetic process;GO:0055114//oxidation-reduction process
MSTRG.13203	685	994	848	38	30	20	68.54	64.58	70.04	1.99	1.75	1.60	67.72	1.78	-5.24963282692924	3.30638874431914e-156	1.33201060940001e-153	Os08g0118900	probable adenylate kinase 7, mitochondrial [Phoenix dactylifera]	Metabolism;Metabolism;Metabolism;Metabolism	Global and overview maps;Global and overview maps;Nucleotide metabolism;Metabolism of cofactors and vitamins	ko01100//Metabolic pathways;ko01110//Biosynthesis of secondary metabolites;ko00230//Purine metabolism;ko00730//Thiamine metabolism	K00939;K00939;K00939;K00939	-	-	-
Contig03969.g1	295	563	424	2435	2293	1520	52.55	65.31	64.22	284.26	297.63	271.33	60.6933333333333	284.406666666667	2.22834532097414	8.3959202191598e-156	3.32406062056149e-153	--	KAA8523845.1 hypothetical protein F0562_010268 [Nyssa sinensis]	-	-	-	-	-	-	-
LG08.g2419	1507	2474	1839	584	488	389	143.56	153.29	149.04	36.44	33.86	37.12	148.63	35.8066666666667	-2.05342521800607	1.16093163872243e-154	4.51838529152256e-152	ALDH10A8	XP_008798034.1 betaine aldehyde dehydrogenase 2-like [Phoenix dactylifera]	Metabolism;Metabolism	Global and overview maps;Amino acid metabolism	ko01100//Metabolic pathways;ko00260//Glycine, serine and threonine metabolism	K00130;K00130	GO:0005575//cellular_component;GO:0005618//cell wall;GO:0005622//intracellular;GO:0005623//cell;GO:0005737//cytoplasm;GO:0005777//peroxisome;GO:0005829//cytosol;GO:0009507//chloroplast;GO:0009516//leucoplast;GO:0009536//plastid;GO:0030312//external encapsulating structure;GO:0042579//microbody;GO:0043226//organelle;GO:0043227//membrane-bounded organelle;GO:0043229//intracellular organelle;GO:0043…	GO:0003674//molecular_function;GO:0003824//catalytic activity;GO:0003842//1-pyrroline-5-carboxylate dehydrogenase activity;GO:0004029//aldehyde dehydrogenase (NAD) activity;GO:0004350//glutamate-5-semialdehyde dehydrogenase activity;GO:0004491//methylmalonate-semialdehyde dehydrogenase (acylating) activity;GO:0004777//succinate-semialdehyde dehydrogenase (NAD+) activity;GO:0008802//betaine-aldehy…	GO:0000003//reproduction;GO:0001101//response to acid chemical;GO:0001505//regulation of neurotransmitter levels;GO:0006527//arginine catabolic process;GO:0006561//proline biosynthetic process;GO:0006562//proline catabolic process;GO:0006574//valine catabolic process;GO:0006575//cellular modified amino acid metabolic process;GO:0006577//amino-acid betaine metabolic process;GO:0006578//amino-acid …
LG13.g2263	752	1207	939	3626	3249	2389	106.51	111.19	113.14	336.43	335.16	338.92	110.28	336.836666666667	1.61087802039394	1.62699761855095e-154	6.22679105246423e-152	CP29A	XP_009387302.1 PREDICTED: 29 kDa ribonucleoprotein A, chloroplastic [Musa acuminata subsp. malaccensis] [Musa acuminata]	-	-	-	-	-	GO:0003676//nucleic acid binding	GO:0008380//RNA splicing
MSTRG.17218	660	1001	779	51	28	30	40.34	39.57	39.92	2.65	1.61	2.25	39.9433333333333	2.17	-4.20218778516988	2.16757619426578e-154	8.15968068015167e-152	KIN5D	arsenite-transporting ATPase protein [Dioscorea alata]	-	-	-	-	GO:0005875//microtubule associated complex;GO:0016020//membrane	GO:0003774//motor activity;GO:0015631//tubulin binding;GO:0032550//purine ribonucleoside binding	GO:0000226//microtubule cytoskeleton organization
LG14.g50	1081	1788	1409	301	300	185	152.22	163.75	168.79	27.77	30.77	26.09	161.586666666667	28.21	-2.51802958789837	5.10391523401672e-154	1.89034202449558e-151	PAP17	XP_010936863.1 purple acid phosphatase 3 [Elaeis guineensis]	Metabolism;Metabolism	Global and overview maps;Metabolism of cofactors and vitamins	ko01100//Metabolic pathways;ko00740//Riboflavin metabolism	K14379;K14379	-	GO:0004527//exonuclease activity;GO:0016787//hydrolase activity;GO:0016788//hydrolase activity, acting on ester bonds	GO:0006260//DNA replication;GO:0006310//DNA recombination
LG03.g198	6310	9509	7656	3791	3429	2368	575.03	563.61	593.54	226.31	227.59	216.14	577.393333333333	223.346666666667	-1.37026972677963	1.85879083222768e-148	6.77514506038797e-146	SAHH	XP_010905139.1 adenosylhomocysteinase [Elaeis guineensis]	Metabolism;Metabolism	Global and overview maps;Amino acid metabolism	ko01100//Metabolic pathways;ko00270//Cysteine and methionine metabolism	K01251;K01251	GO:0005737//cytoplasm	GO:0003824//catalytic activity;GO:0004013//adenosylhomocysteinase activity;GO:0004455//ketol-acid reductoisomerase activity;GO:0004488//methylenetetrahydrofolate dehydrogenase (NADP+) activity;GO:0004617//phosphoglycerate dehydrogenase activity;GO:0008883//glutamyl-tRNA reductase activity;GO:0051287//NAD binding;GO:0070403//NAD+ binding	GO:0006564//L-serine biosynthetic process;GO:0006631//fatty acid metabolic process;GO:0006730//one-carbon metabolic process;GO:0006779//porphyrin-containing compound biosynthetic process;GO:0006813//potassium ion transport;GO:0008652//cellular amino acid biosynthetic process;GO:0009097//isoleucine biosynthetic process;GO:0009099//valine biosynthetic process;GO:0030436//asexual sporulation;GO:0043…
LG08.g2593	76	95	90	1058	967	696	6.98	5.66	7.03	63.63	64.67	64.01	6.55666666666667	64.1033333333333	3.28936492114117	8.53886244619766e-147	3.06371716175058e-144	TYDC2	AAG60665.1 tyrosine/dopa decarboxylase [Thalictrum flavum subsp. glaucum] [Thalictrum flavum]	Metabolism;Metabolism;Metabolism;Metabolism;Metabolism;Metabolism;Metabolism;Metabolism	Global and overview maps;Global and overview maps;Amino acid metabolism;Amino acid metabolism;Amino acid metabolism;Biosynthesis of other secondary metabolites;Biosynthesis of other secondary metabolites;Biosynthesis of other secondary metabolites	ko01100//Metabolic pathways;ko01110//Biosynthesis of secondary metabolites;ko00380//Tryptophan metabolism;ko00350//Tyrosine metabolism;ko00360//Phenylalanine metabolism;ko00950//Isoquinoline alkaloid biosynthesis;ko00965//Betalain biosynthesis;ko00901//Indole alkaloid biosynthesis	K01593;K01593;K01593;K01593;K01593;K01593;K01593;K01593	-	GO:0004837//tyrosine decarboxylase activity;GO:0016831//carboxy-lyase activity;GO:0030170//pyridoxal phosphate binding	GO:0006572//tyrosine catabolic process;GO:0015940//pantothenate biosynthetic process;GO:0019752//carboxylic acid metabolic process;GO:0051188//cofactor biosynthetic process
Contig12377.g1	95	138	129	1233	1197	758	8.63	8.15	9.97	73.38	79.20	68.97	8.91666666666667	73.85	3.05002153019744	1.55239024024836e-146	5.48423647489586e-144	NPF6.2	EOY31045.1 Major facilitator superfamily protein isoform 2 [Theobroma cacao]	-	-	-	-	GO:0005575//cellular_component;GO:0016020//membrane;GO:0016021//integral component of membrane;GO:0031224//intrinsic component of membrane;GO:0044425//membrane part	GO:0003674//molecular_function;GO:0005215//transporter activity;GO:0015291//secondary active transmembrane transporter activity;GO:0015293//symporter activity;GO:0015333//peptide:proton symporter activity;GO:0022804//active transmembrane transporter activity;GO:0022857//transmembrane transporter activity	GO:0001101//response to acid chemical;GO:0006082//organic acid metabolic process;GO:0006807//nitrogen compound metabolic process;GO:0006810//transport;GO:0006857//oligopeptide transport;GO:0006950//response to stress;GO:0008150//biological_process;GO:0008152//metabolic process;GO:0009611//response to wounding;GO:0009719//response to endogenous stimulus;GO:0009725//response to hormone;GO:0009753//…
Contig11180.g2	60	117	76	1854	1325	805	30.23	38.28	32.48	610.91	485.64	405.88	33.6633333333333	500.81	3.89501342570029	1.87479030545707e-146	6.52284996730466e-144	--	-	-	-	-	-	-	-	-
MSTRG.17974	209	386	284	1871	1659	1416	12.66	15.21	14.64	74.25	73.20	85.91	14.17	77.7866666666667	2.456683127259	3.11270147388638e-145	1.06682035738587e-142	--	-	-	-	-	-	-	-	-
Contig02369.g2	216	325	251	1625	1421	1032	15.69	15.35	15.51	77.31	75.17	75.07	15.5166666666667	75.85	2.28933051340939	3.55208059353696e-145	1.19950627454984e-142	IMK3	XP_026425019.1 probable leucine-rich repeat receptor-like protein kinase IMK3 [Papaver somniferum]	-	-	-	-	GO:0005575//cellular_component;GO:0005618//cell wall;GO:0005623//cell;GO:0005886//plasma membrane;GO:0005911//cell-cell junction;GO:0009279//cell outer membrane;GO:0009505//plant-type cell wall;GO:0009506//plasmodesma;GO:0016020//membrane;GO:0016021//integral component of membrane;GO:0030054//cell junction;GO:0030312//external encapsulating structure;GO:0031224//intrinsic component of membrane;GO…	GO:0000166//nucleotide binding;GO:0003674//molecular_function;GO:0003824//catalytic activity;GO:0004672//protein kinase activity;GO:0005488//binding;GO:0005515//protein binding;GO:0005524//ATP binding;GO:0008144//drug binding;GO:0015288//porin activity;GO:0016301//kinase activity;GO:0016740//transferase activity;GO:0016772//transferase activity, transferring phosphorus-containing groups;GO:001677…	GO:0006464//cellular protein modification process;GO:0006468//protein phosphorylation;GO:0006793//phosphorus metabolic process;GO:0006796//phosphate-containing compound metabolic process;GO:0006807//nitrogen compound metabolic process;GO:0006810//transport;GO:0007059//chromosome segregation;GO:0007155//cell adhesion;GO:0008150//biological_process;GO:0008152//metabolic process;GO:0009405//pathogen…
LG06.g368	161	289	239	1531	1436	998	26.27	30.67	33.18	163.65	170.66	163.11	30.04	165.806666666667	2.4645452971534	3.49516921739523e-143	1.16318218462386e-140	VTE4	XP_020096325.1 probable tocopherol O-methyltransferase, chloroplastic [Ananas comosus]	Metabolism;Metabolism;Metabolism	Global and overview maps;Global and overview maps;Metabolism of cofactors and vitamins	ko01100//Metabolic pathways;ko01110//Biosynthesis of secondary metabolites;ko00130//Ubiquinone and other terpenoid-quinone biosynthesis	K05928;K05928;K05928	GO:0005575//cellular_component;GO:0005622//intracellular;GO:0005623//cell;GO:0005737//cytoplasm;GO:0009507//chloroplast;GO:0009536//plastid;GO:0043226//organelle;GO:0043227//membrane-bounded organelle;GO:0043229//intracellular organelle;GO:0043231//intracellular membrane-bounded organelle;GO:0044424//intracellular part;GO:0044444//cytoplasmic part;GO:0044464//cell part	GO:0000179//rRNA (adenine-N6,N6-)-dimethyltransferase activity;GO:0003674//molecular_function;GO:0003824//catalytic activity;GO:0008168//methyltransferase activity;GO:0008170//N-methyltransferase activity;GO:0008171//O-methyltransferase activity;GO:0008173//RNA methyltransferase activity;GO:0008176//tRNA (guanine-N7-)-methyltransferase activity;GO:0008276//protein methyltransferase activity;GO:00…	GO:0000154//rRNA modification;GO:0001510//RNA methylation;GO:0006400//tRNA modification;GO:0006412//translation;GO:0006464//cellular protein modification process;GO:0006480//N-terminal protein amino acid methylation;GO:0006744//ubiquinone biosynthetic process;GO:0006766//vitamin metabolic process;GO:0006775//fat-soluble vitamin metabolic process;GO:0008150//biological_process;GO:0008152//metaboli…
LG07.g1341	2092	3189	2800	764	652	391	258.42	256.21	294.24	61.82	58.66	48.38	269.623333333333	56.2866666666667	-2.2600802349461	7.85207738101578e-142	2.57581789857522e-139	--	KAF1002128.1 hypothetical protein AG4045_016368 [Apium graveolens]	-	-	-	-	-	-	-
Contig03850.g2	21056	31255	24916	14548	12842	9445	1244.77	1201.76	1253.08	563.39	552.93	559.26	1233.20333333333	558.526666666667	-1.14271262569774	4.46959450134601e-138	1.44556758499167e-135	SUS3	BAE06059.1 sucrose synthase [Potamogeton distinctus]	Metabolism;Metabolism;Metabolism	Global and overview maps;Global and overview maps;Carbohydrate metabolism	ko01100//Metabolic pathways;ko01110//Biosynthesis of secondary metabolites;ko00500//Starch and sucrose metabolism	K00695;K00695;K00695	-	GO:0004373//glycogen (starch) synthase activity;GO:0008194//UDP-glycosyltransferase activity;GO:0009011//starch synthase activity;GO:0016157//sucrose synthase activity;GO:0016757//transferase activity, transferring glycosyl groups	GO:0005978//glycogen biosynthetic process;GO:0005985//sucrose metabolic process;GO:0009058//biosynthetic process;GO:0010125//mycothiol biosynthetic process;GO:0071793//bacillithiol biosynthetic process
MSTRG.3338	9	20	14	1650	1420	707	1.77	2.67	2.36	221.16	211.68	145.02	2.26666666666667	192.62	6.40904145210553	2.73345214745614e-137	8.71781411972713e-135	ACT1A	cysteine protease a [Symplocarpus renifolius]	-	-	-	-	-	GO:0016491//oxidoreductase activity;GO:0070011//peptidase activity, acting on L-amino acid peptides	-
LG12.g2196	2554	3556	2700	4	8	4	184.66	167.22	166.07	0.20	0.44	0.30	172.65	0.313333333333333	-9.10593636278427	1.13008314818411e-136	3.55480812763722e-134	MPK10	XP_010926676.1 mitogen-activated protein kinase 10 [Elaeis guineensis]	-	-	-	-	-	GO:0004672//protein kinase activity;GO:0005524//ATP binding	GO:0006468//protein phosphorylation
LG05.g2639	135	212	149	1340	1115	801	14.49	14.80	13.60	94.21	87.16	86.11	14.2966666666667	89.16	2.64071780134535	1.68951756062736e-136	5.2427556411738e-134	NHO1	XP_008792589.1 myb family transcription factor EFM [Phoenix dactylifera]	-	-	-	-	-	-	-
LG12.g1298	145	239	163	1406	1240	820	19.45	20.86	18.60	123.57	121.17	110.19	19.6366666666667	118.31	2.59095006337513	2.60307818656847e-136	7.96993125308957e-134	A1	RWR80738.1 NAD-dependent epimerase/dehydratase [Cinnamomum micranthum f. kanehirae]	-	-	-	-	-	GO:0003674//molecular_function;GO:0003824//catalytic activity;GO:0003854//3-beta-hydroxy-delta5-steroid dehydrogenase activity;GO:0003978//UDP-glucose 4-epimerase activity;GO:0004043//L-aminoadipate-semialdehyde dehydrogenase activity;GO:0005488//binding;GO:0008460//dTDP-glucose 4,6-dehydratase activity;GO:0008667//2,3-dihydro-2,3-dihydroxybenzoate dehydrogenase activity;GO:0008712//ADP-glyceroma…	GO:0005975//carbohydrate metabolic process;GO:0006012//galactose metabolic process;GO:0006694//steroid biosynthetic process;GO:0008150//biological_process;GO:0008152//metabolic process;GO:0009058//biosynthetic process;GO:0009243//O antigen biosynthetic process;GO:0009244//lipopolysaccharide core region biosynthetic process;GO:0009718//anthocyanin-containing compound biosynthetic process;GO:000981…
LG01.g1064	20	19	22	969	796	729	1.56	0.96	1.46	49.45	45.16	56.88	1.32666666666667	50.4966666666667	5.25031032216563	9.40101739949274e-134	2.84046792821779e-131	--	XP_031481466.1 probable rhamnogalacturonate lyase B [Nymphaea colorata]	-	-	-	-	-	-	-
LG08.g2882	862	1363	1058	241	221	169	85.13	87.54	88.92	15.59	15.91	16.72	87.1966666666667	16.0733333333333	-2.43960383483583	8.41777510562921e-132	2.51035545130602e-129	--	KMZ65018.1 BSD domain-containing protein [Zostera marina]	-	-	-	-	-	-	-
LG11.g69	3455	5795	4544	2041	1699	1219	271.34	296.00	303.59	105.00	97.18	95.89	290.31	99.3566666666667	-1.54690558953605	2.96364940963759e-130	8.72490787096257e-128	NPF3.1	XP_010907323.1 protein NRT1/ PTR FAMILY 3.1 isoform X1 [Elaeis guineensis]	-	-	-	-	GO:0005575//cellular_component;GO:0005622//intracellular;GO:0005623//cell;GO:0005886//plasma membrane;GO:0016020//membrane;GO:0016021//integral component of membrane;GO:0031224//intrinsic component of membrane;GO:0031982//vesicle;GO:0043226//organelle;GO:0043227//membrane-bounded organelle;GO:0043229//intracellular organelle;GO:0044424//intracellular part;GO:0044425//membrane part;GO:0044464//cel…	GO:0003674//molecular_function;GO:0005215//transporter activity;GO:0015333//peptide:proton symporter activity;GO:0022857//transmembrane transporter activity	GO:0006082//organic acid metabolic process;GO:0006807//nitrogen compound metabolic process;GO:0006810//transport;GO:0008150//biological_process;GO:0008152//metabolic process;GO:0009987//cellular process;GO:0010336//gibberellic acid homeostasis;GO:0015833//peptide transport;GO:0042126//nitrate metabolic process;GO:0042128//nitrate assimilation;GO:0042592//homeostatic process;GO:0043436//oxoacid me…
Contig05862.g1	7	35	25	905	743	633	1.53	5.27	4.97	136.73	124.79	146.35	3.92333333333333	135.956666666667	5.11492317121511	4.55049947264125e-128	1.32269771380077e-125	At3g12390	PSS18952.1 Nascent polypeptide-associated complex subunit alpha-like protein [Actinidia chinensis var. chinensis] [Actinidia chinensis]	-	-	-	-	GO:0000775//chromosome, centromeric region;GO:0005944//phosphatidylinositol 3-kinase complex, class IB	GO:0003677//DNA binding;GO:0003682//chromatin binding;GO:0046935//1-phosphatidylinositol-3-kinase regulator activity	-
LG01.g157	382	673	498	2269	2355	1581	27.33	31.32	30.31	106.35	122.73	113.31	29.6533333333333	114.13	1.94441187316463	1.35578628137429e-127	3.89161504739974e-125	NPF7.3	XP_008788684.1 protein NRT1/ PTR FAMILY 7.3-like [Phoenix dactylifera]	-	-	-	-	GO:0016020//membrane	GO:0015333//peptide:proton symporter activity;GO:0022857//transmembrane transporter activity	GO:0015833//peptide transport;GO:0055085//transmembrane transport
LG03.g154	3308	6070	4451	1826	1578	1075	907.79	1083.42	1039.12	328.26	315.40	295.48	1010.11	313.046666666667	-1.69006276508458	1.50253590310225e-127	4.25959653616505e-125	--	-	-	-	-	-	-	-	-
MSTRG.22532	240	355	273	1500	1380	1045	34.64	33.32	33.52	141.78	145.05	151.03	33.8266666666667	145.953333333333	2.10927423619761	3.13960752073798e-124	8.79204969496418e-122	emc6	ER membrane protein complex subunit 6 [Ananas comosus]	-	-	-	-	-	-	-
LG10.g426	18368	28571	22132	13709	11659	8385	1419.44	1436.04	1455.00	693.99	656.21	649.02	1436.82666666667	666.406666666667	-1.10841129255304	5.16707364511769e-124	1.42953629051611e-121	At1g64390	XP_021601989.1 endoglucanase 6-like [Manihot esculenta]	Metabolism;Metabolism	Global and overview maps;Carbohydrate metabolism	ko01100//Metabolic pathways;ko00500//Starch and sucrose metabolism	K01179;K01179	-	GO:0004553//hydrolase activity, hydrolyzing O-glycosyl compounds;GO:0030246//carbohydrate binding	GO:0005975//carbohydrate metabolic process
LG09.g2373	29	36	39	779	732	495	2.64	2.13	3.02	46.50	48.58	45.18	2.59666666666667	46.7533333333333	4.17033649461135	5.24271221417792e-124	1.43319524493057e-121	HKT6	OMP09025.1 Cation transporter [Corchorus olitorius]	-	-	-	-	GO:0005575//cellular_component;GO:0005623//cell;GO:0005886//plasma membrane;GO:0016020//membrane;GO:0016021//integral component of membrane;GO:0031224//intrinsic component of membrane;GO:0044425//membrane part;GO:0044464//cell part;GO:0071944//cell periphery	GO:0003674//molecular_function;GO:0005215//transporter activity;GO:0008324//cation transmembrane transporter activity;GO:0015075//ion transmembrane transporter activity;GO:0015077//monovalent inorganic cation transmembrane transporter activity;GO:0015079//potassium ion transmembrane transporter activity;GO:0015081//sodium ion transmembrane transporter activity;GO:0015318//inorganic solute uptake …	GO:0006810//transport;GO:0006811//ion transport;GO:0006812//cation transport;GO:0006813//potassium ion transport;GO:0006814//sodium ion transport;GO:0006950//response to stress;GO:0006970//response to osmotic stress;GO:0008150//biological_process;GO:0009628//response to abiotic stimulus;GO:0009651//response to salt stress;GO:0009987//cellular process;GO:0015672//monovalent inorganic cation transp…
LG05.g140	4249	6391	4903	2610	2277	1742	273.99	268.04	268.97	110.25	106.94	112.51	270.333333333333	109.9	-1.29854802743425	1.01235612756e-123	2.73490985378355e-121	TTL1	XP_006850418.3 TPR repeat-containing thioredoxin TTL1 [Amborella trichopoda]	-	-	-	-	GO:0005737//cytoplasm;GO:0045203//integral component of cell outer membrane	GO:0005215//transporter activity;GO:0005515//protein binding;GO:0015036//disulfide oxidoreductase activity	GO:0015774//polysaccharide transport;GO:0042710//biofilm formation;GO:0055114//oxidation-reduction process
LG07.g1007	127	199	180	1364	1226	766	8.10	8.25	9.76	57.00	56.96	48.94	8.70333333333333	54.3	2.64131224110004	6.58725655274008e-123	1.75887409558803e-120	sbt3	XP_008785865.1 subtilisin-like protease SBT1.9 [Phoenix dactylifera]	-	-	-	-	-	GO:0008236//serine-type peptidase activity	GO:0006508//proteolysis;GO:0009306//protein secretion
LG02.g2861	43	96	58	856	771	553	4.20	6.10	4.82	54.82	54.90	54.15	5.04	54.6233333333333	3.43802171694854	8.06932761175648e-122	2.12983873504326e-119	AAP2	KAA8547037.1 hypothetical protein F0562_003466 [Nyssa sinensis]	-	-	-	-	-	-	-
LG03.g1669	6289	9487	8040	22179	21204	14567	1133.36	1111.98	1232.65	2618.42	2783.19	2629.49	1159.33	2677.03333333333	1.20734381908603	6.83550735538033e-121	1.78367903865453e-118	CAB40	XP_009396492.1 PREDICTED: chlorophyll a-b binding protein of LHCII type 1-like [Musa acuminata subsp. malaccensis] [Musa acuminata]	Metabolism;Metabolism	Global and overview maps;Energy metabolism	ko01100//Metabolic pathways;ko00196//Photosynthesis - antenna proteins	K08912;K08912	-	-	-
LG02.g318	124	178	119	1042	1019	754	22.43	20.94	18.31	123.48	134.25	136.61	20.56	131.446666666667	2.67656538772086	6.77041124206317e-120	1.74684217248873e-117	--	XP_010914905.1 TATA-binding protein-associated factor 2N isoform X2 [Elaeis guineensis]	-	-	-	-	-	-	-
LG01.g575	1175	1977	1481	4605	4368	3130	175.16	191.66	187.77	449.73	474.24	467.34	184.863333333333	463.77	1.32695039687772	1.7318004799068e-119	4.41859271334443e-117	AUX28	XP_010917602.1 auxin-responsive protein IAA30 isoform X2 [Elaeis guineensis]	Environmental Information Processing	Signal transduction	ko04075//Plant hormone signal transduction	K14484	-	-	-
LG12.g2288	248	373	266	1603	1355	1116	19.73	19.30	18.00	83.55	78.50	88.94	19.01	83.6633333333333	2.1378369473207	1.92129960933413e-119	4.84822010210325e-117	ctps1	XP_019055548.1 PREDICTED: CTP synthase-like isoform X2 [Nelumbo nucifera]	Metabolism;Metabolism	Global and overview maps;Nucleotide metabolism	ko01100//Metabolic pathways;ko00240//Pyrimidine metabolism	K01937;K01937	GO:0005951//carbamoyl-phosphate synthase complex	GO:0000107//imidazoleglycerol-phosphate synthase activity;GO:0003883//CTP synthase activity;GO:0003922//GMP synthase (glutamine-hydrolyzing) activity;GO:0004088//carbamoyl-phosphate synthase (glutamine-hydrolyzing) activity;GO:0016787//hydrolase activity;GO:0016884//carbon-nitrogen ligase activity, with glutamine as amido-N-donor;GO:0046820//4-amino-4-deoxychorismate synthase activity	GO:0000105//histidine biosynthetic process;GO:0006177//GMP biosynthetic process;GO:0006221//pyrimidine nucleotide biosynthetic process;GO:0009220//pyrimidine ribonucleotide biosynthetic process
LG01.g434	1095	1683	1384	4676	4431	2899	106.41	106.38	114.42	297.68	313.62	282.18	109.07	297.826666666667	1.44921859603485	2.52179669256574e-119	6.29434972297686e-117	ALDP	XP_011088487.1 fructose-bisphosphate aldolase 1, chloroplastic [Sesamum indicum]	Metabolism;Metabolism;Metabolism;Metabolism;Metabolism;Metabolism;Metabolism;Metabolism	Global and overview maps;Global and overview maps;Global and overview maps;Global and overview maps;Carbohydrate metabolism;Carbohydrate metabolism;Energy metabolism;Carbohydrate metabolism	ko01100//Metabolic pathways;ko01110//Biosynthesis of secondary metabolites;ko01200//Carbon metabolism;ko01230//Biosynthesis of amino acids;ko00010//Glycolysis / Gluconeogenesis;ko00030//Pentose phosphate pathway;ko00710//Carbon fixation in photosynthetic organisms;ko00051//Fructose and mannose metabolism	K01623;K01623;K01623;K01623;K01623;K01623;K01623;K01623	-	GO:0004332//fructose-bisphosphate aldolase activity	GO:0006096//glycolytic process
LG02.g3079	6712	9440	7270	3607	3188	2525	383.19	350.53	353.09	134.90	132.56	144.39	362.27	137.283333333333	-1.39990885148479	4.41031451329437e-119	1.08896830289009e-116	SBEI	ANC33494.1 SBE [Colocasia esculenta]	Metabolism;Metabolism;Metabolism	Global and overview maps;Global and overview maps;Carbohydrate metabolism	ko01100//Metabolic pathways;ko01110//Biosynthesis of secondary metabolites;ko00500//Starch and sucrose metabolism	K00700;K00700;K00700	GO:0005575//cellular_component;GO:0005622//intracellular;GO:0005623//cell;GO:0005737//cytoplasm;GO:0009501//amyloplast;GO:0009507//chloroplast;GO:0009532//plastid stroma;GO:0009536//plastid;GO:0009570//chloroplast stroma;GO:0043226//organelle;GO:0043227//membrane-bounded organelle;GO:0043229//intracellular organelle;GO:0043231//intracellular membrane-bounded organelle;GO:0044422//organelle part;G…	GO:0003674//molecular_function;GO:0003824//catalytic activity;GO:0003844//1,4-alpha-glucan branching enzyme activity;GO:0004133//glycogen debranching enzyme activity;GO:0004553//hydrolase activity, hydrolyzing O-glycosyl compounds;GO:0005488//binding;GO:0008788//alpha,alpha-phosphotrehalase activity;GO:0016740//transferase activity;GO:0016757//transferase activity, transferring glycosyl groups;GO…	GO:0000271//polysaccharide biosynthetic process;GO:0001678//cellular glucose homeostasis;GO:0005975//carbohydrate metabolic process;GO:0005976//polysaccharide metabolic process;GO:0005977//glycogen metabolic process;GO:0005978//glycogen biosynthetic process;GO:0005980//glycogen catabolic process;GO:0005982//starch metabolic process;GO:0005983//starch catabolic process;GO:0005991//trehalose metabo…
LG05.g710	1041	1427	1150	4214	3696	2693	79.05	70.48	74.30	209.64	204.43	204.84	74.61	206.303333333333	1.46732621827989	1.46593836976829e-118	3.58110029627546e-116	WNK5	XP_008798574.1 LOW QUALITY PROTEIN: probable serine/threonine-protein kinase WNK5 [Phoenix dactylifera]	-	-	-	-	-	GO:0004672//protein kinase activity;GO:0004674//protein serine/threonine kinase activity;GO:0005524//ATP binding	GO:0006468//protein phosphorylation
LG01.g2968	5	2	11	2057	1809	1202	1.12	0.29	2.09	301.28	294.66	269.21	1.16666666666667	288.383333333333	7.94945155710801	2.23653601500861e-118	5.40606068554134e-116	ASP	CAA56115.1 trypsin/chymotrypsin inhibitor [Alocasia macrorrhizos]	-	-	-	-	GO:0055036//virion membrane	GO:0004866//endopeptidase inhibitor activity	-
LG01.g2560	412	631	446	2214	2067	1730	50.20	50.02	46.28	176.89	183.63	211.39	48.8333333333333	190.636666666667	1.96488746702461	3.83127463582366e-118	9.16432911066862e-116	10HGO	XP_008812449.1 8-hydroxygeraniol dehydrogenase-like [Phoenix dactylifera]	-	-	-	-	-	GO:0004024//alcohol dehydrogenase activity, zinc-dependent;GO:0004617//phosphoglycerate dehydrogenase activity;GO:0008270//zinc ion binding;GO:0008743//L-threonine 3-dehydrogenase activity;GO:0016491//oxidoreductase activity;GO:0016655//oxidoreductase activity, acting on NAD(P)H, quinone or similar compound as acceptor;GO:0018467//formaldehyde dehydrogenase activity;GO:0050607//mycothiol-dependen…	GO:0006113//fermentation;GO:0006564//L-serine biosynthetic process;GO:0006567//threonine catabolic process;GO:0008152//metabolic process;GO:0009404//toxin metabolic process;GO:0010127//mycothiol-dependent detoxification;GO:0019439//aromatic compound catabolic process;GO:0030494//bacteriochlorophyll biosynthetic process;GO:0046292//formaldehyde metabolic process;GO:0055114//oxidation-reduction pro…
LG09.g1053	2588	4161	3233	8867	7804	5909	310.17	324.35	329.63	696.14	681.19	709.33	321.383333333333	695.553333333333	1.11386602733266	1.46440056451868e-117	3.46670414051985e-115	GLO1	AAO17067.1 glycolate oxidase [Zantedeschia aethiopica]	Metabolism;Metabolism;Metabolism;Metabolism;Cellular Processes	Global and overview maps;Global and overview maps;Global and overview maps;Carbohydrate metabolism;Transport and catabolism	ko01100//Metabolic pathways;ko01110//Biosynthesis of secondary metabolites;ko01200//Carbon metabolism;ko00630//Glyoxylate and dicarboxylate metabolism;ko04146//Peroxisome	K11517;K11517;K11517;K11517;K11517	GO:0005737//cytoplasm	GO:0003824//catalytic activity;GO:0003920//GMP reductase activity;GO:0003938//IMP dehydrogenase activity;GO:0003949//1-(5-phosphoribosyl)-5-[(5-phosphoribosylamino)methylideneamino]imidazole-4-carboxamide isomerase activity;GO:0004452//isopentenyl-diphosphate delta-isomerase activity;GO:0015930//glutamate synthase activity;GO:0016491//oxidoreductase activity;GO:0016627//oxidoreductase activity, a…	GO:0000105//histidine biosynthetic process;GO:0006537//glutamate biosynthetic process;GO:0008299//isoprenoid biosynthetic process;GO:0008615//pyridoxine biosynthetic process;GO:0009152//purine ribonucleotide biosynthetic process;GO:0015950//purine nucleotide interconversion;GO:0055114//oxidation-reduction process
LG05.g1893	514	729	535	2472	2092	1636	34.58	31.90	30.62	108.93	102.49	110.23	32.3666666666667	107.216666666667	1.72794848792745	1.40829111503376e-115	3.29985600760409e-113	SUS2	XP_010921619.1 sucrose synthase 4 [Elaeis guineensis]	Metabolism;Metabolism;Metabolism	Global and overview maps;Global and overview maps;Carbohydrate metabolism	ko01100//Metabolic pathways;ko01110//Biosynthesis of secondary metabolites;ko00500//Starch and sucrose metabolism	K00695;K00695;K00695	-	GO:0004373//glycogen (starch) synthase activity;GO:0008194//UDP-glycosyltransferase activity;GO:0009011//starch synthase activity;GO:0016157//sucrose synthase activity;GO:0016757//transferase activity, transferring glycosyl groups	GO:0005978//glycogen biosynthetic process;GO:0005985//sucrose metabolic process;GO:0009058//biosynthetic process;GO:0010125//mycothiol biosynthetic process;GO:0071793//bacillithiol biosynthetic process
LG07.g1317	987	1567	1209	3828	3646	2740	89.10	92.01	92.85	226.38	239.76	247.76	91.32	237.966666666667	1.38175673657794	2.68819344440547e-114	6.23525111756392e-112	HPR-A	XP_020700853.1 glycerate dehydrogenase [Dendrobium catenatum]	Metabolism;Metabolism;Metabolism;Metabolism;Metabolism	Global and overview maps;Global and overview maps;Global and overview maps;Carbohydrate metabolism;Amino acid metabolism	ko01100//Metabolic pathways;ko01110//Biosynthesis of secondary metabolites;ko01200//Carbon metabolism;ko00630//Glyoxylate and dicarboxylate metabolism;ko00260//Glycine, serine and threonine metabolism	K15893;K15893;K15893;K15893;K15893	-	GO:0004617//phosphoglycerate dehydrogenase activity;GO:0016491//oxidoreductase activity;GO:0016616//oxidoreductase activity, acting on the CH-OH group of donors, NAD or NADP as acceptor;GO:0050661//NADP binding;GO:0050662//coenzyme binding;GO:0051287//NAD binding	GO:0006564//L-serine biosynthetic process;GO:0009058//biosynthetic process;GO:0055114//oxidation-reduction process
MSTRG.2620	92	237	132	1280	1398	952	10.32	17.40	12.66	94.48	114.69	107.46	13.46	105.543333333333	2.97108513836893	3.15719876069829e-114	7.24987551419148e-112	FSD2	iron superoxide dismutase [Zantedeschia aethiopica]	Cellular Processes	Transport and catabolism	ko04146//Peroxisome	K04564	-	-	-
LG01.g2939	906	1553	1131	340	301	209	56.03	62.47	59.50	13.77	13.56	12.95	59.3333333333333	13.4266666666667	-2.14374165273433	6.21281752097726e-114	1.41252404687327e-111	RER4	XP_009411873.1 PREDICTED: protein RETICULATA-RELATED 4, chloroplastic [Musa acuminata subsp. malaccensis] [Musa acuminata]	-	-	-	-	-	GO:0003700//transcription factor activity, sequence-specific DNA binding	GO:0006355//regulation of transcription, DNA-templated
MSTRG.17407	549	713	609	50	53	35	21.69	18.32	20.47	1.29	1.52	1.38	20.16	1.39666666666667	-3.85143599052172	6.97557410255592e-114	1.57039321683325e-111	--	Phosphatidylinositol 3,4,5-trisphosphate 3-phosphatase and protein-tyrosine-phosphatase PTEN2A [Zea mays]	-	-	-	-	-	-	-
LG03.g1184	275	453	314	1564	1454	1085	57.83	61.86	56.05	215.14	222.37	228.20	58.58	221.903333333333	1.92145124089203	2.53480518776773e-111	5.65113898317576e-109	RPL6	XP_028062563.1 60S ribosomal protein L6-like [Camellia sinensis]	Genetic Information Processing	Translation	ko03010//Ribosome	K02934	GO:0005840//ribosome	GO:0003735//structural constituent of ribosome	GO:0006412//translation
LG05.g196	2900	5154	3728	12933	10968	7408	317.61	367.14	347.34	927.87	874.90	812.64	344.03	871.803333333333	1.34146834396634	2.24522577306351e-110	4.95741532950552e-108	RCA	AAK25801.1 rubisco activase, partial [Zantedeschia aethiopica]	-	-	-	-	GO:0005737//cytoplasm;GO:0016020//membrane	GO:0003677//DNA binding;GO:0003697//single-stranded DNA binding;GO:0004017//adenylate kinase activity;GO:0005524//ATP binding;GO:0008094//DNA-dependent ATPase activity;GO:0016887//ATPase activity	GO:0006281//DNA repair;GO:0006310//DNA recombination;GO:0009151//purine deoxyribonucleotide metabolic process;GO:0009405//pathogenesis;GO:0009432//SOS response
MSTRG.22254	2	16	7	1127	991	720	0.06	0.32	0.18	22.77	22.26	22.24	0.186666666666667	22.4233333333333	6.90839262077375	4.01238353233183e-110	8.77489171932723e-108	RGA4	Disease resistance protein [Cinnamomum micranthum f. kanehirae]	-	-	-	-	-	-	-
LG13.g1403	5306	8140	6301	3164	3060	2334	495.69	494.60	500.77	193.63	208.21	218.40	497.02	206.746666666667	-1.26543983744474	2.45163511622129e-109	5.31102803526316e-107	--	XP_010923463.1 uncharacterized protein LOC105046548 [Elaeis guineensis]	-	-	-	-	-	GO:0008289//lipid binding	-
LG01.g3422	78	127	70	858	796	577	4.94	5.23	3.77	35.58	36.70	36.58	4.64666666666667	36.2866666666667	2.96517147485667	2.83842400668465e-109	6.09147013696259e-107	SAMC2	XP_010922522.1 mitochondrial substrate carrier family protein C [Elaeis guineensis]	-	-	-	-	-	GO:0005509//calcium ion binding	-
LG10.g1918	755	1098	994	185	179	137	64.09	60.63	71.80	10.27	11.05	11.61	65.5066666666667	10.9766666666667	-2.57720172715567	9.69833300383592e-109	2.06206315525078e-106	OLE9	TVU38669.1 hypothetical protein EJB05_12053 [Eragrostis curvula]	-	-	-	-	-	GO:0004553//hydrolase activity, hydrolyzing O-glycosyl compounds	GO:0005975//carbohydrate metabolic process
MSTRG.25268	706	1118	804	173	168	137	41.89	42.33	41.01	6.30	7.41	7.27	41.7433333333333	6.99333333333333	-2.57749363153224	1.59157697700124e-108	3.35297083696141e-106	--	zf-4CXXC R1 domain-containing protein [Salix suchowensis]	-	-	-	-	-	-	-
MSTRG.17780	552	848	663	69	88	70	24.91	25.60	26.00	2.06	2.88	3.11	25.5033333333333	2.68333333333333	-3.24858763472753	3.06601742240205e-108	6.40045073369256e-106	DIOX2	protein DMR6-LIKE OXYGENASE 2 isoform X2 [Elaeis guineensis]	-	-	-	-	-	-	-
LG11.g513	2603	4028	2997	8496	7752	6084	287.03	288.89	281.15	613.72	622.59	671.97	285.69	636.093333333333	1.15478792769054	3.1443441243965e-108	6.50482649806458e-106	GLN2	AHJ10961.1 chloroplast glutamine synthetase 2 isoform 1 [Lemna minor]	Metabolism;Metabolism;Metabolism;Metabolism;Metabolism;Metabolism	Global and overview maps;Global and overview maps;Carbohydrate metabolism;Amino acid metabolism;Amino acid metabolism;Energy metabolism	ko01100//Metabolic pathways;ko01230//Biosynthesis of amino acids;ko00630//Glyoxylate and dicarboxylate metabolism;ko00250//Alanine, aspartate and glutamate metabolism;ko00220//Arginine biosynthesis;ko00910//Nitrogen metabolism	K01915;K01915;K01915;K01915;K01915;K01915	GO:0005575//cellular_component;GO:0005576//extracellular region;GO:0005622//intracellular;GO:0005623//cell;GO:0005737//cytoplasm;GO:0005739//mitochondrion;GO:0005829//cytosol;GO:0005840//ribosome;GO:0009507//chloroplast;GO:0009526//plastid envelope;GO:0009532//plastid stroma;GO:0009534//chloroplast thylakoid;GO:0009535//chloroplast thylakoid membrane;GO:0009536//plastid;GO:0009570//chloroplast st…	GO:0000166//nucleotide binding;GO:0003674//molecular_function;GO:0003824//catalytic activity;GO:0004356//glutamate-ammonia ligase activity;GO:0005488//binding;GO:0005524//ATP binding;GO:0008144//drug binding;GO:0016211//ammonia ligase activity;GO:0016874//ligase activity;GO:0016879//ligase activity, forming carbon-nitrogen bonds;GO:0016880//acid-ammonia (or amide) ligase activity;GO:0017076//puri…	GO:0006082//organic acid metabolic process;GO:0006520//cellular amino acid metabolic process;GO:0006536//glutamate metabolic process;GO:0006541//glutamine metabolic process;GO:0006542//glutamine biosynthetic process;GO:0006807//nitrogen compound metabolic process;GO:0006950//response to stress;GO:0006970//response to osmotic stress;GO:0007568//aging;GO:0008150//biological_process;GO:0008152//meta…
LG01.g2083	327	456	400	1843	1566	1175	23.36	21.18	24.31	86.26	81.47	84.07	22.95	83.9333333333333	1.87074972358405	6.49960002116436e-108	1.33259210076783e-105	--	RAL39006.1 hypothetical protein DM860_011492 [Cuscuta australis]	-	-	-	-	GO:0000439//core TFIIH complex	-	GO:0006289//nucleotide-excision repair;GO:0006367//transcription initiation from RNA polymerase II promoter
LG01.g1775	1904	3256	2288	7017	6120	4416	194.01	215.79	198.34	468.38	454.19	450.70	202.713333333333	457.756666666667	1.17513991304362	3.62511084356634e-107	7.36667436290388e-105	APR3	OVA03389.1 Phosphoadenosine phosphosulfate reductase [Macleaya cordata]	Metabolism;Metabolism	Global and overview maps;Energy metabolism	ko01100//Metabolic pathways;ko00920//Sulfur metabolism	K05907;K05907	GO:0005737//cytoplasm	GO:0003756//protein disulfide isomerase activity;GO:0003824//catalytic activity;GO:0004604//phosphoadenylyl-sulfate reductase (thioredoxin) activity;GO:0004781//sulfate adenylyltransferase (ATP) activity;GO:0009973//adenylyl-sulfate reductase activity;GO:0015036//disulfide oxidoreductase activity;GO:0016667//oxidoreductase activity, acting on a sulfur group of donors	GO:0000103//sulfate assimilation;GO:0006457//protein folding;GO:0006790//sulfur compound metabolic process;GO:0010134//sulfate assimilation via adenylyl sulfate reduction;GO:0019379//sulfate assimilation, phosphoadenylyl sulfate reduction by phosphoadenylyl-sulfate reductase (thioredoxin);GO:0055114//oxidation-reduction process
LG06.g388	1443	2775	2148	641	483	337	505.04	631.69	639.55	146.96	123.12	118.14	592.093333333333	129.406666666667	-2.19391266702072	7.2324411348486e-106	1.45682934894323e-103	At4g12490	XP_008786990.1 14 kDa proline-rich protein DC2.15-like [Phoenix dactylifera]	-	-	-	-	-	-	-
MSTRG.3317	481	661	491	34	40	24	33.68	30.09	29.20	1.57	2.02	1.67	30.99	1.75333333333333	-4.14363055101507	1.19699649992135e-104	2.39014179371251e-102	TCX2	protein tesmin/TSO1-like CXC 2 isoform X1 [Phoenix dactylifera]	-	-	-	-	-	-	-
LG08.g3018	25	39	21	611	640	442	2.64	2.69	1.86	42.13	49.04	46.58	2.39666666666667	45.9166666666667	4.25991673790658	1.38914450916657e-104	2.74990735896482e-102	--	KMZ65018.1 BSD domain-containing protein [Zostera marina]	-	-	-	-	-	-	-
LG02.g2904	249	409	325	1705	1642	983	36.55	39.05	40.59	163.97	175.57	144.54	38.73	161.36	2.05875958258461	3.08689583675269e-104	6.05849479481642e-102	TIC32	XP_010930752.1 short-chain dehydrogenase TIC 32, chloroplastic isoform X1 [Elaeis guineensis]	-	-	-	-	-	GO:0003824//catalytic activity;GO:0004316//3-oxoacyl-[acyl-carrier-protein] reductase (NADPH) activity;GO:0004757//sepiapterin reductase activity;GO:0008667//2,3-dihydro-2,3-dihydroxybenzoate dehydrogenase activity;GO:0008678//2-deoxy-D-gluconate 3-dehydrogenase activity;GO:0016491//oxidoreductase activity;GO:0016630//protochlorophyllide reductase activity;GO:0050662//coenzyme binding;GO:0051287/…	GO:0000272//polysaccharide catabolic process;GO:0006633//fatty acid biosynthetic process;GO:0006729//tetrahydrobiopterin biosynthetic process;GO:0015995//chlorophyll biosynthetic process;GO:0055114//oxidation-reduction process
MSTRG.7718	813	1542	1058	222	179	184	74.98	92.50	83.01	13.41	12.02	17.00	83.4966666666667	14.1433333333333	-2.56159642591321	1.02682192446073e-103	1.99821286876202e-101	--	transcription factor bHLH146 [Elaeis guineensis]	-	-	-	-	-	-	-
LG06.g201	361	642	447	1968	1720	1381	33.08	38.27	34.85	118.15	114.81	126.77	35.4	119.91	1.76013071317124	2.05637329340704e-103	3.96810923836183e-101	CAT2	AAF19965.1 catalase 1 [Zantedeschia aethiopica]	Metabolism;Metabolism;Metabolism;Environmental Information Processing;Metabolism;Cellular Processes;Metabolism	Global and overview maps;Global and overview maps;Global and overview maps;Signal transduction;Carbohydrate metabolism;Transport and catabolism;Amino acid metabolism	ko01100//Metabolic pathways;ko01110//Biosynthesis of secondary metabolites;ko01200//Carbon metabolism;ko04016//MAPK signaling pathway - plant;ko00630//Glyoxylate and dicarboxylate metabolism;ko04146//Peroxisome;ko00380//Tryptophan metabolism	K03781;K03781;K03781;K03781;K03781;K03781;K03781	-	GO:0004096//catalase activity;GO:0020037//heme binding	GO:0055114//oxidation-reduction process
LG07.g1006	145	236	170	1182	962	700	9.24	9.79	9.23	49.35	44.62	44.69	9.42	46.22	2.29471829485485	5.61248662190961e-102	1.07399608582425e-99	sbt3	XP_019703374.1 LOW QUALITY PROTEIN: subtilisin-like protease SBT1.9 [Elaeis guineensis]	-	-	-	-	-	GO:0008236//serine-type peptidase activity	GO:0006508//proteolysis;GO:0009306//protein secretion
LG03.g101	509	910	724	2561	2475	1755	51.23	59.55	61.98	168.79	181.40	176.89	57.5866666666667	175.693333333333	1.60925272852362	8.70960309782041e-102	1.65288112343182e-99	TUFA	KAF3780708.1 Elongation factor Tu [Nymphaea thermarum]	Organismal Systems	Environmental adaptation	ko04626//Plant-pathogen interaction	K02358	GO:0005575//cellular_component;GO:0005576//extracellular region;GO:0005622//intracellular;GO:0005623//cell;GO:0005634//nucleus;GO:0005730//nucleolus;GO:0005737//cytoplasm;GO:0009295//nucleoid;GO:0009507//chloroplast;GO:0009526//plastid envelope;GO:0009532//plastid stroma;GO:0009534//chloroplast thylakoid;GO:0009535//chloroplast thylakoid membrane;GO:0009536//plastid;GO:0009570//chloroplast stroma…	GO:0000166//nucleotide binding;GO:0001882//nucleoside binding;GO:0001883//purine nucleoside binding;GO:0003674//molecular_function;GO:0003676//nucleic acid binding;GO:0003723//RNA binding;GO:0003743//translation initiation factor activity;GO:0003746//translation elongation factor activity;GO:0003747//translation release factor activity;GO:0003824//catalytic activity;GO:0003924//GTPase activity;GO…	GO:0000103//sulfate assimilation;GO:0001514//selenocysteine incorporation;GO:0006412//translation;GO:0006413//translational initiation;GO:0006414//translational elongation;GO:0006415//translational termination;GO:0006518//peptide metabolic process;GO:0006807//nitrogen compound metabolic process;GO:0006950//response to stress;GO:0008150//biological_process;GO:0008152//metabolic process;GO:0009058/…
LG01.g3245	901	1460	1196	3617	3356	2399	155.97	164.39	176.14	410.18	423.14	415.97	165.5	416.43	1.33124278842567	2.14047966762023e-101	4.0288389022593e-99	R40G2	XP_010921290.1 ricin B-like lectin R40G3 [Elaeis guineensis]	-	-	-	-	-	-	-
LG13.g194	418	639	553	43	39	13	60.45	60.10	68.03	4.07	4.11	1.88	62.86	3.35333333333333	-4.22847446771438	1.30622861388818e-99	2.43861200493613e-97	BANGLUC	AIT56226.1 beta-1,3 glucanase 1.2 [Musa AB Group]	-	-	-	-	-	GO:0004553//hydrolase activity, hydrolyzing O-glycosyl compounds	GO:0005975//carbohydrate metabolic process
LG08.g355	333	586	415	1726	1715	1207	38.20	43.73	40.50	129.71	143.30	138.69	40.81	137.233333333333	1.74963633222937	1.47260473108478e-98	2.72705019676612e-96	PME2.1	XP_010923950.1 pectinesterase [Elaeis guineensis]	Metabolism;Metabolism	Global and overview maps;Carbohydrate metabolism	ko01100//Metabolic pathways;ko00040//Pentose and glucuronate interconversions	K01051;K01051	-	GO:0004857//enzyme inhibitor activity;GO:0030599//pectinesterase activity	GO:0042545//cell wall modification
LG11.g660	1279	1837	1521	4665	3999	3064	101.77	95.07	102.96	243.16	231.75	244.19	99.9333333333333	239.7	1.26219202642243	3.78673274812518e-98	6.95637952761587e-96	NIR	XP_009417626.1 PREDICTED: ferredoxin--nitrite reductase, chloroplastic [Musa acuminata subsp. malaccensis] [Musa acuminata]	Metabolism;Metabolism	Global and overview maps;Energy metabolism	ko01100//Metabolic pathways;ko00910//Nitrogen metabolism	K00366;K00366	GO:0005575//cellular_component;GO:0005576//extracellular region;GO:0005622//intracellular;GO:0005623//cell;GO:0005737//cytoplasm;GO:0005739//mitochondrion;GO:0009507//chloroplast;GO:0009532//plastid stroma;GO:0009536//plastid;GO:0009570//chloroplast stroma;GO:0016020//membrane;GO:0043226//organelle;GO:0043227//membrane-bounded organelle;GO:0043229//intracellular organelle;GO:0043231//intracellula…	GO:0003674//molecular_function;GO:0003824//catalytic activity;GO:0004783//sulfite reductase (NADPH) activity;GO:0005488//binding;GO:0016002//sulfite reductase activity;GO:0016491//oxidoreductase activity;GO:0016661//oxidoreductase activity, acting on other nitrogenous compounds as donors;GO:0016662//oxidoreductase activity, acting on other nitrogenous compounds as donors, cytochrome as acceptor;G…	GO:0000103//sulfate assimilation;GO:0001101//response to acid chemical;GO:0006082//organic acid metabolic process;GO:0006790//sulfur compound metabolic process;GO:0006807//nitrogen compound metabolic process;GO:0008150//biological_process;GO:0008152//metabolic process;GO:0009987//cellular process;GO:0010035//response to inorganic substance;GO:0010167//response to nitrate;GO:0019250//aerobic cobal…
LG12.g1787	1831	2850	2270	5953	5516	4082	184.24	186.52	194.32	392.39	404.25	411.40	188.36	402.68	1.09614119164719	3.89898103699227e-98	7.1057382184487e-96	PETH	XP_010268658.1 PREDICTED: ferredoxin--NADP reductase, leaf isozyme, chloroplastic [Nelumbo nucifera]	Metabolism;Metabolism	Global and overview maps;Energy metabolism	ko01100//Metabolic pathways;ko00195//Photosynthesis	K02641;K02641	GO:0005575//cellular_component;GO:0005576//extracellular region;GO:0005622//intracellular;GO:0005623//cell;GO:0005737//cytoplasm;GO:0009337//sulfite reductase complex (NADPH);GO:0009507//chloroplast;GO:0009526//plastid envelope;GO:0009532//plastid stroma;GO:0009534//chloroplast thylakoid;GO:0009535//chloroplast thylakoid membrane;GO:0009536//plastid;GO:0009570//chloroplast stroma;GO:0009579//thyl…	GO:0003674//molecular_function;GO:0003676//nucleic acid binding;GO:0003677//DNA binding;GO:0003723//RNA binding;GO:0003727//single-stranded RNA binding;GO:0003824//catalytic activity;GO:0004324//ferredoxin-NADP+ reductase activity;GO:0004783//sulfite reductase (NADPH) activity;GO:0005488//binding;GO:0005515//protein binding;GO:0008170//N-methyltransferase activity;GO:0008187//poly-pyrimidine trac…	GO:0006091//generation of precursor metabolites and energy;GO:0006306//DNA methylation;GO:0006790//sulfur compound metabolic process;GO:0006814//sodium ion transport;GO:0006950//response to stress;GO:0006952//defense response;GO:0008150//biological_process;GO:0008152//metabolic process;GO:0009605//response to external stimulus;GO:0009607//response to biotic stimulus;GO:0009617//response to bacter…
LG02.g366	238	377	286	1382	1199	891	24.56	25.31	25.11	93.43	90.12	92.10	24.9933333333333	91.8833333333333	1.87825987069038	6.80539872607748e-98	1.23049110981825e-95	MOT2	THU48827.1 hypothetical protein C4D60_Mb06t03090 [Musa balbisiana]	-	-	-	-	GO:0000325//plant-type vacuole;GO:0005575//cellular_component;GO:0005622//intracellular;GO:0005623//cell;GO:0005737//cytoplasm;GO:0005773//vacuole;GO:0005774//vacuolar membrane;GO:0009705//plant-type vacuole membrane;GO:0016020//membrane;GO:0016021//integral component of membrane;GO:0031090//organelle membrane;GO:0031224//intrinsic component of membrane;GO:0043226//organelle;GO:0043227//membrane-…	GO:0003674//molecular_function;GO:0005215//transporter activity;GO:0008509//anion transmembrane transporter activity;GO:0015075//ion transmembrane transporter activity;GO:0015098//molybdate ion transmembrane transporter activity;GO:0015103//inorganic anion transmembrane transporter activity;GO:0015318//inorganic solute uptake transmembrane transporter activity;GO:0022857//transmembrane transporte…	GO:0006810//transport;GO:0006811//ion transport;GO:0006820//anion transport;GO:0007034//vacuolar transport;GO:0008150//biological_process;GO:0015689//molybdate ion transport;GO:0015698//inorganic anion transport;GO:0034220//ion transmembrane transport;GO:0034486//vacuolar transmembrane transport;GO:0051179//localization;GO:0051234//establishment of localization;GO:0055085//transmembrane transport…
LG11.g430	171	267	208	1143	997	749	15.67	15.92	16.22	68.62	66.55	68.76	15.9366666666667	67.9766666666667	2.09268971402935	7.84409483181382e-98	1.40721835642922e-95	CYP94B1	XP_010938729.1 cytochrome P450 94A1 [Elaeis guineensis]	-	-	-	-	GO:0005575//cellular_component;GO:0005622//intracellular;GO:0005623//cell;GO:0005737//cytoplasm;GO:0005783//endoplasmic reticulum;GO:0005789//endoplasmic reticulum membrane;GO:0012505//endomembrane system;GO:0016020//membrane;GO:0016021//integral component of membrane;GO:0031224//intrinsic component of membrane;GO:0031984//organelle subcompartment;GO:0042175//nuclear outer membrane-endoplasmic re…	GO:0003674//molecular_function;GO:0003824//catalytic activity;GO:0004497//monooxygenase activity;GO:0005488//binding;GO:0005506//iron ion binding;GO:0016491//oxidoreductase activity;GO:0016705//oxidoreductase activity, acting on paired donors, with incorporation or reduction of molecular oxygen;GO:0020037//heme binding;GO:0043167//ion binding;GO:0043169//cation binding;GO:0046872//metal ion bindi…	GO:0008150//biological_process;GO:0008152//metabolic process;GO:0055114//oxidation-reduction process
LG08.g1667	3092	4743	3928	12779	10536	7137	320.47	319.73	346.34	867.64	795.34	740.91	328.846666666667	801.296666666667	1.28492142864488	1.07691274933404e-97	1.91698817542307e-95	At5g10770	THU58070.1 hypothetical protein C4D60_Mb03t10320 [Musa balbisiana]	-	-	-	-	-	-	-
LG03.g2660	2474	3733	3016	1543	1285	931	167.81	164.70	174.05	68.57	63.48	63.25	168.853333333333	65.1	-1.37504121136302	2.84460946568008e-97	5.02467439695474e-95	TOR1L3	XP_017699752.1 LOW QUALITY PROTEIN: TORTIFOLIA1-like protein 5 [Phoenix dactylifera]	-	-	-	-	-	GO:0005515//protein binding	-
LG05.g2373	213	344	256	1274	1181	817	30.53	32.07	31.21	119.61	123.28	117.28	31.27	120.056666666667	1.94086439331098	3.69687582535036e-97	6.48025645629927e-95	--	XP_019198065.1 PREDICTED: uncharacterized protein LOC109191840 [Ipomoea nil]	-	-	-	-	-	-	-
MSTRG.5019	469	637	535	10	16	14	41.99	37.08	40.75	0.59	1.04	1.26	39.94	0.963333333333333	-5.37365543566445	6.79382748658417e-97	1.1818686407154e-94	--	endoglucanase 20-like [Phoenix dactylifera]	-	-	-	-	-	-	-
MSTRG.4489	2441	3342	2623	1054	974	806	118.07	103.23	107.25	33.50	33.33	38.50	109.516666666667	35.11	-1.64119654007169	1.30008016267581e-96	2.24464216357328e-94	SCPL44	serine carboxypeptidase-like 42 [Tripterygium wilfordii]	-	-	-	-	GO:0030312//external encapsulating structure	GO:0004180//carboxypeptidase activity	GO:0019538//protein metabolic process
LG08.g28	441	646	503	65	55	43	26.36	25.11	25.60	2.55	2.39	2.57	25.69	2.50333333333333	-3.3592845781077	1.41286007715235e-96	2.42115716057085e-94	Hnrnpul1	KAA8519887.1 hypothetical protein F0562_014203 [Nyssa sinensis]	-	-	-	-	GO:0005575//cellular_component;GO:0005622//intracellular;GO:0005623//cell;GO:0005634//nucleus;GO:0005654//nucleoplasm;GO:0019012//virion;GO:0019013//viral nucleocapsid;GO:0019028//viral capsid;GO:0019867//outer membrane;GO:0030867//rough endoplasmic reticulum membrane;GO:0031974//membrane-enclosed lumen;GO:0031981//nuclear lumen;GO:0043226//organelle;GO:0043227//membrane-bounded organelle;GO:0043…	GO:0003674//molecular_function;GO:0003676//nucleic acid binding;GO:0003723//RNA binding;GO:0005102//receptor binding;GO:0005488//binding;GO:0005515//protein binding;GO:0005524//ATP binding;GO:0008017//microtubule binding;GO:0008134//transcription factor binding;GO:0019899//enzyme binding;GO:0042803//protein homodimerization activity;GO:0070840//dynein complex binding;GO:0097159//organic cyclic co…	GO:0000375//RNA splicing, via transesterification reactions;GO:0000377//RNA splicing, via transesterification reactions with bulged adenosine as nucleophile;GO:0000398//mRNA splicing, via spliceosome;GO:0006139//nucleobase-containing compound metabolic process;GO:0006351//transcription, DNA-templated;GO:0006355//regulation of transcription, DNA-templated;GO:0006396//RNA processing;GO:0006397//mRN…
LG11.g2609	129	178	162	946	945	689	17.32	15.52	18.39	82.93	92.11	92.29	17.0766666666667	89.11	2.38356095022555	1.25801066942412e-95	2.13982955570267e-93	PLR_Lu2	XP_010942719.1 isoflavone reductase homolog isoform X2 [Elaeis guineensis]	Metabolism;Metabolism	Global and overview maps;Biosynthesis of other secondary metabolites	ko01110//Biosynthesis of secondary metabolites;ko00998//Biosynthesis of various antibiotics	K21568;K21568	GO:0005737//cytoplasm	GO:0003824//catalytic activity;GO:0003854//3-beta-hydroxy-delta5-steroid dehydrogenase activity;GO:0016616//oxidoreductase activity, acting on the CH-OH group of donors, NAD or NADP as acceptor;GO:0016757//transferase activity, transferring glycosyl groups	GO:0005975//carbohydrate metabolic process;GO:0006694//steroid biosynthetic process;GO:0006886//intracellular protein transport;GO:0055114//oxidation-reduction process
LG11.g143	104	154	122	884	890	557	9.99	9.62	9.97	55.60	62.24	53.57	9.86	57.1366666666667	2.53475732068475	2.09639095544204e-95	3.53966364042761e-93	ILL6	RWR90166.1 IAA-amino acid hydrolase ILR1-like protein 6 [Cinnamomum micranthum f. kanehirae]	-	-	-	-	-	GO:0004180//carboxypeptidase activity;GO:0004222//metalloendopeptidase activity;GO:0016787//hydrolase activity	GO:0006508//proteolysis
LG06.g308	104	179	122	940	770	592	12.65	14.16	12.63	74.91	68.23	72.14	13.1466666666667	71.76	2.4484828392625	1.02403163567192e-93	1.71641156568863e-91	SSL6	XP_018676773.1 PREDICTED: protein STRICTOSIDINE SYNTHASE-LIKE 4-like [Musa acuminata subsp. malaccensis] [Musa acuminata]	-	-	-	-	-	GO:0005515//protein binding;GO:0016844//strictosidine synthase activity	GO:0009058//biosynthetic process
LG07.g2442	67	76	55	704	629	456	13.68	9.97	9.47	93.57	93.03	92.65	11.04	93.0833333333333	3.07578270275871	1.55676680254536e-93	2.59043739759776e-91	FSD2	AAC63378.1 iron superoxide dismutase [Zantedeschia aethiopica]	Cellular Processes	Transport and catabolism	ko04146//Peroxisome	K04564	GO:0005575//cellular_component;GO:0005622//intracellular;GO:0005623//cell;GO:0005737//cytoplasm;GO:0009295//nucleoid;GO:0009507//chloroplast;GO:0009532//plastid stroma;GO:0009534//chloroplast thylakoid;GO:0009536//plastid;GO:0009570//chloroplast stroma;GO:0009579//thylakoid;GO:0031976//plastid thylakoid;GO:0031984//organelle subcompartment;GO:0042644//chloroplast nucleoid;GO:0042646//plastid nucl…	GO:0003674//molecular_function;GO:0003824//catalytic activity;GO:0004784//superoxide dismutase activity;GO:0005488//binding;GO:0016209//antioxidant activity;GO:0016491//oxidoreductase activity;GO:0016721//oxidoreductase activity, acting on superoxide radicals as acceptor;GO:0043167//ion binding;GO:0043169//cation binding;GO:0046872//metal ion binding	GO:0000302//response to reactive oxygen species;GO:0000303//response to superoxide;GO:0000305//response to oxygen radical;GO:0006801//superoxide metabolic process;GO:0006950//response to stress;GO:0006979//response to oxidative stress;GO:0008150//biological_process;GO:0008152//metabolic process;GO:0009314//response to radiation;GO:0009411//response to UV;GO:0009416//response to light stimulus;GO:…
MSTRG.23141	4	7	6	1096	1075	867	0.10	0.11	0.12	17.38	18.95	21.02	0.11	19.1166666666667	7.44118365154474	3.92478242864957e-93	6.48379704381871e-91	--	alpha-glucosidase 2-like protein, partial [Trifolium pratense]	-	-	-	-	-	-	-
LG08.g368	2969	4458	3651	1642	1575	1239	348.90	340.74	365.00	126.40	134.80	145.84	351.546666666667	135.68	-1.37350814003012	5.49046283578182e-93	9.00553557843271e-91	GPT1	XP_009412013.1 PREDICTED: glucose-6-phosphate/phosphate translocator 2, chloroplastic-like [Musa acuminata subsp. malaccensis] [Musa acuminata]	-	-	-	-	GO:0016020//membrane;GO:0016021//integral component of membrane;GO:0045282//plasma membrane succinate dehydrogenase complex	GO:0000104//succinate dehydrogenase activity	GO:0006099//tricarboxylic acid cycle;GO:0055085//transmembrane transport
LG14.g1343	862	1432	1126	3317	3195	2236	100.08	108.14	111.22	252.28	270.17	260.02	106.48	260.823333333333	1.29249046290937	1.38588668046301e-92	2.25702949244483e-90	HCT1	XP_011082506.1 shikimate O-hydroxycinnamoyltransferase [Sesamum indicum]	Metabolism;Metabolism;Metabolism;Metabolism;Metabolism	Global and overview maps;Global and overview maps;Biosynthesis of other secondary metabolites;Biosynthesis of other secondary metabolites;Biosynthesis of other secondary metabolites	ko01100//Metabolic pathways;ko01110//Biosynthesis of secondary metabolites;ko00940//Phenylpropanoid biosynthesis;ko00941//Flavonoid biosynthesis;ko00945//Stilbenoid, diarylheptanoid and gingerol biosynthesis	K13065;K13065;K13065;K13065;K13065	GO:0005575//cellular_component;GO:0005622//intracellular;GO:0005623//cell;GO:0005737//cytoplasm;GO:0005829//cytosol;GO:0016020//membrane;GO:0044424//intracellular part;GO:0044444//cytoplasmic part;GO:0044464//cell part	GO:0003674//molecular_function;GO:0003824//catalytic activity;GO:0008374//O-acyltransferase activity;GO:0016740//transferase activity;GO:0016746//transferase activity, transferring acyl groups;GO:0016747//transferase activity, transferring acyl groups other than amino-acyl groups;GO:0047172//shikimate O-hydroxycinnamoyltransferase activity;GO:0047205//quinate O-hydroxycinnamoyltransferase activit…	GO:0006725//cellular aromatic compound metabolic process;GO:0008150//biological_process;GO:0008152//metabolic process;GO:0009058//biosynthetic process;GO:0009698//phenylpropanoid metabolic process;GO:0009699//phenylpropanoid biosynthetic process;GO:0009808//lignin metabolic process;GO:0009809//lignin biosynthetic process;GO:0009889//regulation of biosynthetic process;GO:0009891//positive regulati…
LG14.g399	20	29	19	556	505	355	1.39	1.31	1.13	25.38	25.63	24.78	1.27666666666667	25.2633333333333	4.30659120941663	1.74063997081018e-91	2.81481096124748e-89	ST3	XP_008780885.1 low affinity sulfate transporter 3-like [Phoenix dactylifera]	-	-	-	-	GO:0016020//membrane;GO:0016021//integral component of membrane	GO:0015116//sulfate transmembrane transporter activity;GO:0045152//antisigma factor binding	GO:0006355//regulation of transcription, DNA-templated;GO:0008272//sulfate transport;GO:0030436//asexual sporulation
LG11.g2534	170	297	204	1130	1250	809	18.20	20.71	18.57	79.28	97.50	86.76	19.16	87.8466666666667	2.19688998327331	2.86349884023827e-91	4.59821845233507e-89	NPF8.3	XP_020094730.1 protein NRT1/ PTR FAMILY 8.3-like isoform X2 [Ananas comosus]	-	-	-	-	GO:0016020//membrane	GO:0015333//peptide:proton symporter activity;GO:0022857//transmembrane transporter activity	GO:0015833//peptide transport;GO:0055085//transmembrane transport
LG11.g588	332	573	463	1862	1730	1125	27.32	30.66	32.41	100.36	103.67	92.71	30.13	98.9133333333333	1.71496433376825	6.29397616439296e-91	1.00367065738163e-88	PME35	XP_010932336.1 pectinesterase [Elaeis guineensis]	-	-	-	-	GO:0005575//cellular_component;GO:0005576//extracellular region;GO:0005618//cell wall;GO:0005623//cell;GO:0030312//external encapsulating structure;GO:0044464//cell part;GO:0071944//cell periphery	GO:0003674//molecular_function;GO:0003824//catalytic activity;GO:0004857//enzyme inhibitor activity;GO:0016787//hydrolase activity;GO:0016788//hydrolase activity, acting on ester bonds;GO:0030234//enzyme regulator activity;GO:0030599//pectinesterase activity;GO:0045330//aspartyl esterase activity;GO:0046910//pectinesterase inhibitor activity;GO:0052689//carboxylic ester hydrolase activity;GO:0098…	GO:0000272//polysaccharide catabolic process;GO:0005975//carbohydrate metabolic process;GO:0005976//polysaccharide metabolic process;GO:0008150//biological_process;GO:0008152//metabolic process;GO:0009056//catabolic process;GO:0009057//macromolecule catabolic process;GO:0009987//cellular process;GO:0010393//galacturonan metabolic process;GO:0016043//cellular component organization;GO:0016052//car…
MSTRG.16209	436	616	425	38	46	22	7.97	7.32	6.61	0.46	0.61	0.40	7.3	0.49	-3.89704280965217	1.20858543919951e-90	1.9139825820923e-88	--	protein ALP1-like isoform X1 [Asparagus officinalis]	-	-	-	-	-	-	-
LG10.g1889	41	77	63	732	662	395	9.13	11.15	11.93	106.73	107.31	88.06	10.7366666666667	100.7	3.22944561823248	1.25433855676986e-90	1.9728339917196e-88	APIC	XP_002262842.1 PREDICTED: glutathione S-transferase [Vitis vinifera]	Metabolism;Metabolism	Global and overview maps;Metabolism of other amino acids	ko01100//Metabolic pathways;ko00480//Glutathione metabolism	K00799;K00799	-	GO:0005515//protein binding;GO:0016034//maleylacetoacetate isomerase activity	GO:0006559//L-phenylalanine catabolic process;GO:0006572//tyrosine catabolic process;GO:0006749//glutathione metabolic process
LG08.g413	1140	1759	1351	3815	3743	2623	80.62	80.90	81.28	176.73	192.78	185.79	80.9333333333333	185.1	1.19349897433605	4.40544631270856e-90	6.88178664481134e-88	GSTZ5	KAA0044048.1 Protein IN2-1-like protein B [Cucumis melo var. makuwa] [Cucumis melo]	Metabolism;Metabolism	Global and overview maps;Metabolism of other amino acids	ko01100//Metabolic pathways;ko00480//Glutathione metabolism	K00799;K00799	GO:0005575//cellular_component;GO:0005622//intracellular;GO:0005623//cell;GO:0005737//cytoplasm;GO:0005829//cytosol;GO:0044424//intracellular part;GO:0044444//cytoplasmic part;GO:0044464//cell part	GO:0003674//molecular_function;GO:0003824//catalytic activity;GO:0004364//glutathione transferase activity;GO:0005515//protein binding;GO:0015035//protein disulfide oxidoreductase activity;GO:0016034//maleylacetoacetate isomerase activity;GO:0016740//transferase activity;GO:0016765//transferase activity, transferring alkyl or aryl (other than methyl) groups	GO:0006464//cellular protein modification process;GO:0006518//peptide metabolic process;GO:0006559//L-phenylalanine catabolic process;GO:0006572//tyrosine catabolic process;GO:0006575//cellular modified amino acid metabolic process;GO:0006749//glutathione metabolic process;GO:0006790//sulfur compound metabolic process;GO:0006807//nitrogen compound metabolic process;GO:0008150//biological_process;…
LG09.g421	1442	2465	1768	717	749	493	212.34	236.08	221.48	69.16	80.33	72.71	223.3	74.0666666666667	-1.59208693515454	1.77057125452028e-88	2.74713700794252e-86	--	XP_010918118.2 uncharacterized protein LOC105042547 isoform X1 [Elaeis guineensis]	-	-	-	-	-	GO:0005515//protein binding	-
LG03.g471	383	535	423	42	32	19	32.62	29.64	30.65	2.34	1.99	1.62	30.97	1.98333333333333	-3.96487231020052	1.46064772807125e-87	2.25106401206042e-85	FAAH	XP_020106586.1 fatty acid amide hydrolase-like [Ananas comosus]	-	-	-	-	GO:0030956//glutamyl-tRNA(Gln) amidotransferase complex	GO:0004039//allophanate hydrolase activity;GO:0016811//hydrolase activity, acting on carbon-nitrogen (but not peptide) bonds, in linear amides;GO:0050567//glutaminyl-tRNA synthase (glutamine-hydrolyzing) activity	GO:0006424//glutamyl-tRNA aminoacylation;GO:0019627//urea metabolic process
LG07.g1748	2503	4389	3287	1726	1518	1106	310.77	354.43	347.19	140.38	137.27	137.54	337.463333333333	138.396666666667	-1.28592156084391	2.63908024608092e-87	4.04007997938374e-85	--	XP_009395153.1 PREDICTED: uncharacterized protein LOC103980421 [Musa acuminata subsp. malaccensis] [Musa acuminata]	-	-	-	-	-	GO:0005515//protein binding	-
LG02.g780	1398	2077	1633	747	587	459	190.18	183.83	189.00	66.58	58.21	62.55	187.67	62.4466666666667	-1.58750157693982	9.60136712558888e-87	1.46010724042978e-84	APG	RWR77627.1 GDSL esterase/lipase APG-like protein [Cinnamomum micranthum f. kanehirae]	-	-	-	-	GO:0005575//cellular_component;GO:0005576//extracellular region;GO:0048046//apoplast	GO:0003674//molecular_function;GO:0003824//catalytic activity;GO:0016787//hydrolase activity;GO:0016788//hydrolase activity, acting on ester bonds	GO:0006629//lipid metabolic process;GO:0008150//biological_process;GO:0008152//metabolic process;GO:0009056//catabolic process;GO:0016042//lipid catabolic process;GO:0044238//primary metabolic process;GO:0071704//organic substance metabolic process;GO:1901575//organic substance catabolic process
LG08.g1191	344	620	497	51	44	37	40.67	47.76	50.03	3.96	3.81	4.39	46.1533333333333	4.05333333333333	-3.50925411937313	1.59712351059385e-86	2.41281231406359e-84	BGLU12	B8AVF0.1 RecName: Full=Beta-glucosidase 12; Flags: Precursor [Oryza sativa Indica Group]	Metabolism;Metabolism;Metabolism;Metabolism;Metabolism	Global and overview maps;Global and overview maps;Biosynthesis of other secondary metabolites;Carbohydrate metabolism;Metabolism of other amino acids	ko01100//Metabolic pathways;ko01110//Biosynthesis of secondary metabolites;ko00940//Phenylpropanoid biosynthesis;ko00500//Starch and sucrose metabolism;ko00460//Cyanoamino acid metabolism	K01188;K01188;K01188;K01188;K01188	GO:0005575//cellular_component;GO:0005576//extracellular region;GO:0009341//beta-galactosidase complex	GO:0003674//molecular_function;GO:0003824//catalytic activity;GO:0004338//glucan exo-1,3-beta-glucosidase activity;GO:0004553//hydrolase activity, hydrolyzing O-glycosyl compounds;GO:0004565//beta-galactosidase activity;GO:0008422//beta-glucosidase activity;GO:0015925//galactosidase activity;GO:0015926//glucosidase activity;GO:0016787//hydrolase activity;GO:0016798//hydrolase activity, acting on …	GO:0005975//carbohydrate metabolic process;GO:0006012//galactose metabolic process;GO:0008150//biological_process;GO:0008152//metabolic process;GO:0044238//primary metabolic process;GO:0071704//organic substance metabolic process;GO:1901135//carbohydrate derivative metabolic process;GO:1901657//glycosyl compound metabolic process
LG12.g1154	3571	5660	4432	2671	2424	1743	237.24	244.57	250.49	116.24	117.29	115.98	244.1	116.503333333333	-1.06710106200198	1.70840011024045e-85	2.56405174715368e-83	FTSH1	XP_008812082.1 ATP-dependent zinc metalloprotease FTSH 1, chloroplastic-like [Phoenix dactylifera]	-	-	-	-	GO:0000502//proteasome complex;GO:0005575//cellular_component;GO:0005622//intracellular;GO:0005623//cell;GO:0005737//cytoplasm;GO:0009360//DNA polymerase III complex;GO:0009368//endopeptidase Clp complex;GO:0009376//HslUV protease complex;GO:0009379//Holliday junction helicase complex;GO:0009507//chloroplast;GO:0009526//plastid envelope;GO:0009536//plastid;GO:0009579//thylakoid;GO:0009941//chloro…	GO:0000166//nucleotide binding;GO:0003674//molecular_function;GO:0003678//DNA helicase activity;GO:0003824//catalytic activity;GO:0003887//DNA-directed DNA polymerase activity;GO:0004175//endopeptidase activity;GO:0004176//ATP-dependent peptidase activity;GO:0004222//metalloendopeptidase activity;GO:0004252//serine-type endopeptidase activity;GO:0005488//binding;GO:0005524//ATP binding;GO:0008144…	GO:0006091//generation of precursor metabolites and energy;GO:0006260//DNA replication;GO:0006281//DNA repair;GO:0006310//DNA recombination;GO:0006508//proteolysis;GO:0006807//nitrogen compound metabolic process;GO:0007049//cell cycle;GO:0008150//biological_process;GO:0008152//metabolic process;GO:0009056//catabolic process;GO:0009057//macromolecule catabolic process;GO:0009306//protein secretion…
LG06.g372	328	764	494	24	12	9	78.04	118.23	99.99	3.74	2.08	2.14	98.7533333333333	2.65333333333333	-5.21795161076158	2.77292796958777e-85	4.10804806229961e-83	CYP76C2	RWR80677.1 cytochrome P450 [Cinnamomum micranthum f. kanehirae]	-	-	-	-	GO:0005575//cellular_component;GO:0005622//intracellular;GO:0005623//cell;GO:0005737//cytoplasm;GO:0005783//endoplasmic reticulum;GO:0005789//endoplasmic reticulum membrane;GO:0012505//endomembrane system;GO:0016020//membrane;GO:0016021//integral component of membrane;GO:0031224//intrinsic component of membrane;GO:0031984//organelle subcompartment;GO:0042175//nuclear outer membrane-endoplasmic re…	GO:0003674//molecular_function;GO:0003824//catalytic activity;GO:0004497//monooxygenase activity;GO:0005488//binding;GO:0005506//iron ion binding;GO:0016491//oxidoreductase activity;GO:0016705//oxidoreductase activity, acting on paired donors, with incorporation or reduction of molecular oxygen;GO:0016709//oxidoreductase activity, acting on paired donors, with incorporation or reduction of molecu…	GO:0008150//biological_process;GO:0008152//metabolic process;GO:0009058//biosynthetic process;GO:0009719//response to endogenous stimulus;GO:0009725//response to hormone;GO:0009733//response to auxin;GO:0009812//flavonoid metabolic process;GO:0009813//flavonoid biosynthetic process;GO:0010033//response to organic substance;GO:0019748//secondary metabolic process;GO:0042221//response to chemical;G…
LG10.g2583	1385	2375	1707	5120	4419	3086	209.04	233.15	219.18	506.23	485.78	466.53	220.456666666667	486.18	1.14099544131701	1.67003886229894e-84	2.44261798694079e-82	--	XP_010938570.1 putative uncharacterized hydrolase C7D4.05 [Elaeis guineensis]	-	-	-	-	-	GO:0003674//molecular_function;GO:0003824//catalytic activity;GO:0008801//beta-phosphoglucomutase activity;GO:0008967//phosphoglycolate phosphatase activity;GO:0016787//hydrolase activity;GO:0016827//hydrolase activity, acting on acid carbon-phosphorus bonds;GO:0018784//(S)-2-haloacid dehalogenase activity	GO:0006805//xenobiotic metabolic process;GO:0008150//biological_process;GO:0008152//metabolic process;GO:0009636//response to toxic substance;GO:0009853//photorespiration;GO:0019635//2-aminoethylphosphonate catabolic process;GO:0019636//phosphonoacetate metabolic process;GO:0019700//organic phosphonate catabolic process;GO:0043094//cellular metabolic compound salvage;GO:0046352//disaccharide cata…
LG10.g71	1329	2077	1558	741	678	455	142.96	145.32	142.58	52.22	53.12	49.02	143.62	51.4533333333333	-1.48092021935605	5.7436566106258e-84	8.34756878163293e-82	SLD2	XP_010917106.1 acyl-lipid (9-3)-desaturase [Elaeis guineensis]	-	-	-	-	-	-	GO:0006629//lipid metabolic process
LG13.g266	2014	2934	2269	1209	1081	753	231.60	219.45	221.98	91.08	90.54	86.73	224.343333333333	89.45	-1.32655492562001	6.29306926455569e-84	9.08853770578568e-82	OFUT31	XP_020697692.1 O-fucosyltransferase 31 [Dendrobium catenatum]	-	-	-	-	GO:0005575//cellular_component;GO:0016020//membrane;GO:0016021//integral component of membrane;GO:0031224//intrinsic component of membrane;GO:0044425//membrane part	GO:0003674//molecular_function;GO:0003824//catalytic activity;GO:0016740//transferase activity;GO:0016757//transferase activity, transferring glycosyl groups	GO:0005975//carbohydrate metabolic process;GO:0005996//monosaccharide metabolic process;GO:0006004//fucose metabolic process;GO:0006464//cellular protein modification process;GO:0006486//protein glycosylation;GO:0006807//nitrogen compound metabolic process;GO:0008150//biological_process;GO:0008152//metabolic process;GO:0009058//biosynthetic process;GO:0009059//macromolecule biosynthetic process;G…
MSTRG.26381	413	646	515	10	7	9	47.89	48.61	51.04	0.82	0.64	1.12	49.18	0.86	-5.83759126489398	7.08152367522282e-84	1.01633142596339e-81	--	L10-interacting MYB domain-containing protein-like isoform X1 [Macadamia integrifolia]	-	-	-	-	-	-	-
MSTRG.193	721	1232	942	317	277	192	120.91	134.38	134.39	34.83	33.83	32.25	129.893333333333	33.6366666666667	-1.94922073827147	1.18216445590166e-82	1.68608959011614e-80	FLZ1	FCS-Like Zinc finger 2 [Phoenix dactylifera]	-	-	-	-	-	-	-
MSTRG.13111	196	281	212	1095	1012	854	9.79	8.98	9.20	26.16	27.04	31.72	9.32333333333333	28.3066666666667	1.60222411742919	2.58608424471257e-82	3.6656945994651e-80	--	-	-	-	-	-	-	-	-
LG03.g2777	1050	1562	1198	0	5	6	74.67	72.27	72.51	0.00	0.28	0.45	73.15	0.243333333333333	-8.23178009086699	1.17216603029394e-81	1.64124686302681e-79	HSP1	XP_010932133.1 heat shock 70 kDa protein, mitochondrial [Elaeis guineensis]	Genetic Information Processing	Folding, sorting and degradation	ko03018//RNA degradation	K04043	-	GO:0005515//protein binding;GO:0005524//ATP binding;GO:0016773//phosphotransferase activity, alcohol group as acceptor;GO:0016887//ATPase activity;GO:0051082//unfolded protein binding	GO:0005975//carbohydrate metabolic process;GO:0006457//protein folding;GO:0006950//response to stress;GO:0008360//regulation of cell shape;GO:0019064//fusion of virus membrane with host plasma membrane
LG09.g763	129	246	255	3486	3103	2154	19.91	24.69	33.47	352.38	348.74	332.92	26.0233333333333	344.68	3.72737991492708	2.27590528151664e-81	3.16737048360403e-79	BETV6	XP_021831915.1 isoflavone reductase-like protein [Prunus avium]	-	-	-	-	-	GO:0003824//catalytic activity;GO:0003854//3-beta-hydroxy-delta5-steroid dehydrogenase activity;GO:0003978//UDP-glucose 4-epimerase activity;GO:0008460//dTDP-glucose 4,6-dehydratase activity;GO:0016491//oxidoreductase activity;GO:0016616//oxidoreductase activity, acting on the CH-OH group of donors, NAD or NADP as acceptor;GO:0016757//transferase activity, transferring glycosyl groups	GO:0005975//carbohydrate metabolic process;GO:0006012//galactose metabolic process;GO:0006694//steroid biosynthetic process;GO:0006813//potassium ion transport;GO:0009243//O antigen biosynthetic process;GO:0019305//dTDP-rhamnose biosynthetic process;GO:0055114//oxidation-reduction process
LG01.g1155	2850	4005	3114	1660	1476	1162	166.04	151.76	154.34	63.35	62.63	67.81	157.38	64.5966666666667	-1.28472058779409	3.36895474590258e-81	4.66031974880487e-79	PHS2	XP_019706257.1 LOW QUALITY PROTEIN: alpha-glucan phosphorylase, H isozyme [Elaeis guineensis]	Metabolism;Metabolism;Metabolism	Global and overview maps;Global and overview maps;Carbohydrate metabolism	ko01100//Metabolic pathways;ko01110//Biosynthesis of secondary metabolites;ko00500//Starch and sucrose metabolism	K00688;K00688;K00688	GO:0005575//cellular_component;GO:0005622//intracellular;GO:0005623//cell;GO:0005737//cytoplasm;GO:0005829//cytosol;GO:0009507//chloroplast;GO:0009536//plastid;GO:0043226//organelle;GO:0043227//membrane-bounded organelle;GO:0043229//intracellular organelle;GO:0043231//intracellular membrane-bounded organelle;GO:0044424//intracellular part;GO:0044444//cytoplasmic part;GO:0044464//cell part	GO:0003674//molecular_function;GO:0003824//catalytic activity;GO:0004645//phosphorylase activity;GO:0005488//binding;GO:0008144//drug binding;GO:0008184//glycogen phosphorylase activity;GO:0016740//transferase activity;GO:0016757//transferase activity, transferring glycosyl groups;GO:0016758//transferase activity, transferring hexosyl groups;GO:0019842//vitamin binding;GO:0030170//pyridoxal phosp…	GO:0000272//polysaccharide catabolic process;GO:0001101//response to acid chemical;GO:0005975//carbohydrate metabolic process;GO:0005976//polysaccharide metabolic process;GO:0005977//glycogen metabolic process;GO:0005980//glycogen catabolic process;GO:0006073//cellular glucan metabolic process;GO:0006091//generation of precursor metabolites and energy;GO:0006112//energy reserve metabolic process;…
LG08.g1190	331	675	497	12	11	7	41.02	54.36	52.39	0.97	0.99	0.87	49.2566666666667	0.943333333333333	-5.70640754257288	4.1394110049286e-81	5.69181406623805e-79	BGLU12	XP_021318373.1 beta-glucosidase 12 [Sorghum bicolor]	Metabolism;Metabolism;Metabolism;Metabolism;Metabolism	Global and overview maps;Global and overview maps;Biosynthesis of other secondary metabolites;Carbohydrate metabolism;Metabolism of other amino acids	ko01100//Metabolic pathways;ko01110//Biosynthesis of secondary metabolites;ko00940//Phenylpropanoid biosynthesis;ko00500//Starch and sucrose metabolism;ko00460//Cyanoamino acid metabolism	K01188;K01188;K01188;K01188;K01188	GO:0009341//beta-galactosidase complex	GO:0004553//hydrolase activity, hydrolyzing O-glycosyl compounds;GO:0004565//beta-galactosidase activity	GO:0005975//carbohydrate metabolic process;GO:0006012//galactose metabolic process
LG09.g1649	347	559	485	51	37	42	30.53	31.99	36.30	2.94	2.37	3.70	32.94	3.00333333333333	-3.45520404463397	1.42476206531734e-80	1.94742924439774e-78	CYP93A1	XP_010910531.2 cytochrome P450 93A3 [Elaeis guineensis]	-	-	-	-	-	GO:0005506//iron ion binding;GO:0008199//ferric iron binding;GO:0016705//oxidoreductase activity, acting on paired donors, with incorporation or reduction of molecular oxygen;GO:0020037//heme binding	GO:0055114//oxidation-reduction process
LG14.g1757	2128	3358	2423	1427	1251	892	327.33	335.98	317.01	143.81	140.17	137.44	326.773333333333	140.473333333333	-1.21799397237204	5.52528086315756e-80	7.50751624027734e-78	PMEI9	XP_010259038.1 PREDICTED: 21 kDa protein-like [Nelumbo nucifera]	-	-	-	-	-	GO:0004857//enzyme inhibitor activity	-
MSTRG.13402	15	39	19	475	465	326	0.90	1.45	0.95	17.92	19.10	18.55	1.1	18.5233333333333	4.07376831070467	8.25449783784529e-80	1.11498843441436e-77	TEB	helicase and polymerase-containing protein TEBICHI isoform X2 [Carica papaya]	-	-	-	-	-	-	-
LG06.g461	3138	4707	3565	2235	1893	1399	140.46	137.04	135.76	65.54	61.72	62.72	137.753333333333	63.3266666666667	-1.12120218211897	1.24787953346613e-79	1.675734369999e-77	SIK1	XP_010940921.1 LRR receptor-like serine/threonine-protein kinase ERL1 [Elaeis guineensis]	Environmental Information Processing	Signal transduction	ko04016//MAPK signaling pathway - plant	K20718	GO:0005886//plasma membrane	GO:0004672//protein kinase activity;GO:0005515//protein binding;GO:0005524//ATP binding	GO:0006468//protein phosphorylation;GO:0043065//positive regulation of apoptotic process
LG05.g2443	444	735	605	129	104	78	80.62	86.80	93.45	15.34	13.75	14.19	86.9566666666667	14.4266666666667	-2.59155863976387	2.09911624262921e-79	2.80244222555201e-77	--	XP_009411270.1 PREDICTED: uncharacterized protein LOC103993065 [Musa acuminata subsp. malaccensis] [Musa acuminata]	-	-	-	-	-	GO:0008801//beta-phosphoglucomutase activity;GO:0008967//phosphoglycolate phosphatase activity;GO:0016787//hydrolase activity;GO:0016791//phosphatase activity;GO:0016862//intramolecular oxidoreductase activity, interconverting keto- and enol-groups;GO:0018784//(S)-2-haloacid dehalogenase activity	GO:0006805//xenobiotic metabolic process;GO:0008152//metabolic process;GO:0009853//photorespiration;GO:0015671//oxygen transport;GO:0019509//L-methionine biosynthetic process from methylthioadenosine;GO:0043094//cellular metabolic compound salvage;GO:0046352//disaccharide catabolic process
LG05.g157	2036	3378	2754	8111	7614	4701	185.19	199.84	213.10	483.29	504.41	428.28	199.376666666667	471.993333333333	1.24326990342087	4.50700684753362e-79	5.98233515837656e-77	Os03g0268000	XP_020673587.1 serine/threonine-protein phosphatase PP1-like [Dendrobium catenatum]	Genetic Information Processing	Translation	ko03015//mRNA surveillance pathway	K06269	-	GO:0004113//2',3'-cyclic-nucleotide 3'-phosphodiesterase activity;GO:0008803//bis(5'-nucleosyl)-tetraphosphatase (symmetrical) activity;GO:0016787//hydrolase activity;GO:0051731//polynucleotide 5'-hydroxyl-kinase activity	GO:0006139//nucleobase-containing compound metabolic process;GO:0042245//RNA repair
Contig04462_ERROPOS200000.g6	428	670	518	1810	1657	1129	72.03	73.34	74.16	199.54	203.10	190.30	73.1766666666667	197.646666666667	1.43346801930536	9.08178057556234e-79	1.19853406526804e-76	APX3	AAD43334.1 ascorbate peroxidase [Zantedeschia aethiopica]	Metabolism;Metabolism;Metabolism	Global and overview maps;Metabolism of other amino acids;Carbohydrate metabolism	ko01100//Metabolic pathways;ko00480//Glutathione metabolism;ko00053//Ascorbate and aldarate metabolism	K00434;K00434;K00434	GO:0005575//cellular_component;GO:0005622//intracellular;GO:0005623//cell;GO:0005737//cytoplasm;GO:0005739//mitochondrion;GO:0005773//vacuole;GO:0005774//vacuolar membrane;GO:0005777//peroxisome;GO:0005778//peroxisomal membrane;GO:0005911//cell-cell junction;GO:0009506//plasmodesma;GO:0009507//chloroplast;GO:0009514//glyoxysome;GO:0009526//plastid envelope;GO:0009536//plastid;GO:0009941//chloropl…	GO:0003674//molecular_function;GO:0003824//catalytic activity;GO:0004096//catalase activity;GO:0004130//cytochrome-c peroxidase activity;GO:0004601//peroxidase activity;GO:0005488//binding;GO:0016209//antioxidant activity;GO:0016491//oxidoreductase activity;GO:0016684//oxidoreductase activity, acting on peroxide as acceptor;GO:0016688//L-ascorbate peroxidase activity;GO:0020037//heme binding;GO:0…	GO:0000302//response to reactive oxygen species;GO:0006950//response to stress;GO:0006979//response to oxidative stress;GO:0008150//biological_process;GO:0008152//metabolic process;GO:0009056//catabolic process;GO:0009636//response to toxic substance;GO:0009719//response to endogenous stimulus;GO:0009725//response to hormone;GO:0009735//response to cytokinin;GO:0009987//cellular process;GO:001003…
MSTRG.9424	132	186	139	837	758	616	16.86	15.46	15.15	69.97	70.44	78.77	15.8233333333333	73.06	2.20702820465375	1.99780399420989e-78	2.62146132108809e-76	--	Root cap [Cinnamomum micranthum f. kanehirae]	-	-	-	-	-	-	-
LG11.g1938	163	286	193	1003	896	683	21.99	25.10	22.15	88.64	88.04	92.29	23.08	89.6566666666667	1.95776763863446	2.07374700507249e-78	2.7056507089477e-76	GLN1-1	XP_020104989.1 glutamine synthetase nodule isozyme-like [Ananas comosus]	Metabolism;Metabolism;Metabolism;Metabolism;Metabolism;Metabolism	Global and overview maps;Global and overview maps;Carbohydrate metabolism;Amino acid metabolism;Amino acid metabolism;Energy metabolism	ko01100//Metabolic pathways;ko01230//Biosynthesis of amino acids;ko00630//Glyoxylate and dicarboxylate metabolism;ko00250//Alanine, aspartate and glutamate metabolism;ko00220//Arginine biosynthesis;ko00910//Nitrogen metabolism	K01915;K01915;K01915;K01915;K01915;K01915	-	GO:0004356//glutamate-ammonia ligase activity	GO:0006542//glutamine biosynthetic process;GO:0006807//nitrogen compound metabolic process
LG03.g2677	2559	4267	3319	1763	1706	1151	427.67	463.82	471.88	193.01	207.66	192.67	454.456666666667	197.78	-1.20024619257713	2.21255087293004e-78	2.87044099972274e-76	RPL7D	XP_008781851.1 60S ribosomal protein L7-2-like [Phoenix dactylifera]	Genetic Information Processing	Translation	ko03010//Ribosome	K02937	GO:0022625//cytosolic large ribosomal subunit	GO:0003735//structural constituent of ribosome	GO:0006412//translation
Contig12850_ERROPOS111526+.g1	28	63	53	589	530	337	6.25	9.15	10.07	86.21	86.26	75.45	8.49	82.64	3.28300379531202	2.2868314015609e-78	2.9501409816878e-76	SODB	AAC63378.1 iron superoxide dismutase [Zantedeschia aethiopica]	Cellular Processes	Transport and catabolism	ko04146//Peroxisome	K04564	GO:0005575//cellular_component;GO:0005622//intracellular;GO:0005623//cell;GO:0005737//cytoplasm;GO:0009295//nucleoid;GO:0009507//chloroplast;GO:0009532//plastid stroma;GO:0009534//chloroplast thylakoid;GO:0009536//plastid;GO:0009570//chloroplast stroma;GO:0009579//thylakoid;GO:0031976//plastid thylakoid;GO:0031984//organelle subcompartment;GO:0042644//chloroplast nucleoid;GO:0042646//plastid nucl…	GO:0003674//molecular_function;GO:0003824//catalytic activity;GO:0004784//superoxide dismutase activity;GO:0005488//binding;GO:0016209//antioxidant activity;GO:0016491//oxidoreductase activity;GO:0016721//oxidoreductase activity, acting on superoxide radicals as acceptor;GO:0043167//ion binding;GO:0043169//cation binding;GO:0046872//metal ion binding	GO:0000302//response to reactive oxygen species;GO:0000303//response to superoxide;GO:0000305//response to oxygen radical;GO:0006801//superoxide metabolic process;GO:0006950//response to stress;GO:0006979//response to oxidative stress;GO:0008150//biological_process;GO:0008152//metabolic process;GO:0009314//response to radiation;GO:0009411//response to UV;GO:0009416//response to light stimulus;GO:…
LG09.g728	2006	3218	2500	1374	1169	913	208.36	217.40	220.91	93.49	88.43	94.98	215.556666666667	92.3	-1.22366462942698	1.21253745872291e-77	1.55550266282985e-75	--	XP_008812841.1 uncharacterized protein LOC103723648 [Phoenix dactylifera]	-	-	-	-	-	-	-
LG09.g243	91	141	109	720	668	456	19.71	19.86	20.08	102.15	105.37	98.92	19.8833333333333	102.146666666667	2.36101058332613	5.43898747142522e-77	6.93863718368541e-75	At3g16190	XP_010915868.1 probable inactive nicotinamidase At3g16190 isoform X1 [Elaeis guineensis]	-	-	-	-	GO:0005575//cellular_component;GO:0005622//intracellular;GO:0005623//cell;GO:0005737//cytoplasm;GO:0044424//intracellular part;GO:0044464//cell part	GO:0003674//molecular_function;GO:0003824//catalytic activity;GO:0016787//hydrolase activity;GO:0016810//hydrolase activity, acting on carbon-nitrogen (but not peptide) bonds;GO:0016811//hydrolase activity, acting on carbon-nitrogen (but not peptide) bonds, in linear amides	GO:0006139//nucleobase-containing compound metabolic process;GO:0006206//pyrimidine nucleobase metabolic process;GO:0006208//pyrimidine nucleobase catabolic process;GO:0006212//uracil catabolic process;GO:0006725//cellular aromatic compound metabolic process;GO:0006807//nitrogen compound metabolic process;GO:0008150//biological_process;GO:0008152//metabolic process;GO:0009056//catabolic process;G…
MSTRG.4988	0	5	6	1314	1180	933	0.00	0.13	0.19	33.38	33.33	36.25	0.106666666666667	34.32	8.3297963382207	5.99096307973612e-77	7.6005792928166e-75	RUK	L10-interacting MYB domain-containing protein-like [Helianthus annuus]	-	-	-	-	-	-	-
Contig03640.g1	9	16	8	489	466	336	0.77	0.96	0.60	29.06	30.78	30.57	0.776666666666667	30.1366666666667	5.27808049398142	8.19022020893514e-77	1.03336278383394e-74	TOR1	XP_010923928.1 microtubule-associated protein TORTIFOLIA1 [Elaeis guineensis]	-	-	-	-	-	-	-
LG07.g653	722	1158	796	2706	2304	1699	53.98	56.31	50.63	132.53	125.46	127.23	53.64	128.406666666667	1.25933896444523	1.39664937351978e-76	1.75252784503468e-74	GH3.10	XP_008800141.1 indole-3-acetic acid-amido synthetase GH3.10 [Phoenix dactylifera]	Environmental Information Processing	Signal transduction	ko04075//Plant hormone signal transduction	K14487	-	-	-
LG12.g1684	5554	7780	5989	3739	3268	2486	363.98	331.61	333.89	160.51	155.98	163.18	343.16	159.89	-1.10180168559654	2.22984637657995e-76	2.78282404051117e-74	At5g64030	XP_008783335.1 probable methyltransferase PMT26 [Phoenix dactylifera]	-	-	-	-	GO:0000139//Golgi membrane;GO:0005575//cellular_component;GO:0005622//intracellular;GO:0005623//cell;GO:0005737//cytoplasm;GO:0005768//endosome;GO:0005794//Golgi apparatus;GO:0005802//trans-Golgi network;GO:0012505//endomembrane system;GO:0016020//membrane;GO:0016021//integral component of membrane;GO:0031090//organelle membrane;GO:0031224//intrinsic component of membrane;GO:0031410//cytoplasmic …	GO:0003674//molecular_function;GO:0003824//catalytic activity;GO:0008168//methyltransferase activity;GO:0008757//S-adenosylmethionine-dependent methyltransferase activity;GO:0016740//transferase activity;GO:0016741//transferase activity, transferring one-carbon groups	GO:0006865//amino acid transport;GO:0008150//biological_process;GO:0008152//metabolic process;GO:0032259//methylation
LG12.g2433	22	23	20	538	380	343	1.84	1.25	1.42	29.50	23.17	28.76	1.50333333333333	27.1433333333333	4.17436106373114	5.47076814822629e-76	6.79055399933624e-74	AAO	XP_009408858.1 PREDICTED: L-ascorbate oxidase-like [Musa acuminata subsp. malaccensis] [Musa acuminata]	Metabolism;Metabolism	Global and overview maps;Carbohydrate metabolism	ko01100//Metabolic pathways;ko00053//Ascorbate and aldarate metabolism	K00423;K00423	-	GO:0003723//RNA binding;GO:0003743//translation initiation factor activity;GO:0005375//copper ion transmembrane transporter activity;GO:0005507//copper ion binding;GO:0016491//oxidoreductase activity	GO:0006413//translational initiation;GO:0006825//copper ion transport;GO:0055114//oxidation-reduction process
Contig01194.g1	83	143	96	807	662	437	13.16	14.74	12.95	83.81	76.44	69.39	13.6166666666667	76.5466666666667	2.49096597723822	1.69848021343851e-75	2.0968925344725e-73	NPF5.10	XP_008783395.1 protein NRT1/ PTR FAMILY 5.10-like [Phoenix dactylifera]	-	-	-	-	GO:0016020//membrane	GO:0015333//peptide:proton symporter activity;GO:0022857//transmembrane transporter activity	GO:0015833//peptide transport;GO:0055085//transmembrane transport
LG11.g2401	6289	8279	6502	3417	2943	2456	212.41	181.87	186.82	75.60	72.40	83.09	193.7	77.03	-1.33033162351344	4.16279640519302e-75	5.11178041991697e-73	--	XP_008801566.1 myosin-9-like isoform X2 [Phoenix dactylifera]	-	-	-	-	-	GO:0005524//ATP binding	GO:0007059//chromosome segregation;GO:0030261//chromosome condensation
LG07.g1602	93	151	122	715	674	482	11.43	12.07	12.76	57.56	60.33	59.33	12.0866666666667	59.0733333333333	2.28909059690711	4.69118069586269e-75	5.72997778293059e-73	AVT1C	XP_009390333.1 PREDICTED: vacuolar amino acid transporter 1-like [Musa acuminata subsp. malaccensis] [Musa acuminata]	-	-	-	-	GO:0005887//integral component of plasma membrane	GO:0015173//aromatic amino acid transmembrane transporter activity	GO:0003333//amino acid transmembrane transport;GO:0015801//aromatic amino acid transport
LG08.g953	2580	4392	3210	1927	1723	1280	299.54	331.66	317.05	146.56	145.70	148.85	316.083333333333	147.036666666667	-1.10412899970335	3.75722596026104e-74	4.56493014420499e-72	Smt1-1	CBX33151.1 sterol 24-C-methyltransferase 1 [Dioscorea zingiberensis]	Metabolism;Metabolism;Metabolism	Global and overview maps;Global and overview maps;Lipid metabolism	ko01100//Metabolic pathways;ko01110//Biosynthesis of secondary metabolites;ko00100//Steroid biosynthesis	K00559;K00559;K00559	-	GO:0008168//methyltransferase activity;GO:0008170//N-methyltransferase activity;GO:0008171//O-methyltransferase activity;GO:0008689//3-demethylubiquinone-9 3-O-methyltransferase activity;GO:0008757//S-adenosylmethionine-dependent methyltransferase activity;GO:0046025//precorrin-6Y C5,15-methyltransferase (decarboxylating) activity;GO:0046406//magnesium protoporphyrin IX methyltransferase activity	GO:0006400//tRNA modification;GO:0006744//ubiquinone biosynthetic process;GO:0008299//isoprenoid biosynthetic process;GO:0009086//methionine biosynthetic process;GO:0009102//biotin biosynthetic process;GO:0009234//menaquinone biosynthetic process;GO:0015995//chlorophyll biosynthetic process;GO:0044272//sulfur compound biosynthetic process;GO:0046140//corrin biosynthetic process
LG10.g2779	303	533	368	1499	1336	916	43.68	49.98	45.14	141.57	140.29	132.28	46.2666666666667	138.046666666667	1.5771109852255	4.10582512088035e-74	4.96221380267239e-72	ATPD	XP_008791178.1 ATP synthase delta chain, chloroplastic-like [Phoenix dactylifera]	Metabolism;Metabolism;Metabolism	Global and overview maps;Energy metabolism;Energy metabolism	ko01100//Metabolic pathways;ko00190//Oxidative phosphorylation;ko00195//Photosynthesis	K02113;K02113;K02113	GO:0000275//mitochondrial proton-transporting ATP synthase complex, catalytic core F(1);GO:0045261//proton-transporting ATP synthase complex, catalytic core F(1);GO:0045262//plasma membrane proton-transporting ATP synthase complex, catalytic core F(1)	GO:0046933//proton-transporting ATP synthase activity, rotational mechanism	GO:0015986//ATP synthesis coupled proton transport
MSTRG.7228	1408	2210	1657	668	697	542	37.91	38.71	37.96	11.78	13.67	14.62	38.1933333333333	13.3566666666667	-1.51576082800139	1.09168363130341e-73	1.3124780746398e-71	--	-	-	-	-	-	-	-	-
LG12.g2415	633	1158	921	270	233	138	156.78	186.55	194.07	43.81	42.03	34.24	179.133333333333	40.0266666666667	-2.16200043927984	5.32715753712187e-73	6.33821339507406e-71	--	-	-	-	-	-	-	-	-
LG04.g1473	296	449	321	1303	1248	849	33.88	33.42	31.25	97.69	104.03	97.33	32.85	99.6833333333333	1.60145894122386	6.6955473681941e-73	7.9252502173114e-71	TSS	XP_021653917.1 protein TSS isoform X1 [Hevea brasiliensis]	-	-	-	-	-	-	GO:0001101//response to acid chemical;GO:0007049//cell cycle;GO:0007275//multicellular organism development;GO:0008150//biological_process;GO:0009719//response to endogenous stimulus;GO:0009725//response to hormone;GO:0009737//response to abscisic acid;GO:0009987//cellular process;GO:0010033//response to organic substance;GO:0032501//multicellular organismal process;GO:0032502//developmental proc…
LG10.g1993	553	1226	770	3474	3260	1985	70.10	101.08	83.04	288.49	300.99	252.04	84.74	280.506666666667	1.72692002526435	3.66490750951985e-72	4.31575749441561e-70	--	-	-	-	-	-	-	-	GO:0006952//defense response;GO:0045926//negative regulation of growth
LG10.g1613	148	245	189	880	843	669	11.15	12.01	12.11	43.44	46.26	50.49	11.7566666666667	46.73	1.9908699621597	6.07542763546426e-72	7.11785942822275e-70	gatA	XP_010929519.1 uncharacterized protein LOC105050982 isoform X2 [Elaeis guineensis]	-	-	-	-	GO:0005783//endoplasmic reticulum;GO:0030956//glutamyl-tRNA(Gln) amidotransferase complex	GO:0004039//allophanate hydrolase activity;GO:0008201//heparin binding;GO:0016811//hydrolase activity, acting on carbon-nitrogen (but not peptide) bonds, in linear amides;GO:0050567//glutaminyl-tRNA synthase (glutamine-hydrolyzing) activity;GO:0050750//low-density lipoprotein particle receptor binding	GO:0006424//glutamyl-tRNA aminoacylation;GO:0019627//urea metabolic process
LG09.g271	376	577	518	84	67	31	59.57	59.40	69.73	8.75	7.74	4.93	62.9	7.14	-3.13906403773755	7.76141961015539e-72	9.04697860446691e-70	BURP3	XP_018805868.1 PREDICTED: BURP domain protein RD22-like, partial [Juglans regia]	-	-	-	-	-	-	-
LG03.g2672	1132	1859	1380	652	561	455	107.63	114.96	111.62	40.61	38.85	43.33	111.403333333333	40.93	-1.4445618287513	1.46972016325976e-71	1.70450424792596e-69	VHA-B2	XP_010925011.1 V-type proton ATPase subunit B 2 isoform X2 [Elaeis guineensis]	Metabolism;Metabolism;Cellular Processes	Global and overview maps;Energy metabolism;Transport and catabolism	ko01100//Metabolic pathways;ko00190//Oxidative phosphorylation;ko04145//Phagosome	K02147;K02147;K02147	GO:0000275//mitochondrial proton-transporting ATP synthase complex, catalytic core F(1);GO:0009288//bacterial-type flagellum;GO:0016469//proton-transporting two-sector ATPase complex;GO:0016471//vacuolar proton-transporting V-type ATPase complex;GO:0030257//type III protein secretion system complex;GO:0045261//proton-transporting ATP synthase complex, catalytic core F(1);GO:0045262//plasma membra…	GO:0005524//ATP binding;GO:0008553//hydrogen-exporting ATPase activity, phosphorylative mechanism;GO:0016887//ATPase activity;GO:0046933//proton-transporting ATP synthase activity, rotational mechanism;GO:0046961//proton-transporting ATPase activity, rotational mechanism	GO:0001539//cilium or flagellum-dependent cell motility;GO:0009405//pathogenesis;GO:0015986//ATP synthesis coupled proton transport;GO:0015991//ATP hydrolysis coupled proton transport;GO:0030254//protein secretion by the type III secretion system;GO:0046034//ATP metabolic process;GO:1902600//hydrogen ion transmembrane transport
LG01.g2469	196	326	245	1094	940	677	21.91	23.71	23.30	80.12	76.54	75.81	22.9733333333333	77.49	1.75404994333537	3.0933301324501e-71	3.56945426288702e-69	NHO1	XP_010941843.1 myb family transcription factor EFM [Elaeis guineensis]	-	-	-	-	-	-	-
Contig13752.g1	311	490	385	1395	1373	895	37.27	38.20	39.25	109.52	119.85	107.44	38.24	112.27	1.5538180439794	3.65696275453572e-71	4.19874178662019e-69	UNE10	PIA35635.1 hypothetical protein AQUCO_03500175v1 [Aquilegia coerulea]	-	-	-	-	GO:0005575//cellular_component;GO:0005622//intracellular;GO:0005623//cell;GO:0005634//nucleus;GO:0005911//cell-cell junction;GO:0009506//plasmodesma;GO:0030054//cell junction;GO:0043226//organelle;GO:0043227//membrane-bounded organelle;GO:0043229//intracellular organelle;GO:0043231//intracellular membrane-bounded organelle;GO:0044424//intracellular part;GO:0044464//cell part;GO:0055044//symplast	GO:0003674//molecular_function;GO:0003676//nucleic acid binding;GO:0003677//DNA binding;GO:0003700//transcription factor activity, sequence-specific DNA binding;GO:0005488//binding;GO:0005515//protein binding;GO:0046983//protein dimerization activity;GO:0097159//organic cyclic compound binding;GO:1901363//heterocyclic compound binding	GO:0000003//reproduction;GO:0006139//nucleobase-containing compound metabolic process;GO:0006351//transcription, DNA-templated;GO:0006355//regulation of transcription, DNA-templated;GO:0006725//cellular aromatic compound metabolic process;GO:0006807//nitrogen compound metabolic process;GO:0008150//biological_process;GO:0008152//metabolic process;GO:0009058//biosynthetic process;GO:0009059//macrom…
MSTRG.21586	36	35	23	461	411	353	1.98	1.27	1.07	16.83	16.67	19.66	1.44	17.72	3.62123788711271	7.09082077179849e-71	8.10082176033875e-69	CYP71	CypY protein, partial [Silene latifolia]	-	-	-	-	-	-	-
LG03.g1322	135	171	150	831	823	521	20.25	16.68	19.14	81.65	89.91	78.27	18.69	83.2766666666667	2.15564575364031	8.65058678553443e-71	9.83383288892214e-69	CCR1	XP_008775468.1 cinnamoyl-CoA reductase 1-like [Phoenix dactylifera]	-	-	-	-	-	GO:0003824//catalytic activity;GO:0003854//3-beta-hydroxy-delta5-steroid dehydrogenase activity;GO:0003978//UDP-glucose 4-epimerase activity;GO:0004043//L-aminoadipate-semialdehyde dehydrogenase activity;GO:0008446//GDP-mannose 4,6-dehydratase activity;GO:0008712//ADP-glyceromanno-heptose 6-epimerase activity;GO:0016616//oxidoreductase activity, acting on the CH-OH group of donors, NAD or NADP as…	GO:0000271//polysaccharide biosynthetic process;GO:0005975//carbohydrate metabolic process;GO:0006012//galactose metabolic process;GO:0006694//steroid biosynthetic process;GO:0008152//metabolic process;GO:0009243//O antigen biosynthetic process;GO:0009244//lipopolysaccharide core region biosynthetic process;GO:0019878//lysine biosynthetic process via aminoadipic acid;GO:0055114//oxidation-reducti…
Contig02646.g1	2719	4066	3134	1858	1468	1215	264.55	257.33	259.49	118.44	104.05	118.45	260.456666666667	113.646666666667	-1.19648799532387	7.46554144452274e-70	8.44488808820569e-68	--	XP_029118542.1 uncharacterized protein LOC105038912 isoform X1 [Elaeis guineensis]	-	-	-	-	-	-	-
Contig01151.g1	18	66	55	571	490	356	3.23	7.68	8.33	66.65	63.61	63.63	6.41333333333333	64.63	3.33305769322905	8.81780821077385e-70	9.92565342862745e-68	At5g06060	TEY42905.1 tropinone reductase I [Salvia splendens]	Metabolism;Metabolism;Metabolism	Global and overview maps;Global and overview maps;Biosynthesis of other secondary metabolites	ko01100//Metabolic pathways;ko01110//Biosynthesis of secondary metabolites;ko00960//Tropane, piperidine and pyridine alkaloid biosynthesis	K08081;K08081;K08081	GO:0005575//cellular_component;GO:0005622//intracellular;GO:0005623//cell;GO:0005737//cytoplasm;GO:0005829//cytosol;GO:0044424//intracellular part;GO:0044444//cytoplasmic part;GO:0044464//cell part	GO:0003674//molecular_function;GO:0003824//catalytic activity;GO:0004316//3-oxoacyl-[acyl-carrier-protein] reductase (NADPH) activity;GO:0004488//methylenetetrahydrofolate dehydrogenase (NADP+) activity;GO:0004757//sepiapterin reductase activity;GO:0008667//2,3-dihydro-2,3-dihydroxybenzoate dehydrogenase activity;GO:0008678//2-deoxy-D-gluconate 3-dehydrogenase activity;GO:0016491//oxidoreductase …	GO:0000272//polysaccharide catabolic process;GO:0005975//carbohydrate metabolic process;GO:0006633//fatty acid biosynthetic process;GO:0006729//tetrahydrobiopterin biosynthetic process;GO:0008150//biological_process;GO:0008152//metabolic process;GO:0015995//chlorophyll biosynthetic process;GO:0030436//asexual sporulation;GO:0055114//oxidation-reduction process
LG14.g1777	344	452	366	28	46	23	15.66	13.38	14.17	0.83	1.53	1.05	14.4033333333333	1.13666666666667	-3.66352158656555	2.27642288826131e-69	2.54992676990948e-67	SKU5	THU55145.1 hypothetical protein C4D60_Mb11t03480 [Musa balbisiana]	-	-	-	-	-	GO:0005375//copper ion transmembrane transporter activity;GO:0005507//copper ion binding;GO:0016491//oxidoreductase activity	GO:0006825//copper ion transport;GO:0055114//oxidation-reduction process
LG10.g1914	590	892	740	244	204	143	31.98	31.46	34.12	8.67	8.07	7.77	32.52	8.17	-1.99291927392934	5.51715653214901e-69	6.12031234047042e-67	At4g34480	XP_002462968.1 glucan endo-1,3-beta-glucosidase 13 [Sorghum bicolor]	-	-	-	-	-	GO:0004553//hydrolase activity, hydrolyzing O-glycosyl compounds	GO:0005975//carbohydrate metabolic process
Contig04217.g20	1678	2454	1951	4939	5048	3419	123.73	117.69	122.39	238.57	271.11	252.52	121.27	254.066666666667	1.0669844094374	9.63755868526321e-69	1.06397721196971e-66	BACOVA_02659	KAE8099713.1 hypothetical protein FH972_017670 [Carpinus fangiana]	Metabolism;Metabolism;Metabolism;Metabolism;Metabolism	Global and overview maps;Global and overview maps;Biosynthesis of other secondary metabolites;Carbohydrate metabolism;Metabolism of other amino acids	ko01100//Metabolic pathways;ko01110//Biosynthesis of secondary metabolites;ko00940//Phenylpropanoid biosynthesis;ko00500//Starch and sucrose metabolism;ko00460//Cyanoamino acid metabolism	K05349;K05349;K05349;K05349;K05349	GO:0005575//cellular_component;GO:0005623//cell;GO:0005886//plasma membrane;GO:0016020//membrane;GO:0042597//periplasmic space;GO:0044464//cell part;GO:0071944//cell periphery	GO:0003674//molecular_function;GO:0003824//catalytic activity;GO:0004553//hydrolase activity, hydrolyzing O-glycosyl compounds;GO:0008422//beta-glucosidase activity;GO:0015926//glucosidase activity;GO:0016787//hydrolase activity;GO:0016798//hydrolase activity, acting on glycosyl bonds	GO:0000272//polysaccharide catabolic process;GO:0005975//carbohydrate metabolic process;GO:0005976//polysaccharide metabolic process;GO:0008150//biological_process;GO:0008152//metabolic process;GO:0009056//catabolic process;GO:0009057//macromolecule catabolic process;GO:0009251//glucan catabolic process;GO:0016052//carbohydrate catabolic process;GO:0043170//macromolecule metabolic process;GO:0044…
LG12.g2364	201	327	271	1051	984	775	10.63	11.25	12.20	36.42	37.91	41.06	11.36	38.4633333333333	1.75952096098873	1.63110720624195e-68	1.79211075487722e-66	CLPB1	XP_009402827.1 PREDICTED: chaperone protein ClpB1 [Musa acuminata subsp. malaccensis] [Musa acuminata]	-	-	-	-	GO:0009360//DNA polymerase III complex;GO:0009368//endopeptidase Clp complex;GO:0009379//Holliday junction helicase complex;GO:0033104//type VI protein secretion system complex	GO:0003674//molecular_function;GO:0003677//DNA binding;GO:0003723//RNA binding;GO:0003724//RNA helicase activity;GO:0003887//DNA-directed DNA polymerase activity;GO:0003924//GTPase activity;GO:0004176//ATP-dependent peptidase activity;GO:0004252//serine-type endopeptidase activity;GO:0005198//structural molecule activity;GO:0005524//ATP binding;GO:0005525//GTP binding;GO:0008134//transcription fa…	GO:0002949//tRNA threonylcarbamoyladenosine modification;GO:0006260//DNA replication;GO:0006281//DNA repair;GO:0006310//DNA recombination;GO:0006355//regulation of transcription, DNA-templated;GO:0006457//protein folding;GO:0006508//proteolysis;GO:0006576//cellular biogenic amine metabolic process;GO:0006614//SRP-dependent cotranslational protein targeting to membrane;GO:0009306//protein secretio…
LG06.g42	592	916	707	174	157	61	48.22	48.52	48.99	9.28	9.31	4.98	48.5766666666667	7.85666666666667	-2.62827423769635	3.10819026006107e-68	3.39873204484678e-66	PME12	XP_009391195.1 PREDICTED: probable pectinesterase/pectinesterase inhibitor 12 [Musa acuminata subsp. malaccensis] [Musa acuminata]	-	-	-	-	-	GO:0004857//enzyme inhibitor activity;GO:0030599//pectinesterase activity	GO:0042545//cell wall modification
LG12.g1954	1977	2899	2097	1209	1126	773	169.00	161.18	152.50	67.70	70.11	66.19	160.893333333333	68	-1.24249789729427	3.9795050719367e-68	4.33087085151101e-66	TBL2	XP_010940155.1 protein trichome birefringence-like 2 [Elaeis guineensis]	-	-	-	-	GO:0005575//cellular_component;GO:0005622//intracellular;GO:0005623//cell;GO:0005737//cytoplasm;GO:0005794//Golgi apparatus;GO:0012505//endomembrane system;GO:0016020//membrane;GO:0016021//integral component of membrane;GO:0031224//intrinsic component of membrane;GO:0043226//organelle;GO:0043227//membrane-bounded organelle;GO:0043229//intracellular organelle;GO:0043231//intracellular membrane-bou…	GO:0003674//molecular_function;GO:0003824//catalytic activity;GO:0008374//O-acyltransferase activity;GO:0016407//acetyltransferase activity;GO:0016413//O-acetyltransferase activity;GO:0016740//transferase activity;GO:0016746//transferase activity, transferring acyl groups;GO:0016747//transferase activity, transferring acyl groups other than amino-acyl groups	GO:0008150//biological_process;GO:0009987//cellular process;GO:0071554//cell wall organization or biogenesis
MSTRG.21251	496	754	624	156	125	122	23.52	23.25	25.17	4.85	4.32	5.79	23.98	4.98666666666667	-2.26568398424774	1.6436373299659e-67	1.78032283056637e-65	RFL1	disease resistance protein SUMM2-like [Hordeum vulgare subsp. vulgare] [Hordeum vulgare]	-	-	-	-	GO:0016020//membrane	-	GO:0006498//N-terminal protein lipidation;GO:0050896//response to stimulus
LG01.g227	603	918	809	252	192	130	78.29	77.52	89.36	21.43	18.16	16.91	81.7233333333333	18.8333333333333	-2.11745968314546	1.70125400097322e-67	1.83407960677691e-65	--	XP_010919745.1 uncharacterized protein LOC105043757 [Elaeis guineensis]	-	-	-	-	-	GO:0016747//transferase activity, transferring acyl groups other than amino-acyl groups	-
LG03.g40	538	944	683	188	197	150	98.06	111.90	105.90	22.45	26.15	27.38	105.286666666667	25.3266666666667	-2.05559363096797	2.67362253641748e-67	2.86889693008199e-65	FAP1	XP_026442454.1 fatty-acid-binding protein 1-like [Papaver somniferum]	-	-	-	-	-	GO:0016872//intramolecular lyase activity	-
LG07.g1159	372	442	384	39	50	21	30.05	23.22	26.38	2.06	2.94	1.70	26.55	2.23333333333333	-3.57144136106754	3.79126550234594e-67	4.04924789443581e-65	SKU5	THU55145.1 hypothetical protein C4D60_Mb11t03480 [Musa balbisiana]	-	-	-	-	-	GO:0005375//copper ion transmembrane transporter activity;GO:0005507//copper ion binding;GO:0016491//oxidoreductase activity	GO:0006825//copper ion transport;GO:0055114//oxidation-reduction process
MSTRG.25877	21	36	16	431	357	278	1.04	1.16	0.68	14.01	12.90	13.83	0.96	13.58	3.82230526352358	4.77164917875723e-67	5.07274907832418e-65	Os03g0733400	zinc finger BED domain-containing protein RICESLEEPER 2-like [Chenopodium quinoa]	-	-	-	-	-	-	-
LG09.g459	38	69	48	564	516	289	5.94	7.01	6.38	57.74	58.74	45.31	6.44333333333333	53.93	3.06520889702048	9.60179914174933e-67	1.01606504005525e-64	GSVIVT00023967001	KAA8524952.1 hypothetical protein F0562_011410 [Nyssa sinensis]	Metabolism;Metabolism;Metabolism	Global and overview maps;Global and overview maps;Biosynthesis of other secondary metabolites	ko01100//Metabolic pathways;ko01110//Biosynthesis of secondary metabolites;ko00940//Phenylpropanoid biosynthesis	K00430;K00430;K00430	GO:0005575//cellular_component;GO:0005576//extracellular region;GO:0005618//cell wall;GO:0005622//intracellular;GO:0005623//cell;GO:0005737//cytoplasm;GO:0005794//Golgi apparatus;GO:0005829//cytosol;GO:0012505//endomembrane system;GO:0030312//external encapsulating structure;GO:0043226//organelle;GO:0043227//membrane-bounded organelle;GO:0043229//intracellular organelle;GO:0043231//intracellular …	GO:0003674//molecular_function;GO:0003824//catalytic activity;GO:0004601//peroxidase activity;GO:0005488//binding;GO:0016209//antioxidant activity;GO:0016491//oxidoreductase activity;GO:0016684//oxidoreductase activity, acting on peroxide as acceptor;GO:0020037//heme binding;GO:0043167//ion binding;GO:0043169//cation binding;GO:0046872//metal ion binding;GO:0046906//tetrapyrrole binding;GO:004803…	GO:0006725//cellular aromatic compound metabolic process;GO:0006950//response to stress;GO:0006979//response to oxidative stress;GO:0008150//biological_process;GO:0008152//metabolic process;GO:0009056//catabolic process;GO:0009058//biosynthetic process;GO:0009636//response to toxic substance;GO:0009698//phenylpropanoid metabolic process;GO:0009699//phenylpropanoid biosynthetic process;GO:0009808/…
LG06.g2074	203	359	258	1147	1033	667	22.38	25.75	24.20	82.85	82.96	73.67	24.11	79.8266666666667	1.72723911857912	5.47333487489983e-66	5.73900405170433e-64	At1g78830	XP_008812087.2 EP1-like glycoprotein 2 [Phoenix dactylifera]	-	-	-	-	-	GO:0030674//protein binding, bridging;GO:0051015//actin filament binding	-
LG13.g1064	1113	1681	1340	3569	3021	2372	141.46	138.96	144.89	297.16	279.66	301.97	141.77	292.93	1.04700367663388	5.63522732952787e-66	5.88189659854311e-64	Os07g0147900	XP_020092250.1 ferredoxin--NADP reductase, embryo isozyme, chloroplastic-like [Ananas comosus]	Metabolism;Metabolism	Global and overview maps;Energy metabolism	ko01100//Metabolic pathways;ko00195//Photosynthesis	K02641;K02641	GO:0005575//cellular_component;GO:0005622//intracellular;GO:0005623//cell;GO:0005737//cytoplasm;GO:0009337//sulfite reductase complex (NADPH);GO:0009507//chloroplast;GO:0009536//plastid;GO:0043226//organelle;GO:0043227//membrane-bounded organelle;GO:0043229//intracellular organelle;GO:0043231//intracellular membrane-bounded organelle;GO:0044424//intracellular part;GO:0044444//cytoplasmic part;GO:…	GO:0003674//molecular_function;GO:0003824//catalytic activity;GO:0004324//ferredoxin-NADP+ reductase activity;GO:0004783//sulfite reductase (NADPH) activity;GO:0009055//electron carrier activity;GO:0016002//sulfite reductase activity;GO:0016491//oxidoreductase activity;GO:0016655//oxidoreductase activity, acting on NAD(P)H, quinone or similar compound as acceptor;GO:0016730//oxidoreductase activi…	GO:0006790//sulfur compound metabolic process;GO:0006814//sodium ion transport;GO:0008150//biological_process;GO:0008152//metabolic process;GO:0009987//cellular process;GO:0010124//phenylacetate catabolic process;GO:0010128//benzoate catabolic process via CoA ligation;GO:0015979//photosynthesis;GO:0044237//cellular metabolic process;GO:0055114//oxidation-reduction process
LG13.g2153	91	138	107	707	552	466	21.13	20.84	21.14	107.54	93.36	108.38	21.0366666666667	103.093333333333	2.2929730141583	9.13799422910471e-66	9.49483083633174e-64	--	PSR88016.1 hypothetical protein CEY00_Acc31046 [Actinidia chinensis var. chinensis] [Actinidia chinensis]	-	-	-	-	-	-	-
LG11.g464	2458	3607	2581	6991	6490	5162	141.50	135.05	126.40	263.64	272.11	297.64	134.316666666667	277.796666666667	1.04839095575448	1.18307464564005e-65	1.22373617512759e-63	FdGOGAT	XP_009389633.1 PREDICTED: ferredoxin-dependent glutamate synthase, chloroplastic [Musa acuminata subsp. malaccensis] [Musa acuminata]	Metabolism;Metabolism	Carbohydrate metabolism;Energy metabolism	ko00630//Glyoxylate and dicarboxylate metabolism;ko00910//Nitrogen metabolism	K00284;K00284	GO:0005575//cellular_component;GO:0005622//intracellular;GO:0005623//cell;GO:0005737//cytoplasm;GO:0009507//chloroplast;GO:0009526//plastid envelope;GO:0009532//plastid stroma;GO:0009536//plastid;GO:0009570//chloroplast stroma;GO:0009941//chloroplast envelope;GO:0031967//organelle envelope;GO:0031975//envelope;GO:0043226//organelle;GO:0043227//membrane-bounded organelle;GO:0043229//intracellular …	GO:0003674//molecular_function;GO:0003824//catalytic activity;GO:0004452//isopentenyl-diphosphate delta-isomerase activity;GO:0005488//binding;GO:0005515//protein binding;GO:0015930//glutamate synthase activity;GO:0016041//glutamate synthase (ferredoxin) activity;GO:0016491//oxidoreductase activity;GO:0016638//oxidoreductase activity, acting on the CH-NH2 group of donors;GO:0016643//oxidoreductas…	GO:0001505//regulation of neurotransmitter levels;GO:0006082//organic acid metabolic process;GO:0006520//cellular amino acid metabolic process;GO:0006536//glutamate metabolic process;GO:0006537//glutamate biosynthetic process;GO:0006541//glutamine metabolic process;GO:0006807//nitrogen compound metabolic process;GO:0008150//biological_process;GO:0008152//metabolic process;GO:0008299//isoprenoid b…
LG14.g1760	1027	1772	1191	586	488	388	229.64	257.71	226.56	85.84	79.47	86.90	237.97	84.07	-1.50111673154111	2.3230772440442e-65	2.38146530156192e-63	PMEI7	XP_010919458.1 21 kDa protein [Elaeis guineensis]	-	-	-	-	-	GO:0004857//enzyme inhibitor activity	-
LG09.g2343	6858	11354	9290	23869	21020	13676	1182.97	1273.83	1363.27	2697.14	2640.81	2362.85	1273.35666666667	2566.93333333333	1.01140925357649	2.35026587736033e-65	2.39862912630335e-63	XTH25	XP_009413334.1 PREDICTED: xyloglucan endotransglucosylase/hydrolase protein 22-like [Musa acuminata subsp. malaccensis] [Musa acuminata]	Environmental Information Processing	Signal transduction	ko04075//Plant hormone signal transduction	K14504	GO:0005618//cell wall;GO:0048046//apoplast	GO:0004553//hydrolase activity, hydrolyzing O-glycosyl compounds;GO:0016762//xyloglucan:xyloglucosyl transferase activity	GO:0005975//carbohydrate metabolic process;GO:0006073//cellular glucan metabolic process
MSTRG.13196	319	543	388	79	57	49	20.63	22.88	21.27	3.36	2.70	3.17	21.5933333333333	3.07666666666667	-2.81114591514941	1.57535285234014e-64	1.59360473780999e-62	--	Bromodomain-containing protein 4B [Vitis vinifera]	-	-	-	-	-	-	-
LG05.g278	1613	2540	1793	1053	949	706	121.92	124.87	115.29	52.14	52.24	53.45	120.693333333333	52.61	-1.19793703381094	2.2201349864878e-64	2.23600700415435e-62	GGT3	XP_008784503.1 glutathione hydrolase 3 isoform X1 [Phoenix dactylifera]	Metabolism;Metabolism;Metabolism;Metabolism;Metabolism	Global and overview maps;Metabolism of other amino acids;Metabolism of other amino acids;Lipid metabolism;Metabolism of other amino acids	ko01100//Metabolic pathways;ko00480//Glutathione metabolism;ko00460//Cyanoamino acid metabolism;ko00590//Arachidonic acid metabolism;ko00430//Taurine and hypotaurine metabolism	K18592;K18592;K18592;K18592;K18592	GO:0005575//cellular_component;GO:0005576//extracellular region;GO:0005615//extracellular space;GO:0005622//intracellular;GO:0005623//cell;GO:0005737//cytoplasm;GO:0005773//vacuole;GO:0005774//vacuolar membrane;GO:0005886//plasma membrane;GO:0005887//integral component of plasma membrane;GO:0016020//membrane;GO:0016021//integral component of membrane;GO:0031090//organelle membrane;GO:0031224//int…	GO:0003674//molecular_function;GO:0003824//catalytic activity;GO:0003840//gamma-glutamyltransferase activity;GO:0008233//peptidase activity;GO:0008238//exopeptidase activity;GO:0008242//omega peptidase activity;GO:0016740//transferase activity;GO:0016746//transferase activity, transferring acyl groups;GO:0016755//transferase activity, transferring amino-acyl groups;GO:0016756//glutathione gamma-g…	GO:0002237//response to molecule of bacterial origin;GO:0006082//organic acid metabolic process;GO:0006508//proteolysis;GO:0006518//peptide metabolic process;GO:0006520//cellular amino acid metabolic process;GO:0006536//glutamate metabolic process;GO:0006575//cellular modified amino acid metabolic process;GO:0006749//glutathione metabolic process;GO:0006750//glutathione biosynthetic process;GO:00…
LG14.g1740	348	564	438	93	50	50	22.53	23.75	24.13	3.94	2.37	3.24	23.47	3.18333333333333	-2.88220770432122	4.79060621260943e-64	4.80378560961355e-62	At1g62810	XP_008788360.1 primary amine oxidase-like [Phoenix dactylifera]	Metabolism;Metabolism;Metabolism;Metabolism;Metabolism;Metabolism;Metabolism;Metabolism	Global and overview maps;Global and overview maps;Amino acid metabolism;Amino acid metabolism;Amino acid metabolism;Metabolism of other amino acids;Biosynthesis of other secondary metabolites;Biosynthesis of other secondary metabolites	ko01100//Metabolic pathways;ko01110//Biosynthesis of secondary metabolites;ko00260//Glycine, serine and threonine metabolism;ko00350//Tyrosine metabolism;ko00360//Phenylalanine metabolism;ko00410//beta-Alanine metabolism;ko00950//Isoquinoline alkaloid biosynthesis;ko00960//Tropane, piperidine and pyridine alkaloid biosynthesis	K00276;K00276;K00276;K00276;K00276;K00276;K00276;K00276	-	GO:0003674//molecular_function;GO:0003824//catalytic activity;GO:0005488//binding;GO:0005507//copper ion binding;GO:0008131//primary amine oxidase activity;GO:0016491//oxidoreductase activity;GO:0016638//oxidoreductase activity, acting on the CH-NH2 group of donors;GO:0016641//oxidoreductase activity, acting on the CH-NH2 group of donors, oxygen as acceptor;GO:0043167//ion binding;GO:0043169//cat…	GO:0001101//response to acid chemical;GO:0001505//regulation of neurotransmitter levels;GO:0006807//nitrogen compound metabolic process;GO:0006809//nitric oxide biosynthetic process;GO:0007154//cell communication;GO:0007165//signal transduction;GO:0008150//biological_process;GO:0008152//metabolic process;GO:0009058//biosynthetic process;GO:0009308//amine metabolic process;GO:0009719//response to …
LG12.g1188	564	1018	723	228	241	151	80.83	94.89	88.15	21.41	25.16	21.68	87.9566666666667	22.75	-1.95092638545507	7.20271059809802e-64	7.19112362887499e-62	HIPP09	XP_008808288.1 heavy metal-associated isoprenylated plant protein 9-like isoform X1 [Phoenix dactylifera]	-	-	-	-	-	GO:0005507//copper ion binding;GO:0016491//oxidoreductase activity;GO:0045340//mercury ion binding;GO:0046872//metal ion binding	GO:0006825//copper ion transport;GO:0015694//mercury ion transport;GO:0051301//cell division;GO:0055114//oxidation-reduction process
LG12.g2070	786	1436	1047	4267	3270	2119	185.15	220.10	209.87	658.60	561.15	500.02	205.04	573.256666666667	1.48327584392877	7.43342085062367e-64	7.38933519449659e-62	SDH2-1	THU55562.1 hypothetical protein C4D60_Mb11t07880 [Musa balbisiana]	Metabolism;Metabolism;Metabolism;Metabolism;Metabolism	Global and overview maps;Global and overview maps;Global and overview maps;Energy metabolism;Carbohydrate metabolism	ko01100//Metabolic pathways;ko01110//Biosynthesis of secondary metabolites;ko01200//Carbon metabolism;ko00190//Oxidative phosphorylation;ko00020//Citrate cycle (TCA cycle)	K00235;K00235;K00235;K00235;K00235	GO:0016020//membrane	GO:0000104//succinate dehydrogenase activity;GO:0004854//xanthine dehydrogenase activity;GO:0009055//electron carrier activity;GO:0043546//molybdopterin cofactor binding;GO:0051536//iron-sulfur cluster binding	GO:0006099//tricarboxylic acid cycle;GO:0009060//aerobic respiration;GO:0009061//anaerobic respiration;GO:0046415//urate metabolic process
LG14.g1094	34	43	40	429	385	283	3.25	2.67	3.25	26.88	26.82	27.11	3.05666666666667	26.9366666666667	3.13954019436249	1.12463415702901e-63	1.11314543740764e-61	ILL6	XP_021283634.1 IAA-amino acid hydrolase ILR1-like 6 [Herrania umbratica]	-	-	-	-	-	GO:0003674//molecular_function;GO:0003824//catalytic activity;GO:0004180//carboxypeptidase activity;GO:0004222//metalloendopeptidase activity;GO:0005488//binding;GO:0009014//succinyl-diaminopimelate desuccinylase activity;GO:0016787//hydrolase activity;GO:0016810//hydrolase activity, acting on carbon-nitrogen (but not peptide) bonds;GO:0043167//ion binding;GO:0043169//cation binding;GO:0046872//m…	GO:0001101//response to acid chemical;GO:0002682//regulation of immune system process;GO:0002831//regulation of response to biotic stimulus;GO:0006082//organic acid metabolic process;GO:0006508//proteolysis;GO:0008150//biological_process;GO:0008152//metabolic process;GO:0009089//lysine biosynthetic process via diaminopimelate;GO:0009694//jasmonic acid metabolic process;GO:0009719//response to end…
LG05.g2610	1054	1641	1222	3149	3153	2257	142.60	144.40	140.65	279.08	310.68	305.84	142.55	298.533333333333	1.06642398819349	1.51199253223191e-63	1.4901237990404e-61	MDHG	RWR77902.1 malate dehydrogenase, glyoxysomal [Cinnamomum micranthum f. kanehirae]	Metabolism;Metabolism;Metabolism;Metabolism;Metabolism;Metabolism;Metabolism;Metabolism	Global and overview maps;Global and overview maps;Global and overview maps;Amino acid metabolism;Carbohydrate metabolism;Carbohydrate metabolism;Energy metabolism;Carbohydrate metabolism	ko01100//Metabolic pathways;ko01110//Biosynthesis of secondary metabolites;ko01200//Carbon metabolism;ko00270//Cysteine and methionine metabolism;ko00620//Pyruvate metabolism;ko00630//Glyoxylate and dicarboxylate metabolism;ko00710//Carbon fixation in photosynthetic organisms;ko00020//Citrate cycle (TCA cycle)	K00026;K00026;K00026;K00026;K00026;K00026;K00026;K00026	GO:0005737//cytoplasm	GO:0003854//3-beta-hydroxy-delta5-steroid dehydrogenase activity;GO:0004459//L-lactate dehydrogenase activity;GO:0016491//oxidoreductase activity;GO:0016616//oxidoreductase activity, acting on the CH-OH group of donors, NAD or NADP as acceptor;GO:0016620//oxidoreductase activity, acting on the aldehyde or oxo group of donors, NAD or NADP as acceptor;GO:0030060//L-malate dehydrogenase activity;GO:…	GO:0006099//tricarboxylic acid cycle;GO:0006694//steroid biosynthetic process;GO:0055114//oxidation-reduction process
Contig04665.g42	3294	5167	3845	2379	2266	1739	311.95	318.26	309.78	147.59	156.30	164.95	313.33	156.28	-1.00354974753367	1.61323645444546e-63	1.58310891895005e-61	DIM	RZR86360.1 hypothetical protein BHM03_00013547 [Ensete ventricosum]	Metabolism;Metabolism;Metabolism	Global and overview maps;Global and overview maps;Lipid metabolism	ko01100//Metabolic pathways;ko01110//Biosynthesis of secondary metabolites;ko00100//Steroid biosynthesis	K09828;K09828;K09828	-	GO:0008891//glycolate oxidase activity;GO:0016491//oxidoreductase activity;GO:0050660//flavin adenine dinucleotide binding	GO:0005975//carbohydrate metabolic process;GO:0055114//oxidation-reduction process
LG01.g159	3390	4750	3864	2405	2151	1588	320.42	292.01	310.70	148.91	148.07	150.34	307.71	149.106666666667	-1.04522656632648	2.33526570659451e-63	2.2819024008736e-61	PKP3	XP_010919863.2 pyruvate kinase isozyme G, chloroplastic [Elaeis guineensis]	Metabolism;Metabolism;Metabolism;Metabolism;Metabolism;Metabolism;Metabolism	Global and overview maps;Global and overview maps;Global and overview maps;Global and overview maps;Carbohydrate metabolism;Nucleotide metabolism;Carbohydrate metabolism	ko01100//Metabolic pathways;ko01110//Biosynthesis of secondary metabolites;ko01200//Carbon metabolism;ko01230//Biosynthesis of amino acids;ko00010//Glycolysis / Gluconeogenesis;ko00230//Purine metabolism;ko00620//Pyruvate metabolism	K00873;K00873;K00873;K00873;K00873;K00873;K00873	GO:0005737//cytoplasm	GO:0000287//magnesium ion binding;GO:0003824//catalytic activity;GO:0004553//hydrolase activity, hydrolyzing O-glycosyl compounds;GO:0004743//pyruvate kinase activity;GO:0018802//2,4-dihydroxyhept-2-ene-1,7-dioate aldolase activity;GO:0030955//potassium ion binding	GO:0006096//glycolytic process;GO:0071704//organic substance metabolic process
LG12.g1834	321	496	368	1285	1216	854	77.52	77.91	75.60	203.28	213.88	206.57	77.01	207.91	1.43284144848115	2.52852118458372e-63	2.46027254074559e-61	HDT2	XP_010908741.1 histone deacetylase HDT2 [Elaeis guineensis]	-	-	-	-	GO:0005730//nucleolus	GO:0003677//DNA binding;GO:0008134//transcription factor binding	GO:0006355//regulation of transcription, DNA-templated
LG02.g2788	1691	2511	1930	1156	993	731	154.69	149.39	150.19	69.27	66.15	66.97	151.423333333333	67.4633333333333	-1.16641202405874	5.97040976331947e-63	5.76044199139097e-61	SCPL42	OAY83925.1 Serine carboxypeptidase-like 42 [Ananas comosus]	-	-	-	-	-	GO:0004185//serine-type carboxypeptidase activity	GO:0006508//proteolysis
Contig01299.g27	59	115	91	790	684	359	19.65	24.91	25.79	172.38	165.94	119.77	23.45	152.696666666667	2.70300874092222	1.2844170879934e-62	1.22891956631636e-60	--	XP_008812281.1 late embryogenesis abundant protein Lea5-D-like [Phoenix dactylifera]	-	-	-	-	-	-	-
LG02.g312	450	613	462	117	104	84	14.20	12.58	12.42	2.43	2.39	2.64	13.0666666666667	2.48666666666667	-2.39360611874733	1.33159719142321e-62	1.26877453554569e-60	ABCC3	XP_008792064.2 ABC transporter C family member 3-like isoform X1 [Phoenix dactylifera]	Environmental Information Processing	Membrane transport	ko02010//ABC transporters	K05666	GO:0005575//cellular_component;GO:0005737//cytoplasm;GO:0005887//integral component of plasma membrane;GO:0009380//excinuclease repair complex;GO:0009898//cytoplasmic side of plasma membrane;GO:0016021//integral component of membrane;GO:0030257//type III protein secretion system complex;GO:0043190//ATP-binding cassette (ABC) transporter complex;GO:0055051//ATP-binding cassette (ABC) transporter c…	GO:0000166//nucleotide binding;GO:0003677//DNA binding;GO:0003924//GTPase activity;GO:0005260//channel-conductance-controlling ATPase activity;GO:0005319//lipid transporter activity;GO:0005524//ATP binding;GO:0005525//GTP binding;GO:0008565//protein transporter activity;GO:0009381//excinuclease ABC activity;GO:0015220//choline transmembrane transporter activity;GO:0015221//lipopolysaccharide tran…	GO:0000910//cytokinesis;GO:0006289//nucleotide-excision repair;GO:0006810//transport;GO:0006817//phosphate ion transport;GO:0006824//cobalt ion transport;GO:0006855//drug transmembrane transport;GO:0006869//lipid transport;GO:0007601//visual perception;GO:0008150//biological_process;GO:0008272//sulfate transport;GO:0009405//pathogenesis;GO:0015675//nickel cation transport;GO:0015689//molybdate io…
LG13.g805	725	1330	961	3155	2752	1768	111.52	133.06	125.75	317.90	308.31	272.39	123.443333333333	299.533333333333	1.27886763658051	2.06021390405723e-62	1.95490462309365e-60	NHL13	XP_009386180.1 PREDICTED: NDR1/HIN1-like protein 12 [Musa acuminata subsp. malaccensis] [Musa acuminata]	-	-	-	-	-	-	-
LG02.g64	665	857	730	182	192	163	37.06	31.04	34.58	6.64	7.78	9.07	34.2266666666667	7.83	-2.12803658256322	4.37692021762442e-62	4.13609954556829e-60	LOS1	THU52942.1 hypothetical protein C4D60_Mb10t09210 [Musa balbisiana]	-	-	-	-	GO:0005575//cellular_component;GO:0005622//intracellular;GO:0005623//cell;GO:0005737//cytoplasm;GO:0044424//intracellular part;GO:0044464//cell part	GO:0000166//nucleotide binding;GO:0001882//nucleoside binding;GO:0001883//purine nucleoside binding;GO:0003674//molecular_function;GO:0003676//nucleic acid binding;GO:0003723//RNA binding;GO:0003743//translation initiation factor activity;GO:0003746//translation elongation factor activity;GO:0003747//translation release factor activity;GO:0003824//catalytic activity;GO:0003924//GTPase activity;GO…	GO:0000103//sulfate assimilation;GO:0001514//selenocysteine incorporation;GO:0006412//translation;GO:0006413//translational initiation;GO:0006414//translational elongation;GO:0006415//translational termination;GO:0006518//peptide metabolic process;GO:0006807//nitrogen compound metabolic process;GO:0006950//response to stress;GO:0008150//biological_process;GO:0008152//metabolic process;GO:0009058/…
LG12.g900	318	437	365	60	33	37	32.20	28.78	31.44	3.98	2.43	3.75	30.8066666666667	3.38666666666667	-3.18530468739437	9.09163746789757e-62	8.55619963833328e-60	UGPA	XP_020596934.1 UTP--glucose-1-phosphate uridylyltransferase [Phalaenopsis equestris]	Metabolism;Metabolism;Metabolism;Metabolism;Metabolism;Metabolism	Global and overview maps;Global and overview maps;Carbohydrate metabolism;Carbohydrate metabolism;Carbohydrate metabolism;Carbohydrate metabolism	ko01100//Metabolic pathways;ko01110//Biosynthesis of secondary metabolites;ko00500//Starch and sucrose metabolism;ko00520//Amino sugar and nucleotide sugar metabolism;ko00040//Pentose and glucuronate interconversions;ko00052//Galactose metabolism	K00963;K00963;K00963;K00963;K00963;K00963	-	GO:0070569//uridylyltransferase activity	-
LG13.g52	23	29	22	404	425	227	2.18	1.79	1.77	25.06	29.31	21.53	1.91333333333333	25.3	3.72497724362714	1.96342694334887e-61	1.84025195510694e-59	BURP3	XP_015630857.1 BURP domain-containing protein 3 [Oryza sativa Japonica Group]	-	-	-	-	GO:0005575//cellular_component;GO:0005622//intracellular;GO:0005623//cell;GO:0005737//cytoplasm;GO:0005768//endosome;GO:0005794//Golgi apparatus;GO:0005802//trans-Golgi network;GO:0012505//endomembrane system;GO:0031410//cytoplasmic vesicle;GO:0031982//vesicle;GO:0031984//organelle subcompartment;GO:0043226//organelle;GO:0043227//membrane-bounded organelle;GO:0043229//intracellular organelle;GO:0…	-	GO:0006950//response to stress;GO:0006970//response to osmotic stress;GO:0008150//biological_process;GO:0009628//response to abiotic stimulus;GO:0009651//response to salt stress;GO:0050896//response to stimulus
LG08.g1015	736	1121	918	380	344	235	40.49	40.11	42.96	13.69	13.78	12.95	41.1866666666667	13.4733333333333	-1.61207054924791	3.75061289721578e-61	3.50102942921812e-59	RFS2	RWR73774.1 Glycosyl hydrolases 36 [Cinnamomum micranthum f. kanehirae]	Metabolism;Metabolism	Global and overview maps;Carbohydrate metabolism	ko01100//Metabolic pathways;ko00052//Galactose metabolism	K06617;K06617	-	-	-
MSTRG.13713	284	355	298	15	13	5	13.59	11.09	11.89	0.47	0.47	0.25	12.19	0.396666666666667	-4.94162714803342	5.89351070179068e-61	5.47905612328824e-59	--	Retrovirus-related Pol polyprotein LINE-1 [Zea mays]	-	-	-	-	-	-	-
LG11.g572	351	575	426	105	90	51	37.67	40.14	38.90	7.38	7.04	5.48	38.9033333333333	6.63333333333333	-2.55208784412105	7.05683150669712e-61	6.53411378581799e-59	BIOF	XP_008803821.1 8-amino-7-oxononanoate synthase isoform X2 [Phoenix dactylifera]	Metabolism;Metabolism	Global and overview maps;Metabolism of cofactors and vitamins	ko01100//Metabolic pathways;ko00780//Biotin metabolism	K00652;K00652	GO:0005575//cellular_component;GO:0005622//intracellular;GO:0005623//cell;GO:0005737//cytoplasm;GO:0005777//peroxisome;GO:0005829//cytosol;GO:0042579//microbody;GO:0043226//organelle;GO:0043227//membrane-bounded organelle;GO:0043229//intracellular organelle;GO:0043231//intracellular membrane-bounded organelle;GO:0044424//intracellular part;GO:0044444//cytoplasmic part;GO:0044464//cell part	GO:0003674//molecular_function;GO:0003824//catalytic activity;GO:0003870//5-aminolevulinate synthase activity;GO:0005488//binding;GO:0008144//drug binding;GO:0008483//transaminase activity;GO:0008710//8-amino-7-oxononanoate synthase activity;GO:0008890//glycine C-acetyltransferase activity;GO:0016740//transferase activity;GO:0016746//transferase activity, transferring acyl groups;GO:0016747//tran…	GO:0006082//organic acid metabolic process;GO:0006520//cellular amino acid metabolic process;GO:0006567//threonine catabolic process;GO:0006732//coenzyme metabolic process;GO:0006766//vitamin metabolic process;GO:0006767//water-soluble vitamin metabolic process;GO:0006768//biotin metabolic process;GO:0006783//heme biosynthetic process;GO:0006790//sulfur compound metabolic process;GO:0006807//nitr…
LG11.g251	653	1036	832	2493	2058	1473	57.03	58.85	61.82	142.63	130.91	128.86	59.2333333333333	134.133333333333	1.17918662377685	7.98592850658091e-61	7.36469382717339e-59	BAM9	PSR85159.1 Inactive beta-amylase [Actinidia chinensis var. chinensis] [Actinidia chinensis]	-	-	-	-	GO:0005575//cellular_component;GO:0005622//intracellular;GO:0005623//cell;GO:0005737//cytoplasm;GO:0044424//intracellular part;GO:0044464//cell part	GO:0003674//molecular_function;GO:0003824//catalytic activity;GO:0004553//hydrolase activity, hydrolyzing O-glycosyl compounds;GO:0016160//amylase activity;GO:0016161//beta-amylase activity;GO:0016787//hydrolase activity;GO:0016798//hydrolase activity, acting on glycosyl bonds	GO:0000272//polysaccharide catabolic process;GO:0005975//carbohydrate metabolic process;GO:0005976//polysaccharide metabolic process;GO:0008150//biological_process;GO:0008152//metabolic process;GO:0009056//catabolic process;GO:0009057//macromolecule catabolic process;GO:0016052//carbohydrate catabolic process;GO:0043170//macromolecule metabolic process;GO:0044238//primary metabolic process;GO:007…
MSTRG.13220	289	364	313	36	29	14	11.53	9.47	10.39	1.03	0.85	0.63	10.4633333333333	0.836666666666667	-3.64454575963134	8.5426248142097e-61	7.84657174434789e-59	--	Reverse transcriptase zinc-binding domain [Arabidopsis thaliana x Arabidopsis arenosa]	-	-	-	-	-	-	-
MSTRG.1321	2463	4772	3343	9640	8895	5691	379.25	477.92	437.92	972.38	997.56	877.72	431.696666666667	949.22	1.1367245452229	1.04937211885115e-60	9.60029161959323e-59	NRP1	nodulin-related protein 1 [Gossypium hirsutum]	-	-	-	-	-	-	-
LG01.g2544	36	26	21	429	353	326	2.50	1.16	1.24	19.26	17.65	22.44	1.63333333333333	19.7833333333333	3.5983943755267	3.81008308762698e-60	3.47186261671343e-58	Os07g0190000	XP_020257260.1 probable 1-deoxy-D-xylulose-5-phosphate synthase 2, chloroplastic isoform X1 [Asparagus officinalis]	Metabolism;Metabolism;Metabolism;Metabolism	Global and overview maps;Global and overview maps;Metabolism of terpenoids and polyketides;Metabolism of cofactors and vitamins	ko01100//Metabolic pathways;ko01110//Biosynthesis of secondary metabolites;ko00900//Terpenoid backbone biosynthesis;ko00730//Thiamine metabolism	K01662;K01662;K01662;K01662	GO:0005737//cytoplasm;GO:0045250//cytosolic pyruvate dehydrogenase complex	GO:0003824//catalytic activity;GO:0004739//pyruvate dehydrogenase (acetyl-transferring) activity;GO:0004802//transketolase activity;GO:0008661//1-deoxy-D-xylulose-5-phosphate synthase activity;GO:0016624//oxidoreductase activity, acting on the aldehyde or oxo group of donors, disulfide as acceptor;GO:0030976//thiamine pyrophosphate binding	GO:0006086//acetyl-CoA biosynthetic process from pyruvate;GO:0006098//pentose-phosphate shunt;GO:0008615//pyridoxine biosynthetic process;GO:0009228//thiamine biosynthetic process;GO:0009240//isopentenyl diphosphate biosynthetic process;GO:0016114//terpenoid biosynthetic process
LG05.g641	767	1223	942	407	286	251	78.32	81.22	81.83	27.22	21.27	25.67	80.4566666666667	24.72	-1.70253322485938	6.19640626433819e-60	5.60189279716527e-58	At3g08860	XP_020114048.1 alanine--glyoxylate aminotransferase 2 homolog 3, mitochondrial-like [Ananas comosus]	Metabolism;Metabolism;Metabolism;Metabolism;Metabolism;Metabolism	Global and overview maps;Global and overview maps;Amino acid metabolism;Amino acid metabolism;Amino acid metabolism;Amino acid metabolism	ko01100//Metabolic pathways;ko01110//Biosynthesis of secondary metabolites;ko00270//Cysteine and methionine metabolism;ko00260//Glycine, serine and threonine metabolism;ko00250//Alanine, aspartate and glutamate metabolism;ko00280//Valine, leucine and isoleucine degradation	K00827;K00827;K00827;K00827;K00827;K00827	GO:0005737//cytoplasm	GO:0003867//4-aminobutyrate transaminase activity;GO:0004015//adenosylmethionine-8-amino-7-oxononanoate transaminase activity;GO:0004587//ornithine-oxo-acid transaminase activity;GO:0008483//transaminase activity;GO:0030170//pyridoxal phosphate binding;GO:0033094//butane-1,4-diamine:2-oxoglutarate aminotransferase activity;GO:0042286//glutamate-1-semialdehyde 2,1-aminomutase activity;GO:0045303//…	GO:0006779//porphyrin-containing compound biosynthetic process;GO:0008152//metabolic process;GO:0009102//biotin biosynthetic process;GO:0009447//putrescine catabolic process;GO:0009450//gamma-aminobutyric acid catabolic process;GO:0019491//ectoine biosynthetic process
LG03.g2662	400	643	465	127	122	91	53.84	56.23	53.20	11.23	11.98	12.29	54.4233333333333	11.8333333333333	-2.2013687979284	2.8888555452864e-59	2.58119805005493e-57	Os04g0338000	KAA8527869.1 hypothetical protein F0562_035262 [Nyssa sinensis]	-	-	-	-	-	GO:0047834//D-threo-aldose 1-dehydrogenase activity	-
LG02.g2680	736	1206	932	420	345	233	37.94	40.43	40.87	14.18	12.95	12.03	39.7466666666667	13.0533333333333	-1.60641561038748	5.05770517513269e-59	4.5015536409524e-57	FH1	XP_019707906.1 LOW QUALITY PROTEIN: formin-like protein 1 [Elaeis guineensis]	-	-	-	-	-	-	-
LG09.g686	13114	24542	18131	53713	47234	28911	2363.40	2876.73	2779.78	6341.21	6199.86	5218.70	2673.30333333333	5919.92333333333	1.146954946159	5.70543540703037e-59	5.05845224909801e-57	CAB2R	KAE8700776.1 Chlorophyll a-b binding protein 21 [Hibiscus syriacus]	Metabolism;Metabolism	Global and overview maps;Energy metabolism	ko01100//Metabolic pathways;ko00196//Photosynthesis - antenna proteins	K08912;K08912	-	-	-
MSTRG.8310	374	489	431	64	82	57	25.77	21.96	25.26	2.90	4.06	3.95	24.33	3.63666666666667	-2.74204771933598	5.96214649482592e-59	5.2657219215649e-57	TBL14	PREDICTED: protein trichome birefringence-like 14 isoform X1 [Musa acuminata subsp. malaccensis] [Musa acuminata]	-	-	-	-	-	-	-
LG13.g1663	20	26	14	357	314	229	2.11	1.78	1.26	24.66	24.12	24.19	1.71666666666667	24.3233333333333	3.82465911635142	2.5502041138864e-58	2.22662878582408e-56	--	-	-	-	-	-	-	-	-
LG09.g289	1041	1854	1399	528	609	366	83.00	96.08	94.87	27.58	35.38	29.24	91.3166666666667	30.7333333333333	-1.57107394787664	1.39640218361833e-57	1.2100220129218e-55	PSBS	XP_009410662.1 PREDICTED: photosystem II 22 kDa protein, chloroplastic-like [Musa acuminata subsp. malaccensis] [Musa acuminata]	Metabolism	Energy metabolism	ko00195//Photosynthesis	K03542	-	-	-
LG13.g2050	1189	1867	1531	5669	4879	2700	227.88	232.74	249.63	711.76	681.07	518.32	236.75	637.05	1.42804218371281	1.65547969028757e-57	1.42912707248397e-55	TIP1-1	OVA17962.1 Major intrinsic protein [Macleaya cordata]	-	-	-	-	GO:0000325//plant-type vacuole;GO:0005575//cellular_component;GO:0005622//intracellular;GO:0005623//cell;GO:0005737//cytoplasm;GO:0005773//vacuole;GO:0005774//vacuolar membrane;GO:0005886//plasma membrane;GO:0005887//integral component of plasma membrane;GO:0009705//plant-type vacuole membrane;GO:0016020//membrane;GO:0016021//integral component of membrane;GO:0031090//organelle membrane;GO:003122…	GO:0003674//molecular_function;GO:0005215//transporter activity;GO:0005372//water transmembrane transporter activity;GO:0015250//water channel activity;GO:0015267//channel activity;GO:0015318//inorganic solute uptake transmembrane transporter activity;GO:0022803//passive transmembrane transporter activity;GO:0022838//substrate-specific channel activity;GO:0022857//transmembrane transporter activi…	GO:0006810//transport;GO:0006811//ion transport;GO:0006833//water transport;GO:0008150//biological_process;GO:0034220//ion transmembrane transport;GO:0042044//fluid transport;GO:0051179//localization;GO:0051234//establishment of localization;GO:0055085//transmembrane transport
LG07.g2124	609	877	770	260	255	166	114.01	106.78	122.63	31.88	34.77	31.13	114.473333333333	32.5933333333333	-1.81236275060707	1.85857307137794e-57	1.59844245086336e-55	SBH2	XP_021890629.1 sphinganine C4-monooxygenase 2-like [Carica papaya]	Metabolism;Metabolism	Global and overview maps;Lipid metabolism	ko01100//Metabolic pathways;ko00600//Sphingolipid metabolism	K04713;K04713	GO:0005575//cellular_component;GO:0005622//intracellular;GO:0005623//cell;GO:0005737//cytoplasm;GO:0005783//endoplasmic reticulum;GO:0005789//endoplasmic reticulum membrane;GO:0005794//Golgi apparatus;GO:0012505//endomembrane system;GO:0016020//membrane;GO:0016021//integral component of membrane;GO:0031224//intrinsic component of membrane;GO:0031984//organelle subcompartment;GO:0042175//nuclear o…	GO:0003674//molecular_function;GO:0003824//catalytic activity;GO:0005488//binding;GO:0005506//iron ion binding;GO:0016491//oxidoreductase activity;GO:0016705//oxidoreductase activity, acting on paired donors, with incorporation or reduction of molecular oxygen;GO:0042284//sphingolipid delta-4 desaturase activity;GO:0043167//ion binding;GO:0043169//cation binding;GO:0046872//metal ion binding;GO:0…	GO:0006629//lipid metabolic process;GO:0006643//membrane lipid metabolic process;GO:0006665//sphingolipid metabolic process;GO:0006807//nitrogen compound metabolic process;GO:0007275//multicellular organism development;GO:0008150//biological_process;GO:0008152//metabolic process;GO:0008610//lipid biosynthetic process;GO:0009058//biosynthetic process;GO:0009314//response to radiation;GO:0009416//r…
LG08.g3026	23	45	36	398	327	260	2.21	2.82	2.95	25.08	22.91	25.06	2.66	24.35	3.19442362146851	2.2465428325005e-57	1.91977999071586e-55	At3g28580	XP_010906692.2 AAA-ATPase ASD, mitochondrial-like [Elaeis guineensis]	-	-	-	-	GO:0000502//proteasome complex;GO:0009379//Holliday junction helicase complex	GO:0003677//DNA binding;GO:0003678//DNA helicase activity;GO:0003723//RNA binding;GO:0003724//RNA helicase activity;GO:0004176//ATP-dependent peptidase activity;GO:0004222//metalloendopeptidase activity;GO:0004252//serine-type endopeptidase activity;GO:0004386//helicase activity;GO:0005524//ATP binding;GO:0009378//four-way junction helicase activity;GO:0016887//ATPase activity	GO:0006260//DNA replication;GO:0006281//DNA repair;GO:0006310//DNA recombination;GO:0006508//proteolysis;GO:0010498//proteasomal protein catabolic process;GO:0019941//modification-dependent protein catabolic process;GO:0051301//cell division
Contig11795.g1	329	553	473	5	3	5	57.38	62.73	70.23	0.57	0.38	0.87	63.4466666666667	0.606666666666667	-6.70849651555836	2.37845394223598e-57	2.02283103242832e-55	BGLU12	XP_020111668.1 beta-glucosidase 12-like isoform X1 [Ananas comosus]	Metabolism;Metabolism;Metabolism;Metabolism;Metabolism	Global and overview maps;Global and overview maps;Biosynthesis of other secondary metabolites;Carbohydrate metabolism;Metabolism of other amino acids	ko01100//Metabolic pathways;ko01110//Biosynthesis of secondary metabolites;ko00940//Phenylpropanoid biosynthesis;ko00500//Starch and sucrose metabolism;ko00460//Cyanoamino acid metabolism	K01188;K01188;K01188;K01188;K01188	GO:0009341//beta-galactosidase complex	GO:0004553//hydrolase activity, hydrolyzing O-glycosyl compounds;GO:0004565//beta-galactosidase activity	GO:0005975//carbohydrate metabolic process;GO:0006012//galactose metabolic process
LG13.g1786	502	945	773	2270	2064	1432	103.61	126.86	135.73	306.93	310.28	296.05	122.066666666667	304.42	1.31839385473802	4.44165701110742e-57	3.76360774708707e-55	Os02g0642300	OAY84065.1 putative ascorbate-specific transmembrane electron transporter 1 [Ananas comosus]	-	-	-	-	-	-	-
MSTRG.175	270	375	255	7	10	10	24.10	25.78	21.81	0.17	0.27	0.37	23.8966666666667	0.27	-6.4677061739743	6.104529489921e-57	5.15361436312705e-55	--	-	-	-	-	-	-	-	-
LG01.g3289	127	180	115	683	632	461	10.93	10.08	8.42	38.52	39.63	39.75	9.81	39.3	2.00220427092673	6.70458444830482e-57	5.63946420096789e-55	CHI3	QDX15855.1 chalcone isomerase [Arisaema heterophyllum]	Metabolism;Metabolism;Metabolism	Global and overview maps;Global and overview maps;Biosynthesis of other secondary metabolites	ko01100//Metabolic pathways;ko01110//Biosynthesis of secondary metabolites;ko00941//Flavonoid biosynthesis	K01859;K01859;K01859	-	GO:0016872//intramolecular lyase activity	-
LG11.g2451	1263	1878	1283	3604	3565	2599	53.51	51.75	46.24	100.02	110.01	110.29	50.5	106.773333333333	1.08019608558831	1.6135243443988e-56	1.35223939855583e-54	At1g56140	XP_019710848.1 probable LRR receptor-like serine/threonine-protein kinase At1g56140 isoform X2 [Elaeis guineensis]	-	-	-	-	-	GO:0004672//protein kinase activity;GO:0005515//protein binding;GO:0005524//ATP binding	GO:0006468//protein phosphorylation
Contig15147.g72	59	113	94	525	499	367	8.71	10.86	11.81	50.80	53.68	54.29	10.46	52.9233333333333	2.33902107987341	1.69345291829405e-56	1.41406397682859e-54	CYS1	XP_020589232.1 cysteine synthase [Phalaenopsis equestris]	Metabolism;Metabolism;Metabolism;Metabolism;Metabolism;Metabolism	Global and overview maps;Global and overview maps;Global and overview maps;Global and overview maps;Amino acid metabolism;Energy metabolism	ko01100//Metabolic pathways;ko01110//Biosynthesis of secondary metabolites;ko01200//Carbon metabolism;ko01230//Biosynthesis of amino acids;ko00270//Cysteine and methionine metabolism;ko00920//Sulfur metabolism	K01738;K01738;K01738;K01738;K01738;K01738	-	GO:0004122//cystathionine beta-synthase activity;GO:0004124//cysteine synthase activity;GO:0004794//L-threonine ammonia-lyase activity;GO:0004795//threonine synthase activity;GO:0008838//diaminopropionate ammonia-lyase activity;GO:0030170//pyridoxal phosphate binding	GO:0006535//cysteine biosynthetic process from serine;GO:0006549//isoleucine metabolic process;GO:0008152//metabolic process;GO:0009058//biosynthetic process;GO:0009088//threonine biosynthetic process;GO:0009097//isoleucine biosynthetic process;GO:0019344//cysteine biosynthetic process;GO:0042400//ectoine catabolic process;GO:0055114//oxidation-reduction process
LG02.g29	1907	2942	2198	1421	1260	953	139.34	139.82	136.63	68.02	67.06	69.75	138.596666666667	68.2766666666667	-1.02142802878625	1.7531252306529e-56	1.4585874880972e-54	At5g03795	XP_008805745.1 probable glycosyltransferase At3g07620 [Phoenix dactylifera]	-	-	-	-	GO:0000139//Golgi membrane;GO:0005575//cellular_component;GO:0005622//intracellular;GO:0005623//cell;GO:0005737//cytoplasm;GO:0005794//Golgi apparatus;GO:0012505//endomembrane system;GO:0016020//membrane;GO:0016021//integral component of membrane;GO:0031090//organelle membrane;GO:0031224//intrinsic component of membrane;GO:0031984//organelle subcompartment;GO:0043226//organelle;GO:0043227//membra…	GO:0003674//molecular_function;GO:0003824//catalytic activity;GO:0016740//transferase activity;GO:0016757//transferase activity, transferring glycosyl groups	GO:0006464//cellular protein modification process;GO:0006486//protein glycosylation;GO:0006807//nitrogen compound metabolic process;GO:0008150//biological_process;GO:0008152//metabolic process;GO:0009058//biosynthetic process;GO:0009059//macromolecule biosynthetic process;GO:0009100//glycoprotein metabolic process;GO:0009101//glycoprotein biosynthetic process;GO:0009987//cellular process;GO:00160…
LG05.g1046	126	225	171	739	677	515	12.34	14.34	14.25	47.43	48.31	50.54	13.6433333333333	48.76	1.83750195989829	2.25338142110959e-56	1.86802879324691e-54	DTX21	XP_009410462.1 PREDICTED: protein DETOXIFICATION 21 [Musa acuminata subsp. malaccensis] [Musa acuminata]	-	-	-	-	GO:0016020//membrane	GO:0015238//drug transmembrane transporter activity;GO:0015297//antiporter activity;GO:0042910//xenobiotic transporter activity	GO:0006855//drug transmembrane transport;GO:0042493//response to drug;GO:0055085//transmembrane transport
LG07.g1850	453	718	568	1829	1583	1043	56.24	57.98	60.00	148.76	143.15	129.71	58.0733333333333	140.54	1.2750330533372	3.50906622483053e-56	2.89851394679077e-54	FAD12	RRT52686.1 hypothetical protein B296_00022804 [Ensete ventricosum]	Metabolism;Metabolism;Metabolism	Global and overview maps;Global and overview maps;Lipid metabolism	ko01100//Metabolic pathways;ko01212//Fatty acid metabolism;ko01040//Biosynthesis of unsaturated fatty acids	K10256;K10256;K10256	-	GO:0016717//oxidoreductase activity, acting on paired donors, with oxidation of a pair of donors resulting in the reduction of molecular oxygen to two molecules of water	GO:0006629//lipid metabolic process;GO:0055114//oxidation-reduction process
LG10.g1755	3	11	4	452	411	244	0.69	1.65	0.79	68.43	69.18	56.48	1.04333333333333	64.6966666666667	5.95441932134302	3.52640161006825e-56	2.90239283770599e-54	--	CAA56115.1 trypsin/chymotrypsin inhibitor [Alocasia macrorrhizos]	-	-	-	-	-	GO:0004866//endopeptidase inhibitor activity	-
Contig10069.g3	918	1516	1207	3770	3183	1996	164.22	176.38	183.68	441.78	414.70	357.63	174.76	404.703333333333	1.21148972089899	5.9321998361673e-56	4.86503945849678e-54	SSU1	THU73352.1 hypothetical protein C4D60_Mb04t21910 [Musa balbisiana]	Metabolism;Metabolism;Metabolism;Metabolism;Metabolism;Metabolism	Global and overview maps;Global and overview maps;Global and overview maps;Global and overview maps;Amino acid metabolism;Carbohydrate metabolism	ko01100//Metabolic pathways;ko01110//Biosynthesis of secondary metabolites;ko01230//Biosynthesis of amino acids;ko01210//2-Oxocarboxylic acid metabolism;ko00290//Valine, leucine and isoleucine biosynthesis;ko00660//C5-Branched dibasic acid metabolism	K01704;K01704;K01704;K01704;K01704;K01704	GO:0009316//3-isopropylmalate dehydratase complex	GO:0003861//3-isopropylmalate dehydratase activity;GO:0003994//aconitate hydratase activity;GO:0004409//homoaconitate hydratase activity;GO:0047456//2-methylisocitrate dehydratase activity	GO:0006099//tricarboxylic acid cycle;GO:0009085//lysine biosynthetic process;GO:0009098//leucine biosynthetic process;GO:0019629//propionate catabolic process, 2-methylcitrate cycle
MSTRG.22902	216	381	248	19	15	20	28.98	33.34	28.34	1.71	1.51	2.69	30.22	1.97	-3.93923612570845	1.59855717735373e-55	1.30169037104872e-53	--	-	-	-	-	-	-	-	-
MSTRG.26271	13	35	38	361	378	247	1.38	2.41	3.43	25.07	29.18	26.22	2.40666666666667	26.8233333333333	3.47838029046818	1.8506019408517e-55	1.50160326387907e-53	PDK	pyruvate dehydrogenase (acetyl-transferring) kinase, mitochondrial [Dendrobium catenatum]	-	-	-	-	-	-	-
MSTRG.18623	84	121	90	529	504	390	3.52	3.30	3.21	14.52	15.38	16.37	3.34333333333333	15.4233333333333	2.20575549295311	3.07573062083648e-55	2.48690148754465e-53	TPS9	probable alpha,alpha-trehalose-phosphate synthase [UDP-forming] 9 [Papaver somniferum]	Metabolism;Metabolism;Metabolism	Global and overview maps;Global and overview maps;Carbohydrate metabolism	ko01100//Metabolic pathways;ko01110//Biosynthesis of secondary metabolites;ko00500//Starch and sucrose metabolism	K16055;K16055;K16055	GO:0043231//intracellular membrane-bounded organelle	GO:0019203//carbohydrate phosphatase activity;GO:0035251//UDP-glucosyltransferase activity	GO:0005991//trehalose metabolic process;GO:0006796//phosphate-containing compound metabolic process;GO:0009746//response to hexose;GO:0034285//response to disaccharide
MSTRG.2334	831	1449	1140	503	475	293	319.54	362.23	372.73	126.61	132.96	112.69	351.5	124.086666666667	-1.50217658565314	1.84656997409604e-54	1.47744900052848e-52	TPRP-F1	36.4 kDa proline-rich protein [Mangifera indica]	-	-	-	-	GO:0005576//extracellular region;GO:0005911//cell-cell junction;GO:0044434//chloroplast part	GO:0005488//binding	-
LG11.g1829	217	295	221	1036	809	628	22.78	20.15	19.74	71.26	61.87	66.04	20.89	66.39	1.66815345945506	2.09687605824781e-54	1.67189461547029e-52	CCZ1B	KAA8532456.1 hypothetical protein F0562_032489 [Nyssa sinensis]	-	-	-	-	GO:0005575//cellular_component;GO:0005622//intracellular;GO:0005623//cell;GO:0005737//cytoplasm;GO:0005768//endosome;GO:0005770//late endosome;GO:0012505//endomembrane system;GO:0031410//cytoplasmic vesicle;GO:0031982//vesicle;GO:0043226//organelle;GO:0043227//membrane-bounded organelle;GO:0043229//intracellular organelle;GO:0044424//intracellular part;GO:0044444//cytoplasmic part;GO:0044464//cel…	GO:0003674//molecular_function;GO:0005085//guanyl-nucleotide exchange factor activity;GO:0005488//binding;GO:0005515//protein binding;GO:0019899//enzyme binding;GO:0051020//GTPase binding;GO:0098772//molecular function regulator	GO:0006810//transport;GO:0008150//biological_process;GO:0016192//vesicle-mediated transport;GO:0051179//localization;GO:0051234//establishment of localization;GO:0065007//biological regulation;GO:0065009//regulation of molecular function
LG09.g1680	32	69	62	500	401	275	4.52	6.34	7.45	46.26	41.25	38.90	6.10333333333333	42.1366666666667	2.78740690001834	2.84426114153896e-54	2.25995739076675e-52	FBA5	XP_010942543.1 fructose-bisphosphate aldolase 5, cytosolic [Elaeis guineensis]	Metabolism;Metabolism;Metabolism;Metabolism;Metabolism;Metabolism;Metabolism;Metabolism	Global and overview maps;Global and overview maps;Global and overview maps;Global and overview maps;Carbohydrate metabolism;Carbohydrate metabolism;Energy metabolism;Carbohydrate metabolism	ko01100//Metabolic pathways;ko01110//Biosynthesis of secondary metabolites;ko01200//Carbon metabolism;ko01230//Biosynthesis of amino acids;ko00010//Glycolysis / Gluconeogenesis;ko00030//Pentose phosphate pathway;ko00710//Carbon fixation in photosynthetic organisms;ko00051//Fructose and mannose metabolism	K01623;K01623;K01623;K01623;K01623;K01623;K01623;K01623	-	GO:0004332//fructose-bisphosphate aldolase activity	GO:0006096//glycolytic process
LG11.g459	830	1417	1015	436	394	202	90.70	100.71	94.36	31.21	31.36	22.11	95.2566666666667	28.2266666666667	-1.75476129647892	2.99147926545194e-54	2.36873580595079e-52	AED3	XP_021649435.1 aspartyl protease AED3-like [Hevea brasiliensis]	-	-	-	-	-	-	-
LG12.g1711	216	315	257	14	21	15	14.30	13.54	14.46	0.61	1.00	0.98	14.1	0.863333333333333	-4.02963366032076	6.81849021160447e-54	5.38051514532898e-52	--	RWR96773.1 CTP synthase [Cinnamomum micranthum f. kanehirae]	-	-	-	-	-	-	-
LG10.g2085	137	240	180	727	751	529	20.87	23.77	23.33	72.55	83.35	80.71	22.6566666666667	78.87	1.79954102058356	7.17521816248274e-54	5.64262105017436e-52	--	XP_008785598.1 mannose-specific lectin 3-like [Phoenix dactylifera]	-	-	-	-	-	-	-
LG01.g2364	855	1277	944	490	419	313	54.55	52.99	51.24	20.48	19.47	20.00	52.9266666666667	19.9833333333333	-1.40519754265842	1.26417084755731e-53	9.90756149230668e-52	LACS2	XP_010909564.1 long chain acyl-CoA synthetase 2 [Elaeis guineensis]	Metabolism;Metabolism;Cellular Processes;Metabolism;Metabolism	Global and overview maps;Global and overview maps;Transport and catabolism;Lipid metabolism;Lipid metabolism	ko01100//Metabolic pathways;ko01212//Fatty acid metabolism;ko04146//Peroxisome;ko00071//Fatty acid degradation;ko00061//Fatty acid biosynthesis	K01897;K01897;K01897;K01897;K01897	GO:0005575//cellular_component;GO:0005622//intracellular;GO:0005623//cell;GO:0005737//cytoplasm;GO:0005783//endoplasmic reticulum;GO:0005911//cell-cell junction;GO:0009506//plasmodesma;GO:0012505//endomembrane system;GO:0030054//cell junction;GO:0043226//organelle;GO:0043227//membrane-bounded organelle;GO:0043229//intracellular organelle;GO:0043231//intracellular membrane-bounded organelle;GO:004…	GO:0000166//nucleotide binding;GO:0003674//molecular_function;GO:0003824//catalytic activity;GO:0003987//acetate-CoA ligase activity;GO:0004467//long-chain fatty acid-CoA ligase activity;GO:0005488//binding;GO:0005524//ATP binding;GO:0008144//drug binding;GO:0008668//(2,3-dihydroxybenzoyl)adenylate synthase activity;GO:0008756//o-succinylbenzoate-CoA ligase activity;GO:0015645//fatty acid ligase …	GO:0001676//long-chain fatty acid metabolic process;GO:0006082//organic acid metabolic process;GO:0006629//lipid metabolic process;GO:0006631//fatty acid metabolic process;GO:0006950//response to stress;GO:0006952//defense response;GO:0007275//multicellular organism development;GO:0008150//biological_process;GO:0008152//metabolic process;GO:0009058//biosynthetic process;GO:0009059//macromolecule …
LG03.g247	67	104	97	568	463	342	5.16	5.21	6.36	28.66	25.98	26.39	5.57666666666667	27.01	2.27601869519177	1.31501551321602e-53	1.02709868129181e-51	PAP27	RWR87057.1 nucleotide pyrophosphatase/phosphodiesterase-like protein isoform X1 [Cinnamomum micranthum f. kanehirae]	-	-	-	-	-	GO:0003993//acid phosphatase activity;GO:0016787//hydrolase activity;GO:0016788//hydrolase activity, acting on ester bonds;GO:0046872//metal ion binding	-
MSTRG.11213	558	579	480	5	3	2	6.07	4.10	4.45	0.04	0.02	0.02	4.87333333333333	0.0266666666666667	-7.51372759595243	1.81022704280656e-53	1.40909300284634e-51	pol	Reverse transcriptase domain [Arabidopsis suecica]	-	-	-	-	-	-	-
LG14.g499	404	618	501	87	115	95	39.82	39.62	42.01	5.62	8.26	9.38	40.4833333333333	7.75333333333333	-2.38443948805001	1.90146524254385e-53	1.47511305285589e-51	At4g34480	XP_008805608.1 glucan endo-1,3-beta-glucosidase 10-like [Phoenix dactylifera]	-	-	-	-	-	GO:0004553//hydrolase activity, hydrolyzing O-glycosyl compounds	GO:0005975//carbohydrate metabolic process
LG09.g2494	23	43	29	375	297	233	2.41	2.94	2.59	25.79	22.71	24.50	2.64666666666667	24.3333333333333	3.20068555151178	6.09359525113218e-53	4.69554455542779e-51	ILL1	OVA16256.1 Peptidase M20 [Macleaya cordata]	-	-	-	-	-	GO:0004180//carboxypeptidase activity;GO:0004222//metalloendopeptidase activity;GO:0008777//acetylornithine deacetylase activity;GO:0009014//succinyl-diaminopimelate desuccinylase activity;GO:0016787//hydrolase activity	GO:0006508//proteolysis;GO:0006592//ornithine biosynthetic process;GO:0009089//lysine biosynthetic process via diaminopimelate
LG14.g1687	287	415	328	62	56	48	27.07	25.46	26.32	3.83	3.85	4.54	26.2833333333333	4.07333333333333	-2.68986646985914	6.32384128925805e-53	4.85666781020845e-51	CYP704C1	XP_008777682.1 cytochrome P450 704C1-like [Phoenix dactylifera]	-	-	-	-	-	GO:0005506//iron ion binding;GO:0016705//oxidoreductase activity, acting on paired donors, with incorporation or reduction of molecular oxygen;GO:0020037//heme binding	GO:0055114//oxidation-reduction process
LG12.g329	688	1117	858	2235	2011	1415	93.34	98.57	99.03	198.63	198.71	192.28	96.98	196.54	1.01906380212995	6.39736105623619e-53	4.89675339781172e-51	PFP-BETA	XP_010244159.1 PREDICTED: pyrophosphate--fructose 6-phosphate 1-phosphotransferase subunit beta [Nelumbo nucifera]	Metabolism;Metabolism;Metabolism;Metabolism;Metabolism	Global and overview maps;Global and overview maps;Carbohydrate metabolism;Carbohydrate metabolism;Carbohydrate metabolism	ko01100//Metabolic pathways;ko01110//Biosynthesis of secondary metabolites;ko00010//Glycolysis / Gluconeogenesis;ko00030//Pentose phosphate pathway;ko00051//Fructose and mannose metabolism	K00895;K00895;K00895;K00895;K00895	-	GO:0003872//6-phosphofructokinase activity;GO:0016773//phosphotransferase activity, alcohol group as acceptor;GO:0047334//diphosphate-fructose-6-phosphate 1-phosphotransferase activity	GO:0006096//glycolytic process
LG10.g1909	201	303	265	20	12	8	21.56	21.10	24.13	1.37	0.94	0.86	22.2633333333333	1.05666666666667	-4.39707736874329	1.09571472161269e-52	8.35910204398409e-51	OLE9	XP_002462968.1 glucan endo-1,3-beta-glucosidase 13 [Sorghum bicolor]	-	-	-	-	-	GO:0004553//hydrolase activity, hydrolyzing O-glycosyl compounds	GO:0005975//carbohydrate metabolic process
MSTRG.6987	58	101	61	524	414	306	2.11	2.40	1.90	12.53	11.01	11.19	2.13666666666667	11.5766666666667	2.43778614876335	1.55003450752671e-52	1.17859080782569e-50	rnhA	protein ALP1-like isoform X1 [Asparagus officinalis]	-	-	-	-	-	-	-
LG09.g127	1774	3143	2258	1427	1233	853	375.80	433.04	406.92	198.02	190.23	180.99	405.253333333333	189.746666666667	-1.09474951077041	2.64783732543062e-52	2.00667618824632e-50	RIC1	XP_025818082.1 ras-related protein RIC1 [Panicum hallii]	-	-	-	-	GO:0000139//Golgi membrane;GO:0005575//cellular_component;GO:0005622//intracellular;GO:0005623//cell;GO:0005737//cytoplasm;GO:0005773//vacuole;GO:0005783//endoplasmic reticulum;GO:0005789//endoplasmic reticulum membrane;GO:0005794//Golgi apparatus;GO:0005802//trans-Golgi network;GO:0005886//plasma membrane;GO:0012505//endomembrane system;GO:0016020//membrane;GO:0031090//organelle membrane;GO:0031…	GO:0000166//nucleotide binding;GO:0001882//nucleoside binding;GO:0001883//purine nucleoside binding;GO:0003674//molecular_function;GO:0003824//catalytic activity;GO:0003924//GTPase activity;GO:0005488//binding;GO:0005506//iron ion binding;GO:0005525//GTP binding;GO:0015639//ferrous iron uptake transmembrane transporter activity;GO:0016462//pyrophosphatase activity;GO:0016787//hydrolase activity;G…	GO:0006810//transport;GO:0006888//ER to Golgi vesicle-mediated transport;GO:0008104//protein localization;GO:0008150//biological_process;GO:0009712//catechol-containing compound metabolic process;GO:0010035//response to inorganic substance;GO:0010038//response to metal ion;GO:0015031//protein transport;GO:0015684//ferrous iron transport;GO:0015833//peptide transport;GO:0016192//vesicle-mediated t…
LG07.g2439	511	869	586	1769	1618	1149	55.84	61.76	54.48	126.63	128.77	125.76	57.36	127.053333333333	1.14731729685184	4.19935897919115e-52	3.16163541767759e-50	endoub	XP_007210826.2 poly(U)-specific endoribonuclease-B isoform X2 [Prunus persica]	-	-	-	-	GO:0005575//cellular_component;GO:0005622//intracellular;GO:0005623//cell;GO:0005634//nucleus;GO:0043226//organelle;GO:0043227//membrane-bounded organelle;GO:0043229//intracellular organelle;GO:0043231//intracellular membrane-bounded organelle;GO:0044424//intracellular part;GO:0044464//cell part	GO:0003674//molecular_function;GO:0003676//nucleic acid binding;GO:0003723//RNA binding;GO:0003824//catalytic activity;GO:0004518//nuclease activity;GO:0004519//endonuclease activity;GO:0004521//endoribonuclease activity;GO:0004540//ribonuclease activity;GO:0005488//binding;GO:0016787//hydrolase activity;GO:0016788//hydrolase activity, acting on ester bonds;GO:0043167//ion binding;GO:0043169//cat…	GO:0006139//nucleobase-containing compound metabolic process;GO:0006725//cellular aromatic compound metabolic process;GO:0006807//nitrogen compound metabolic process;GO:0008150//biological_process;GO:0008152//metabolic process;GO:0009987//cellular process;GO:0016070//RNA metabolic process;GO:0034641//cellular nitrogen compound metabolic process;GO:0043170//macromolecule metabolic process;GO:00442…
LG14.g1059	15	23	6	310	315	200	0.84	0.82	0.29	11.29	12.75	11.13	0.65	11.7233333333333	4.17279930587569	4.38082385545796e-52	3.28747902591115e-50	LOX1.5	XP_008801705.1 probable linoleate 9S-lipoxygenase 4 [Phoenix dactylifera]	Metabolism	Lipid metabolism	ko00591//Linoleic acid metabolism	K15718	-	GO:0003674//molecular_function;GO:0003824//catalytic activity;GO:0005488//binding;GO:0005515//protein binding;GO:0016491//oxidoreductase activity;GO:0016701//oxidoreductase activity, acting on single donors with incorporation of molecular oxygen;GO:0016702//oxidoreductase activity, acting on single donors with incorporation of molecular oxygen, incorporation of two atoms of oxygen;GO:0043167//ion…	GO:0006082//organic acid metabolic process;GO:0006629//lipid metabolic process;GO:0006631//fatty acid metabolic process;GO:0006633//fatty acid biosynthetic process;GO:0008150//biological_process;GO:0008152//metabolic process;GO:0008610//lipid biosynthetic process;GO:0009058//biosynthetic process;GO:0009987//cellular process;GO:0016053//organic acid biosynthetic process;GO:0019752//carboxylic acid…
LG11.g1153	395	620	495	165	126	90	94.93	96.85	101.28	25.94	22.00	21.66	97.6866666666667	23.2	-2.07403685564754	6.55047018599802e-52	4.8996236769079e-50	BANGLUC	ABJ98942.1 beta-1,3-glucanase [Musa x paradisiaca]	-	-	-	-	-	GO:0004553//hydrolase activity, hydrolyzing O-glycosyl compounds	GO:0005975//carbohydrate metabolic process
LG13.g218	263	446	319	1154	1011	692	23.14	25.52	23.87	66.51	64.78	60.98	24.1766666666667	64.09	1.40648392167067	9.80809559765886e-52	7.3124447795143e-50	Os02g0575200	KAF2291455.1 hypothetical protein GH714_024381 [Hevea brasiliensis]	Metabolism;Metabolism	Global and overview maps;Metabolism of cofactors and vitamins	ko01100//Metabolic pathways;ko00770//Pantothenate and CoA biosynthesis	K01922;K01922	-	GO:0003674//molecular_function;GO:0003824//catalytic activity;GO:0004632//phosphopantothenate--cysteine ligase activity;GO:0004633//phosphopantothenoylcysteine decarboxylase activity;GO:0016874//ligase activity;GO:0016879//ligase activity, forming carbon-nitrogen bonds;GO:0016881//acid-amino acid ligase activity	GO:0006139//nucleobase-containing compound metabolic process;GO:0006163//purine nucleotide metabolic process;GO:0006164//purine nucleotide biosynthetic process;GO:0006725//cellular aromatic compound metabolic process;GO:0006732//coenzyme metabolic process;GO:0006753//nucleoside phosphate metabolic process;GO:0006793//phosphorus metabolic process;GO:0006796//phosphate-containing compound metabolic…
LG09.g134	47	93	81	478	414	333	4.20	5.40	6.15	27.95	26.92	29.78	5.25	28.2166666666667	2.42615823950836	2.08941112191257e-51	1.54273786470992e-49	CYP711A1	XP_028211458.1 cytochrome P450 711A1-like [Glycine soja]	-	-	-	-	-	GO:0005506//iron ion binding;GO:0016705//oxidoreductase activity, acting on paired donors, with incorporation or reduction of molecular oxygen;GO:0020037//heme binding	GO:0055114//oxidation-reduction process
LG09.g2276	52	89	81	486	418	303	2.52	2.80	3.33	15.41	14.73	14.69	2.88333333333333	14.9433333333333	2.3736924615266	3.44328751173621e-51	2.534237536282e-49	At2g24130	XP_009409775.1 PREDICTED: putative leucine-rich repeat receptor-like serine/threonine-protein kinase At2g24130 [Musa acuminata subsp. malaccensis] [Musa acuminata]	-	-	-	-	GO:0005575//cellular_component;GO:0005623//cell;GO:0005886//plasma membrane;GO:0016020//membrane;GO:0016021//integral component of membrane;GO:0031224//intrinsic component of membrane;GO:0044425//membrane part;GO:0044464//cell part;GO:0071944//cell periphery	GO:0000166//nucleotide binding;GO:0003674//molecular_function;GO:0003824//catalytic activity;GO:0004413//homoserine kinase activity;GO:0004672//protein kinase activity;GO:0004674//protein serine/threonine kinase activity;GO:0005488//binding;GO:0005515//protein binding;GO:0005524//ATP binding;GO:0008144//drug binding;GO:0016301//kinase activity;GO:0016740//transferase activity;GO:0016772//transfer…	GO:0006464//cellular protein modification process;GO:0006468//protein phosphorylation;GO:0006793//phosphorus metabolic process;GO:0006796//phosphate-containing compound metabolic process;GO:0006807//nitrogen compound metabolic process;GO:0008150//biological_process;GO:0008152//metabolic process;GO:0009088//threonine biosynthetic process;GO:0009987//cellular process;GO:0016310//phosphorylation;GO:…
LG03.g761	513	835	680	227	187	178	106.80	113.06	120.43	30.96	28.35	37.12	113.43	32.1433333333333	-1.81921080267269	6.23868678680609e-51	4.57696372796896e-49	AAH2	XP_002438812.1 probable allantoate deiminase isoform X1 [Sorghum bicolor]	Metabolism;Metabolism	Global and overview maps;Nucleotide metabolism	ko01100//Metabolic pathways;ko00230//Purine metabolism	K02083;K02083	-	GO:0016787//hydrolase activity;GO:0016862//intramolecular oxidoreductase activity, interconverting keto- and enol-groups;GO:0047652//allantoate deiminase activity	GO:0009442//allantoin assimilation pathway;GO:0019509//L-methionine biosynthetic process from methylthioadenosine
Contig10069.g1	767	1131	875	388	402	246	100.39	96.28	97.43	33.27	38.32	32.25	98.0333333333333	34.6133333333333	-1.50194449577529	9.48172248812745e-51	6.93403800939079e-49	SSL10	XP_010922155.1 protein STRICTOSIDINE SYNTHASE-LIKE 10 [Elaeis guineensis]	-	-	-	-	GO:0005575//cellular_component;GO:0005622//intracellular;GO:0005623//cell;GO:0005737//cytoplasm;GO:0005773//vacuole;GO:0005783//endoplasmic reticulum;GO:0012505//endomembrane system;GO:0016020//membrane;GO:0043226//organelle;GO:0043227//membrane-bounded organelle;GO:0043229//intracellular organelle;GO:0043231//intracellular membrane-bounded organelle;GO:0044424//intracellular part;GO:0044444//cyt…	GO:0003674//molecular_function;GO:0003824//catalytic activity;GO:0004064//arylesterase activity;GO:0005515//protein binding;GO:0016787//hydrolase activity;GO:0016788//hydrolase activity, acting on ester bonds;GO:0016844//strictosidine synthase activity	GO:0008150//biological_process;GO:0008152//metabolic process;GO:0009058//biosynthetic process
LG09.g448	91	124	107	653	516	347	6.81	6.04	6.82	32.03	28.14	26.03	6.55666666666667	28.7333333333333	2.13169091169793	1.42432829774647e-50	1.0383127206715e-48	--	RWR96302.1 DNA polymerase delta subunit 3 isoform X1 [Cinnamomum micranthum f. kanehirae]	Genetic Information Processing;Genetic Information Processing;Genetic Information Processing;Genetic Information Processing;Genetic Information Processing	Replication and repair;Replication and repair;Replication and repair;Replication and repair;Replication and repair	ko03420//Nucleotide excision repair;ko03440//Homologous recombination;ko03030//DNA replication;ko03430//Mismatch repair;ko03410//Base excision repair	K03504;K03504;K03504;K03504;K03504	GO:0000228//nuclear chromosome;GO:0005575//cellular_component;GO:0005622//intracellular;GO:0005623//cell;GO:0005634//nucleus;GO:0005654//nucleoplasm;GO:0005657//replication fork;GO:0005694//chromosome;GO:0005737//cytoplasm;GO:0030894//replisome;GO:0031974//membrane-enclosed lumen;GO:0031981//nuclear lumen;GO:0032991//macromolecular complex;GO:0032993//protein-DNA complex;GO:0042575//DNA polymeras…	GO:0003674//molecular_function;GO:0003824//catalytic activity;GO:0003887//DNA-directed DNA polymerase activity;GO:0005488//binding;GO:0005515//protein binding;GO:0016740//transferase activity;GO:0016772//transferase activity, transferring phosphorus-containing groups;GO:0016779//nucleotidyltransferase activity;GO:0019899//enzyme binding;GO:0034061//DNA polymerase activity;GO:0070182//DNA polymera…	GO:0000278//mitotic cell cycle;GO:0000723//telomere maintenance;GO:0000724//double-strand break repair via homologous recombination;GO:0000725//recombinational repair;GO:0000731//DNA synthesis involved in DNA repair;GO:0006139//nucleobase-containing compound metabolic process;GO:0006259//DNA metabolic process;GO:0006260//DNA replication;GO:0006261//DNA-dependent DNA replication;GO:0006271//DNA st…
LG05.g2057	269	433	348	74	64	52	48.12	50.38	52.96	8.67	8.34	9.32	50.4866666666667	8.77666666666667	-2.52415740732591	3.18418241483826e-50	2.30657352655933e-48	EXPA10	QBM19365.1 expansin-A1 [Amorphophallus konjac]	-	-	-	-	-	-	-
LG08.g2893	26	35	40	364	313	222	2.87	2.51	3.75	26.29	25.14	24.52	3.04333333333333	25.3166666666667	3.05636319940523	3.615325053135e-50	2.61065123255154e-48	LCAT1	KAB1203966.1 Lecithin-cholesterol acyltransferase-like 1 [Morella rubra]	Metabolism	Lipid metabolism	ko00564//Glycerophospholipid metabolism	K06129	GO:0005575//cellular_component;GO:0005622//intracellular;GO:0005623//cell;GO:0005737//cytoplasm;GO:0005773//vacuole;GO:0005774//vacuolar membrane;GO:0016020//membrane;GO:0016021//integral component of membrane;GO:0031090//organelle membrane;GO:0031224//intrinsic component of membrane;GO:0043226//organelle;GO:0043227//membrane-bounded organelle;GO:0043229//intracellular organelle;GO:0043231//intra…	GO:0003674//molecular_function;GO:0003824//catalytic activity;GO:0008374//O-acyltransferase activity;GO:0016740//transferase activity;GO:0016746//transferase activity, transferring acyl groups;GO:0016747//transferase activity, transferring acyl groups other than amino-acyl groups;GO:0016788//hydrolase activity, acting on ester bonds	GO:0006629//lipid metabolic process;GO:0008150//biological_process;GO:0008152//metabolic process;GO:0009058//biosynthetic process;GO:0044238//primary metabolic process;GO:0071704//organic substance metabolic process
LG08.g2714	38	49	47	417	393	224	6.07	5.13	6.44	44.01	46.05	36.10	5.88	42.0533333333333	2.83833209923299	3.95878508310674e-50	2.84970476060753e-48	HHT1	XP_008779276.2 omega-hydroxypalmitate O-feruloyl transferase-like [Phoenix dactylifera]	Metabolism	Lipid metabolism	ko00073//Cutin, suberine and wax biosynthesis	K15400	-	GO:0016747//transferase activity, transferring acyl groups other than amino-acyl groups	-
MSTRG.2955	0	8	10	330	344	228	0.00	0.42	0.69	17.54	20.33	18.55	0.37	18.8066666666667	5.66757508423547	4.56127445531638e-50	3.27314204116969e-48	ARI7	Tetratricopeptide repeat-containing domain-containing protein [Cinnamomum micranthum f. kanehirae]	Genetic Information Processing	Folding, sorting and degradation	ko03018//RNA degradation	K12600	-	GO:0019787//ubiquitin-like protein transferase activity;GO:0046914//transition metal ion binding	GO:0032446//protein modification by small protein conjugation
LG02.g2500	230	351	256	950	879	597	51.67	51.28	48.92	139.80	143.82	134.33	50.6233333333333	139.316666666667	1.46049344900342	9.48658939843191e-50	6.76523454522336e-48	RR1	XP_008803787.1 two-component response regulator ORR1-like [Phoenix dactylifera]	Environmental Information Processing	Signal transduction	ko04075//Plant hormone signal transduction	K14492	GO:0016020//membrane;GO:0016021//integral component of membrane	GO:0000156//phosphorelay response regulator activity;GO:0003677//DNA binding;GO:0003700//transcription factor activity, sequence-specific DNA binding;GO:0004673//protein histidine kinase activity;GO:0005249//voltage-gated potassium channel activity;GO:0005524//ATP binding;GO:0030955//potassium ion binding	GO:0000160//phosphorelay signal transduction system;GO:0006355//regulation of transcription, DNA-templated;GO:0006796//phosphate-containing compound metabolic process;GO:0006808//regulation of nitrogen utilization;GO:0006813//potassium ion transport;GO:0030436//asexual sporulation;GO:0042173//regulation of sporulation resulting in formation of a cellular spore
LG06.g409	3	9	5	369	306	221	0.48	0.93	0.68	38.40	35.41	35.17	0.696666666666667	36.3266666666667	5.70441664349565	1.68113661943728e-49	1.19516842700118e-47	--	OMO59650.1 hypothetical protein CCACVL1_24678 [Corchorus capsularis]	-	-	-	-	-	-	-
LG12.g1634	897	1366	1165	586	473	348	57.23	56.68	63.23	24.49	21.98	22.24	59.0466666666667	22.9033333333333	-1.36629803582755	3.0601820296841e-49	2.16885678850728e-47	sbt3	XP_019703374.1 LOW QUALITY PROTEIN: subtilisin-like protease SBT1.9 [Elaeis guineensis]	-	-	-	-	-	GO:0008236//serine-type peptidase activity	GO:0006508//proteolysis;GO:0009306//protein secretion
Contig10048.g1	3	5	4	562	464	229	0.23	0.25	0.26	28.64	26.31	17.88	0.246666666666667	24.2766666666667	6.62086376418126	7.04749195245012e-49	4.97943254474191e-47	sbt3	XP_015071357.2 uncharacterized protein LOC107015560 [Solanum pennellii]	-	-	-	-	-	GO:0008236//serine-type peptidase activity	GO:0006508//proteolysis;GO:0009306//protein secretion
LG14.g1801	287	571	444	109	66	54	98.31	127.21	129.39	24.46	16.47	18.53	118.303333333333	19.82	-2.5774618562158	8.96148544779657e-49	6.31234939686358e-47	AZI1	XP_008786990.1 14 kDa proline-rich protein DC2.15-like [Phoenix dactylifera]	-	-	-	-	-	-	-
LG03.g220	57	115	82	475	430	329	6.87	9.01	8.40	37.48	37.72	39.69	8.09333333333333	38.2966666666667	2.24241290488746	9.0050783735423e-49	6.32365794164073e-47	CYP71B2	RWR94949.1 cytochrome P450 71A9-like protein [Cinnamomum micranthum f. kanehirae]	-	-	-	-	GO:0005887//integral component of plasma membrane;GO:0055052//ATP-binding cassette (ABC) transporter complex, substrate-binding subunit-containing	GO:0005506//iron ion binding;GO:0016705//oxidoreductase activity, acting on paired donors, with incorporation or reduction of molecular oxygen;GO:0020037//heme binding;GO:0033225//2-aminoethylphosphonate transporting ATPase activity	GO:0033223//2-aminoethylphosphonate transport;GO:0055114//oxidation-reduction process
LG06.g2062	1852	2658	2085	1306	1198	908	115.42	107.74	110.54	53.32	54.38	56.68	111.233333333333	54.7933333333333	-1.02151690852292	9.7217196294856e-49	6.80609292231335e-47	ALE2	XP_009390035.1 PREDICTED: receptor-like serine/threonine-protein kinase ALE2 [Musa acuminata subsp. malaccensis] [Musa acuminata]	-	-	-	-	-	GO:0004672//protein kinase activity;GO:0005524//ATP binding	GO:0006468//protein phosphorylation
MSTRG.8445	475	742	593	1633	1508	1018	75.47	76.67	80.15	169.96	174.50	162.00	77.43	168.82	1.1245212820851	1.12862811243722e-48	7.87741256714163e-47	--	hypothetical protein CKAN_01135800 [Cinnamomum micranthum f. kanehirae]	-	-	-	-	-	-	-
LG07.g1211	689	1097	897	2296	2002	1410	91.93	95.20	101.81	200.67	194.54	188.43	96.3133333333333	194.546666666667	1.01430882215611	1.62915328322626e-48	1.13364384371893e-46	CEBIP	XP_020585628.1 chitin elicitor-binding protein [Phalaenopsis equestris]	-	-	-	-	GO:0005575//cellular_component;GO:0005623//cell;GO:0005886//plasma membrane;GO:0005911//cell-cell junction;GO:0009506//plasmodesma;GO:0016020//membrane;GO:0030054//cell junction;GO:0031224//intrinsic component of membrane;GO:0031225//anchored component of membrane;GO:0031226//intrinsic component of plasma membrane;GO:0044425//membrane part;GO:0044459//plasma membrane part;GO:0044464//cell part;GO…	GO:0003674//molecular_function;GO:0005488//binding;GO:0008061//chitin binding;GO:0008144//drug binding;GO:0097367//carbohydrate derivative binding	GO:0006950//response to stress;GO:0006952//defense response;GO:0008150//biological_process;GO:0030436//asexual sporulation;GO:0050896//response to stimulus
LG03.g63	1597	2522	1934	1074	1058	827	110.66	113.67	114.01	48.75	53.40	57.40	112.78	53.1833333333333	-1.08446514016785	4.44767086582042e-48	3.07626102686248e-46	maoI	OMO80089.1 Copper amine oxidase [Corchorus olitorius]	Metabolism;Metabolism;Metabolism;Metabolism;Metabolism;Metabolism;Metabolism;Metabolism	Global and overview maps;Global and overview maps;Amino acid metabolism;Amino acid metabolism;Amino acid metabolism;Metabolism of other amino acids;Biosynthesis of other secondary metabolites;Biosynthesis of other secondary metabolites	ko01100//Metabolic pathways;ko01110//Biosynthesis of secondary metabolites;ko00260//Glycine, serine and threonine metabolism;ko00350//Tyrosine metabolism;ko00360//Phenylalanine metabolism;ko00410//beta-Alanine metabolism;ko00950//Isoquinoline alkaloid biosynthesis;ko00960//Tropane, piperidine and pyridine alkaloid biosynthesis	K00276;K00276;K00276;K00276;K00276;K00276;K00276;K00276	-	GO:0005507//copper ion binding;GO:0008131//primary amine oxidase activity;GO:0048038//quinone binding	GO:0009308//amine metabolic process;GO:0010124//phenylacetate catabolic process;GO:0055114//oxidation-reduction process
LG09.g2516	1204	1848	1509	741	785	471	103.84	103.67	110.72	41.87	49.31	40.69	106.076666666667	43.9566666666667	-1.27095345357265	4.57415811516145e-48	3.15424602998356e-46	GLU10	XP_010244161.1 PREDICTED: endoglucanase 11-like [Nelumbo nucifera]	-	-	-	-	-	GO:0004553//hydrolase activity, hydrolyzing O-glycosyl compounds	GO:0005975//carbohydrate metabolic process
LG10.g990	198	332	299	23	27	29	37.07	40.42	47.62	2.82	3.68	5.44	41.7033333333333	3.98	-3.38932236652397	5.40378773286081e-48	3.71518496136775e-46	BCA2	XP_008782456.1 carbonic anhydrase, chloroplastic [Phoenix dactylifera]	Metabolism;Metabolism	Global and overview maps;Energy metabolism	ko01100//Metabolic pathways;ko00910//Nitrogen metabolism	K01673;K01673	-	GO:0004089//carbonate dehydratase activity;GO:0008270//zinc ion binding	-
MSTRG.2775	9	16	13	290	246	179	0.60	0.69	0.72	12.52	11.80	11.86	0.67	12.06	4.16992500144231	5.77533613847519e-48	3.95877742530764e-46	--	LOW QUALITY PROTEIN: midasin-like [Telopea speciosissima]	Genetic Information Processing	Translation	ko03008//Ribosome biogenesis in eukaryotes	K14572	-	-	-
MSTRG.19599	22	29	16	292	268	202	1.94	1.67	1.20	16.91	17.26	17.89	1.60333333333333	17.3533333333333	3.43606651263407	1.10053728573635e-47	7.49900228260052e-46	--	-	-	-	-	-	-	-	-
LG10.g1143	41	63	58	372	365	259	3.92	3.92	4.72	23.31	25.43	24.81	4.18666666666667	24.5166666666667	2.54988887725057	1.72751771722646e-47	1.17363873788968e-45	murA	XP_008813769.1 uncharacterized protein LOC103724323 [Phoenix dactylifera]	-	-	-	-	GO:0005575//cellular_component;GO:0005622//intracellular;GO:0005623//cell;GO:0005737//cytoplasm;GO:0044424//intracellular part;GO:0044464//cell part	GO:0003674//molecular_function;GO:0003824//catalytic activity;GO:0003866//3-phosphoshikimate 1-carboxyvinyltransferase activity;GO:0008760//UDP-N-acetylglucosamine 1-carboxyvinyltransferase activity;GO:0016740//transferase activity;GO:0016765//transferase activity, transferring alkyl or aryl (other than methyl) groups	GO:0000270//peptidoglycan metabolic process;GO:0006022//aminoglycan metabolic process;GO:0006023//aminoglycan biosynthetic process;GO:0006024//glycosaminoglycan biosynthetic process;GO:0006040//amino sugar metabolic process;GO:0006139//nucleobase-containing compound metabolic process;GO:0006725//cellular aromatic compound metabolic process;GO:0006793//phosphorus metabolic process;GO:0006807//nitr…
LG07.g320	55	125	117	638	514	362	3.55	5.24	6.42	26.95	24.14	23.38	5.07	24.8233333333333	2.2916392044878	1.86453553489649e-47	1.26298907043741e-45	--	XP_010275342.1 PREDICTED: uncharacterized protein LOC104610424 [Nelumbo nucifera]	-	-	-	-	GO:0000439//core TFIIH complex	-	GO:0006289//nucleotide-excision repair;GO:0006367//transcription initiation from RNA polymerase II promoter
LG08.g2724	199	331	245	3	8	7	52.52	56.82	55.01	0.52	1.54	1.85	54.7833333333333	1.30333333333333	-5.39345903866032	3.0113553185156e-47	2.02785197006081e-45	--	RZR93833.1 hypothetical protein BHM03_00022411 [Ensete ventricosum]	-	-	-	-	-	-	-
LG07.g2615	324	412	395	1192	1212	880	23.25	19.23	24.12	56.04	63.35	63.26	22.2	60.8833333333333	1.45548767129076	3.0321749642564e-47	2.03590157029883e-45	ABCG14	XP_012072650.1 ABC transporter G family member 14 isoform X1 [Jatropha curcas]	-	-	-	-	GO:0005575//cellular_component;GO:0005623//cell;GO:0005886//plasma membrane;GO:0005887//integral component of plasma membrane;GO:0009380//excinuclease repair complex;GO:0009898//cytoplasmic side of plasma membrane;GO:0016020//membrane;GO:0016021//integral component of membrane;GO:0031224//intrinsic component of membrane;GO:0043190//ATP-binding cassette (ABC) transporter complex;GO:0044425//membra…	GO:0000166//nucleotide binding;GO:0003674//molecular_function;GO:0003824//catalytic activity;GO:0003924//GTPase activity;GO:0005215//transporter activity;GO:0005260//channel-conductance-controlling ATPase activity;GO:0005319//lipid transporter activity;GO:0005488//binding;GO:0005524//ATP binding;GO:0005525//GTP binding;GO:0008144//drug binding;GO:0008565//protein transporter activity;GO:0009381//…	GO:0000003//reproduction;GO:0000910//cytokinesis;GO:0003002//regionalization;GO:0003006//developmental process involved in reproduction;GO:0006289//nucleotide-excision repair;GO:0006777//Mo-molybdopterin cofactor biosynthetic process;GO:0006810//transport;GO:0006817//phosphate ion transport;GO:0006824//cobalt ion transport;GO:0006855//drug transmembrane transport;GO:0006869//lipid transport;GO:00…
LG05.g99	621	977	688	2058	1896	1208	94.32	96.51	88.90	204.76	209.74	183.77	93.2433333333333	199.423333333333	1.09676173568665	4.12434169620155e-47	2.76114455888852e-45	SR45A	XP_010923140.1 serine/arginine-rich splicing factor SR45a isoform X1 [Elaeis guineensis]	-	-	-	-	GO:0005575//cellular_component;GO:0005622//intracellular;GO:0005623//cell;GO:0005634//nucleus;GO:0005654//nucleoplasm;GO:0005681//spliceosomal complex;GO:0016604//nuclear body;GO:0016607//nuclear speck;GO:0031974//membrane-enclosed lumen;GO:0031981//nuclear lumen;GO:0032991//macromolecular complex;GO:0043226//organelle;GO:0043227//membrane-bounded organelle;GO:0043229//intracellular organelle;GO:…	GO:0003674//molecular_function;GO:0003676//nucleic acid binding;GO:0003723//RNA binding;GO:0005488//binding;GO:0097159//organic cyclic compound binding;GO:1901363//heterocyclic compound binding	GO:0006139//nucleobase-containing compound metabolic process;GO:0006325//chromatin organization;GO:0006396//RNA processing;GO:0006397//mRNA processing;GO:0006464//cellular protein modification process;GO:0006473//protein acetylation;GO:0006475//internal protein amino acid acetylation;GO:0006725//cellular aromatic compound metabolic process;GO:0006807//nitrogen compound metabolic process;GO:000699…
LG10.g16	744	1177	901	452	432	281	74.40	76.55	76.65	29.61	31.46	28.14	75.8666666666667	29.7366666666667	-1.35122321433937	4.23140666719702e-47	2.82458695636177e-45	AS	XP_020413344.1 hydroquinone glucosyltransferase [Prunus persica]	-	-	-	-	-	GO:0008194//UDP-glycosyltransferase activity;GO:0016758//transferase activity, transferring hexosyl groups	-
MSTRG.16392	12	19	31	277	304	250	1.19	1.14	2.49	16.57	20.22	23.10	1.60666666666667	19.9633333333333	3.63521008074842	1.03160486789161e-46	6.82672696870174e-45	TPR2	Protein TOPLESS [Ananas comosus]	-	-	-	-	-	-	GO:0010468//regulation of gene expression
MSTRG.17877	13	23	18	251	261	224	0.94	0.94	1.08	7.16	9.00	9.22	0.986666666666667	8.46	3.10002298821216	3.37155056127524e-46	2.21202615824466e-44	--	leucine-rich repeat and IQ domain-containing protein 1-like isoform X5 [Nicotiana tomentosiformis]	-	-	-	-	-	-	-
LG05.g62	303	536	410	1279	1125	768	51.71	59.50	59.53	142.99	139.84	131.28	56.9133333333333	138.036666666667	1.27821295719388	3.86669673910664e-46	2.52247037557119e-44	Os03g0326500	XP_010938119.1 thioredoxin-like 1-2, chloroplastic [Elaeis guineensis]	-	-	-	-	GO:0005737//cytoplasm	GO:0003756//protein disulfide isomerase activity;GO:0015036//disulfide oxidoreductase activity	GO:0006457//protein folding;GO:0055114//oxidation-reduction process
LG09.g2324	328	504	391	119	86	80	28.60	28.58	29.00	6.80	5.46	6.99	28.7266666666667	6.41666666666667	-2.16249465264076	4.25390185907001e-46	2.76720533682222e-44	4CL2	AGW24660.1 4-coumarate:coenzyme A ligase [Albuca bracteata]	Metabolism;Metabolism;Metabolism;Metabolism	Global and overview maps;Global and overview maps;Biosynthesis of other secondary metabolites;Metabolism of cofactors and vitamins	ko01100//Metabolic pathways;ko01110//Biosynthesis of secondary metabolites;ko00940//Phenylpropanoid biosynthesis;ko00130//Ubiquinone and other terpenoid-quinone biosynthesis	K01904;K01904;K01904;K01904	-	GO:0003700//transcription factor activity, sequence-specific DNA binding;GO:0003987//acetate-CoA ligase activity;GO:0004043//L-aminoadipate-semialdehyde dehydrogenase activity;GO:0008668//(2,3-dihydroxybenzoyl)adenylate synthase activity;GO:0008756//o-succinylbenzoate-CoA ligase activity;GO:0030729//acetoacetate-CoA ligase activity;GO:0047473//D-alanine-poly(phosphoribitol) ligase activity;GO:005…	GO:0006355//regulation of transcription, DNA-templated;GO:0009234//menaquinone biosynthetic process;GO:0019287//isopentenyl diphosphate biosynthetic process, mevalonate pathway;GO:0019290//siderophore biosynthetic process;GO:0019350//teichoic acid biosynthetic process;GO:0019427//acetyl-CoA biosynthetic process from acetate;GO:0019878//lysine biosynthetic process via aminoadipic acid
LG01.g604	294	475	334	1060	1007	746	50.53	53.10	48.84	119.35	126.06	128.43	50.8233333333333	124.613333333333	1.29389553641961	7.76503441900796e-46	5.00866531920449e-44	--	TKY49619.1 diacylglycerol O-acyltransferase 2 [Spatholobus suberectus]	-	-	-	-	-	-	-
Contig07154.g1	58	145	85	661	577	317	22.74	36.96	28.34	170.04	165.11	124.63	29.3466666666667	153.26	2.38471266119383	1.35533603297933e-45	8.71780989504324e-44	--	-	-	-	-	-	-	-	GO:0006952//defense response;GO:0045926//negative regulation of growth
LG02.g25	202	312	228	39	24	20	21.03	21.12	20.19	2.66	1.82	2.09	20.78	2.19	-3.24619287930304	1.79156065728473e-45	1.14595006610667e-43	At5g45780	THU48713.1 hypothetical protein C4D60_Mb06t01910 [Musa balbisiana]	-	-	-	-	GO:0005575//cellular_component;GO:0005623//cell;GO:0005886//plasma membrane;GO:0016020//membrane;GO:0016021//integral component of membrane;GO:0031224//intrinsic component of membrane;GO:0044425//membrane part;GO:0044464//cell part;GO:0071944//cell periphery	GO:0000166//nucleotide binding;GO:0003674//molecular_function;GO:0003824//catalytic activity;GO:0004672//protein kinase activity;GO:0004674//protein serine/threonine kinase activity;GO:0004675//transmembrane receptor protein serine/threonine kinase activity;GO:0004888//transmembrane signaling receptor activity;GO:0005488//binding;GO:0005515//protein binding;GO:0005524//ATP binding;GO:0008144//dru…	GO:0006464//cellular protein modification process;GO:0006468//protein phosphorylation;GO:0006568//tryptophan metabolic process;GO:0006793//phosphorus metabolic process;GO:0006796//phosphate-containing compound metabolic process;GO:0006807//nitrogen compound metabolic process;GO:0007154//cell communication;GO:0007165//signal transduction;GO:0007166//cell surface receptor signaling pathway;GO:00071…
MSTRG.13681	1369	2024	1543	1004	845	646	105.26	101.21	100.90	50.55	47.29	49.72	102.456666666667	49.1866666666667	-1.05867466748933	2.94552699923307e-45	1.87363258956756e-43	At1g61900	uncharacterized GPI-anchored protein At1g61900 [Elaeis guineensis]	-	-	-	-	-	-	-
Contig11030.g1	18	18	15	284	276	162	7.56	4.82	5.36	78.14	84.43	68.15	5.91333333333333	76.9066666666667	3.70106515493976	3.08568705332373e-45	1.9573655194882e-43	--	-	-	-	-	-	-	-	-
LG08.g234	5	12	6	280	306	162	0.46	0.72	0.51	16.92	20.57	14.98	0.563333333333333	17.49	4.95639763836063	3.51111635029312e-45	2.21499353713684e-43	ISPS	XP_026656454.1 terpene synthase 10-like [Phoenix dactylifera]	Metabolism;Metabolism	Global and overview maps;Metabolism of terpenoids and polyketides	ko01110//Biosynthesis of secondary metabolites;ko00900//Terpenoid backbone biosynthesis	K12742;K12742	-	GO:0000287//magnesium ion binding;GO:0010333//terpene synthase activity;GO:0016829//lyase activity	-
LG07.g559	1392	2226	1785	1120	954	661	228.68	237.85	249.47	120.53	114.15	108.77	238.666666666667	114.483333333333	-1.05985950300959	3.55666623359487e-45	2.23758155402847e-43	XTHB	XP_010910383.1 probable xyloglucan endotransglucosylase/hydrolase protein B isoform X1 [Elaeis guineensis]	-	-	-	-	GO:0005618//cell wall;GO:0048046//apoplast	GO:0004553//hydrolase activity, hydrolyzing O-glycosyl compounds;GO:0016762//xyloglucan:xyloglucosyl transferase activity	GO:0005975//carbohydrate metabolic process;GO:0006073//cellular glucan metabolic process
MSTRG.4694	137	252	193	717	645	503	5.92	7.14	7.11	20.79	20.65	22.31	6.72333333333333	21.25	1.66021425802062	5.02200233555737e-45	3.14224086189111e-43	BHLH42	basic helix-loop-helix transcription factor 1, partial [Anthurium andraeanum]	-	-	-	-	-	-	GO:0009813//flavonoid biosynthetic process;GO:0009987//cellular process
LG02.g362	1028	1400	1144	635	554	375	57.67	51.08	54.58	23.33	22.63	21.07	54.4433333333333	22.3433333333333	-1.28491096649301	5.04599381259918e-45	3.14867271518247e-43	AATP1	XP_009388534.1 PREDICTED: plastidic ATP/ADP-transporter-like [Musa acuminata subsp. malaccensis] [Musa acuminata]	-	-	-	-	GO:0016021//integral component of membrane	GO:0005471//ATP:ADP antiporter activity	GO:0006862//nucleotide transport
LG12.g1445	1583	2316	1687	1148	975	723	122.53	116.59	111.08	58.21	54.96	56.05	116.733333333333	56.4066666666667	-1.04927899406278	5.73217818016023e-45	3.55751371759512e-43	--	RWR93005.1 protein LNK1 [Cinnamomum micranthum f. kanehirae]	-	-	-	-	-	-	GO:0097588//archaeal or bacterial-type flagellum-dependent cell motility
LG02.g2760	498	876	610	275	241	172	39.95	45.71	41.63	14.45	14.08	13.82	42.43	14.1166666666667	-1.58768520979233	8.6723366247397e-45	5.36773223487595e-43	PME64	PON82212.1 Pectinesterase [Trema orientale]	-	-	-	-	-	GO:0004857//enzyme inhibitor activity;GO:0030599//pectinesterase activity	GO:0042545//cell wall modification
LG06.g439	187	283	217	12	5	3	16.95	16.68	16.73	0.71	0.33	0.27	16.7866666666667	0.436666666666667	-5.26463956618157	1.40718868387751e-44	8.68636391072022e-43	CYP704C1	XP_008777682.1 cytochrome P450 704C1-like [Phoenix dactylifera]	-	-	-	-	-	GO:0005506//iron ion binding;GO:0016705//oxidoreductase activity, acting on paired donors, with incorporation or reduction of molecular oxygen;GO:0020037//heme binding	GO:0055114//oxidation-reduction process
Contig08694.g2	35	58	48	412	309	222	14.37	15.48	16.76	110.78	92.38	91.27	15.5366666666667	98.1433333333333	2.65921325967639	1.450903038714e-44	8.93219476621704e-43	LTP10	XP_013607161.1 PREDICTED: non-specific lipid-transfer protein 4-like [Brassica oleracea var. oleracea] [Brassica oleracea]	-	-	-	-	-	-	-
MSTRG.4813	499	702	505	157	174	142	42.04	38.46	36.19	8.66	10.68	11.98	38.8966666666667	10.44	-1.89752481375298	1.6642432022936e-44	1.02181862711946e-42	TUBB2	tubulin beta-5 chain-like [Tripterygium wilfordii]	Cellular Processes	Transport and catabolism	ko04145//Phagosome	K07375	GO:0015630//microtubule cytoskeleton;GO:0016020//membrane;GO:0043231//intracellular membrane-bounded organelle;GO:0043234//protein complex	GO:0005198//structural molecule activity;GO:0017111//nucleoside-triphosphatase activity;GO:0032550//purine ribonucleoside binding	GO:0000097//sulfur amino acid biosynthetic process;GO:0003006//developmental process involved in reproduction;GO:0005976//polysaccharide metabolic process;GO:0006006//glucose metabolic process;GO:0006090//pyruvate metabolic process;GO:0006637//acyl-CoA metabolic process;GO:0006970//response to osmotic stress;GO:0006996//organelle organization;GO:0007017//microtubule-based process;GO:0009826//unid…
MSTRG.4063	769	1208	784	1	3	1	57.14	60.03	50.61	0.04	0.15	0.09	55.9266666666667	0.0933333333333333	-9.22692820890429	1.73518285594962e-44	1.0625334378979e-42	SIGD	RNA polymerase sigma factor sigD, chloroplastic [Prosopis alba]	-	-	-	-	-	-	-
MSTRG.5898	850	1179	881	461	356	310	24.63	22.11	21.32	8.81	7.53	9.05	22.6866666666667	8.46333333333333	-1.42254675631751	1.99171837891818e-44	1.21315196644823e-42	--	Transposase-associated domain [Arabidopsis thaliana x Arabidopsis arenosa]	-	-	-	-	-	-	-
MSTRG.9646	72	148	97	558	464	326	15.53	19.92	16.63	67.40	61.60	59.27	17.36	62.7566666666667	1.85400177751306	2.42652879091973e-44	1.47408414354205e-42	--	polyubiquitin 9 [Cinnamomum micranthum f. kanehirae]	Genetic Information Processing	Folding, sorting and degradation	ko04120//Ubiquitin mediated proteolysis	K03873	-	GO:0032550//purine ribonucleoside binding	-
LG07.g2182	1778	2687	2202	1381	1114	722	110.66	108.77	116.59	56.31	50.50	45.01	112.006666666667	50.6066666666667	-1.14618524852231	3.19159918609865e-44	1.93373857811038e-42	Xyl2	XP_008784548.3 LOW QUALITY PROTEIN: beta-xylosidase/alpha-L-arabinofuranosidase 2-like [Phoenix dactylifera]	Metabolism;Metabolism	Global and overview maps;Carbohydrate metabolism	ko01100//Metabolic pathways;ko00520//Amino sugar and nucleotide sugar metabolism	K15920;K15920	GO:0005575//cellular_component;GO:0005576//extracellular region	GO:0003674//molecular_function;GO:0003824//catalytic activity;GO:0004553//hydrolase activity, hydrolyzing O-glycosyl compounds;GO:0009044//xylan 1,4-beta-xylosidase activity;GO:0016787//hydrolase activity;GO:0016798//hydrolase activity, acting on glycosyl bonds;GO:0046556//alpha-L-arabinofuranosidase activity;GO:0097599//xylanase activity	GO:0000272//polysaccharide catabolic process;GO:0005975//carbohydrate metabolic process;GO:0005976//polysaccharide metabolic process;GO:0008150//biological_process;GO:0008152//metabolic process;GO:0009056//catabolic process;GO:0009057//macromolecule catabolic process;GO:0009987//cellular process;GO:0010383//cell wall polysaccharide metabolic process;GO:0010410//hemicellulose metabolic process;GO:…
LG03.g1522	0	4	1	1036	976	762	0.00	0.27	0.09	69.59	72.89	78.27	0.12	73.5833333333333	9.26020081598088	5.21763609925337e-44	3.14468707997783e-42	AAMT3	XP_020265339.1 anthranilate O-methyltransferase 3-like [Asparagus officinalis]	-	-	-	-	-	GO:0008168//methyltransferase activity	-
LG13.g25	300	496	397	1099	1099	804	28.24	30.37	31.80	67.78	75.36	75.82	30.1366666666667	72.9866666666667	1.27611308072925	7.2093631744033e-44	4.3337331563828e-42	--	-	-	-	-	-	-	-	-
LG10.g150	326	603	416	125	132	87	74.62	89.77	81.01	18.74	22.01	19.95	81.8	20.2333333333333	-2.01536682740723	8.73547489743648e-44	5.23740757362491e-42	RAC2	XP_009406224.1 PREDICTED: rac-like GTP-binding protein ARAC7 [Musa acuminata subsp. malaccensis] [Musa acuminata]	Cellular Processes	Transport and catabolism	ko04145//Phagosome	K04392	-	GO:0003924//GTPase activity;GO:0005525//GTP binding	-
MSTRG.25433	4	11	12	258	224	179	0.52	0.93	1.33	21.98	21.22	23.32	0.926666666666667	22.1733333333333	4.58063138056376	8.83226210778593e-44	5.28164673909084e-42	--	EKC/KEOPS complex [Salix suchowensis]	-	-	-	-	-	-	-
LG14.g2075	404	777	579	1598	1580	1042	45.38	56.76	55.33	117.58	129.26	117.23	52.49	121.356666666667	1.20913886172187	1.44901702643188e-43	8.62014973522157e-42	BAS1	XP_020260407.1 2-Cys peroxiredoxin BAS1, chloroplastic-like [Asparagus officinalis]	-	-	-	-	-	GO:0016209//antioxidant activity;GO:0016491//oxidoreductase activity;GO:0051920//peroxiredoxin activity	GO:0006979//response to oxidative stress;GO:0055114//oxidation-reduction process
LG11.g2699	630	1013	720	369	326	248	65.58	68.58	63.76	25.16	24.72	25.86	65.9733333333333	25.2466666666667	-1.38579007909195	1.67818744110421e-43	9.95767912405064e-42	CIPK23	XP_020271132.1 uncharacterized protein LOC109846317 [Asparagus officinalis]	-	-	-	-	-	GO:0003674//molecular_function;GO:0004672//protein kinase activity;GO:0005524//ATP binding;GO:0016709//oxidoreductase activity, acting on paired donors, with incorporation or reduction of molecular oxygen, NAD(P)H as one donor, and incorporation of one atom of oxygen	GO:0006468//protein phosphorylation;GO:0006744//ubiquinone biosynthetic process;GO:0007165//signal transduction;GO:0009306//protein secretion
LG02.g437	138	198	175	657	626	424	13.63	12.72	14.70	42.51	45.03	41.95	13.6833333333333	43.1633333333333	1.65738656147208	1.8255196969725e-43	1.07761976353675e-41	UNI	GAY68937.1 hypothetical protein CUMW_268060 [Citrus unshiu]	Organismal Systems	Environmental adaptation	ko04626//Plant-pathogen interaction	K13459	GO:0009898//cytoplasmic side of plasma membrane;GO:0055052//ATP-binding cassette (ABC) transporter complex, substrate-binding subunit-containing	GO:0003924//GTPase activity;GO:0004540//ribonuclease activity;GO:0005524//ATP binding;GO:0005525//GTP binding;GO:0015416//organic phosphonate transmembrane-transporting ATPase activity;GO:0043531//ADP binding	GO:0006401//RNA catabolic process;GO:0015716//organic phosphonate transport
LG11.g2801	265	421	343	86	68	63	12.02	12.42	13.23	2.55	2.25	2.86	12.5566666666667	2.55333333333333	-2.29799973602244	4.03466190174803e-43	2.36951256393453e-41	GHR1	XP_008804717.1 probable LRR receptor-like serine/threonine-protein kinase At4g20940 [Phoenix dactylifera]	-	-	-	-	-	GO:0004672//protein kinase activity;GO:0005515//protein binding;GO:0005524//ATP binding	GO:0006468//protein phosphorylation
MSTRG.24026	293	498	378	116	95	77	24.16	26.68	26.49	6.26	5.71	6.35	25.7766666666667	6.10666666666667	-2.07760870961289	5.49169305029577e-43	3.2169833549475e-41	--	DDT domain [Macleaya cordata]	-	-	-	-	-	-	-
LG08.g243	320	582	380	131	109	85	29.33	34.69	29.63	7.86	7.28	7.80	31.2166666666667	7.64666666666667	-2.02941360311458	6.1839861884432e-43	3.61330470344074e-41	OCT4	XP_010908153.1 organic cation/carnitine transporter 4 [Elaeis guineensis]	-	-	-	-	GO:0005887//integral component of plasma membrane;GO:0016021//integral component of membrane	GO:0008028//monocarboxylic acid transmembrane transporter activity;GO:0015114//phosphate ion transmembrane transporter activity;GO:0015295//solute:proton symporter activity;GO:0022857//transmembrane transporter activity;GO:0042910//xenobiotic transporter activity;GO:0051119//sugar transmembrane transporter activity	GO:0006810//transport;GO:0006817//phosphate ion transport;GO:0008643//carbohydrate transport;GO:0015718//monocarboxylic acid transport;GO:0042908//xenobiotic transport;GO:0055085//transmembrane transport
LG04.g343	242	386	294	928	867	607	22.52	23.36	23.28	56.57	58.76	56.58	23.0533333333333	57.3033333333333	1.31364369469518	6.30673753234905e-43	3.67567548109978e-41	--	XP_020253642.1 cingulin-like protein 1 isoform X1 [Asparagus officinalis]	-	-	-	-	GO:0005576//extracellular region	GO:0003674//molecular_function;GO:0005524//ATP binding	GO:0007059//chromosome segregation;GO:0008150//biological_process;GO:0030261//chromosome condensation
LG03.g2436	467	715	495	1513	1349	934	41.08	40.91	37.05	87.20	86.45	82.30	39.68	85.3166666666667	1.10441557477071	6.57639311815255e-43	3.82313202967435e-41	4CL2	AGW24660.1 4-coumarate:coenzyme A ligase [Albuca bracteata]	Metabolism;Metabolism;Metabolism;Metabolism	Global and overview maps;Global and overview maps;Biosynthesis of other secondary metabolites;Metabolism of cofactors and vitamins	ko01100//Metabolic pathways;ko01110//Biosynthesis of secondary metabolites;ko00940//Phenylpropanoid biosynthesis;ko00130//Ubiquinone and other terpenoid-quinone biosynthesis	K01904;K01904;K01904;K01904	-	GO:0003987//acetate-CoA ligase activity;GO:0004043//L-aminoadipate-semialdehyde dehydrogenase activity;GO:0008668//(2,3-dihydroxybenzoyl)adenylate synthase activity;GO:0008756//o-succinylbenzoate-CoA ligase activity;GO:0030729//acetoacetate-CoA ligase activity;GO:0047473//D-alanine-poly(phosphoribitol) ligase activity;GO:0047475//phenylacetate-CoA ligase activity;GO:0050218//propionate-CoA ligase…	GO:0009234//menaquinone biosynthetic process;GO:0010124//phenylacetate catabolic process;GO:0019287//isopentenyl diphosphate biosynthetic process, mevalonate pathway;GO:0019290//siderophore biosynthetic process;GO:0019350//teichoic acid biosynthetic process;GO:0019427//acetyl-CoA biosynthetic process from acetate;GO:0019878//lysine biosynthetic process via aminoadipic acid
LG06.g246	548	957	816	2231	2048	1277	152.11	172.78	192.69	405.67	414.04	355.04	172.526666666667	391.583333333333	1.18249999193099	7.6453979280627e-43	4.43336547025515e-41	CYP	XP_011029022.1 PREDICTED: peptidyl-prolyl cis-trans isomerase [Populus euphratica]	-	-	-	-	-	GO:0003755//peptidyl-prolyl cis-trans isomerase activity	GO:0000413//protein peptidyl-prolyl isomerization;GO:0015948//methanogenesis
LG07.g439	228	368	254	860	832	611	12.17	12.77	11.53	30.07	32.34	32.66	12.1566666666667	31.69	1.38227996076727	8.96805938415349e-43	5.18724301355961e-41	VTE4	XP_010907573.1 probable ubiquitin-like-specific protease 2A isoform X1 [Elaeis guineensis]	-	-	-	-	GO:0005575//cellular_component;GO:0005622//intracellular;GO:0005623//cell;GO:0005634//nucleus;GO:0005654//nucleoplasm;GO:0016604//nuclear body;GO:0016607//nuclear speck;GO:0031974//membrane-enclosed lumen;GO:0031981//nuclear lumen;GO:0043226//organelle;GO:0043227//membrane-bounded organelle;GO:0043229//intracellular organelle;GO:0043231//intracellular membrane-bounded organelle;GO:0043233//organe…	GO:0003674//molecular_function;GO:0003824//catalytic activity;GO:0004175//endopeptidase activity;GO:0004197//cysteine-type endopeptidase activity;GO:0008233//peptidase activity;GO:0008234//cysteine-type peptidase activity;GO:0016787//hydrolase activity;GO:0016929//SUMO-specific protease activity;GO:0019783//ubiquitin-like protein-specific protease activity;GO:0070011//peptidase activity, acting o…	GO:0000003//reproduction;GO:0003006//developmental process involved in reproduction;GO:0006464//cellular protein modification process;GO:0006508//proteolysis;GO:0006807//nitrogen compound metabolic process;GO:0006950//response to stress;GO:0006970//response to osmotic stress;GO:0007275//multicellular organism development;GO:0008150//biological_process;GO:0008152//metabolic process;GO:0009628//res…
LG08.g2897	146	204	153	713	641	395	11.97	10.88	10.67	38.30	38.28	32.44	11.1733333333333	36.34	1.70149877125592	1.33237741303209e-42	7.68728204408439e-41	GULLO5	XP_018677859.1 PREDICTED: L-gulonolactone oxidase 2-like isoform X2 [Musa acuminata subsp. malaccensis] [Musa acuminata]	Metabolism;Metabolism	Global and overview maps;Carbohydrate metabolism	ko01100//Metabolic pathways;ko00053//Ascorbate and aldarate metabolism	K00103;K00103	GO:0016020//membrane	GO:0003885//D-arabinono-1,4-lactone oxidase activity	GO:0055114//oxidation-reduction process
LG12.g309	96	164	120	564	466	371	9.37	10.41	9.96	36.05	33.12	36.26	9.91333333333333	35.1433333333333	1.82580889030595	1.4016885639263e-42	8.06691090061144e-41	MT1809	XP_010270333.1 PREDICTED: O-acyltransferase WSD1-like isoform X1 [Nelumbo nucifera]	-	-	-	-	-	GO:0004144//diacylglycerol O-acyltransferase activity	GO:0045017//glycerolipid biosynthetic process
LG13.g1486	1116	1564	1214	681	642	493	108.02	98.46	99.96	43.18	45.26	47.79	102.146666666667	45.41	-1.16956018376323	1.65415937662135e-42	9.49611544133901e-41	ERS1	XP_008807380.1 probable ethylene response sensor 1 [Phoenix dactylifera]	Environmental Information Processing;Environmental Information Processing	Signal transduction;Signal transduction	ko04075//Plant hormone signal transduction;ko04016//MAPK signaling pathway - plant	K14509;K14509	GO:0016020//membrane	GO:0000155//phosphorelay sensor kinase activity;GO:0000156//phosphorelay response regulator activity;GO:0004673//protein histidine kinase activity;GO:0005515//protein binding;GO:0005524//ATP binding	GO:0000160//phosphorelay signal transduction system;GO:0006796//phosphate-containing compound metabolic process;GO:0006817//phosphate ion transport;GO:0007165//signal transduction
Contig01169.g3	289	535	361	4	1	3	16.23	19.54	17.25	0.15	0.04	0.17	17.6733333333333	0.12	-7.20239595342494	1.73073376678944e-42	9.91093254034563e-41	SUS7	XP_009418291.1 PREDICTED: sucrose synthase 7-like isoform X1 [Musa acuminata subsp. malaccensis] [Musa acuminata]	Metabolism;Metabolism;Metabolism	Global and overview maps;Global and overview maps;Carbohydrate metabolism	ko01100//Metabolic pathways;ko01110//Biosynthesis of secondary metabolites;ko00500//Starch and sucrose metabolism	K00695;K00695;K00695	-	GO:0004373//glycogen (starch) synthase activity;GO:0008194//UDP-glycosyltransferase activity;GO:0009011//starch synthase activity;GO:0016157//sucrose synthase activity;GO:0016757//transferase activity, transferring glycosyl groups;GO:0046537//2,3-bisphosphoglycerate-independent phosphoglycerate mutase activity	GO:0005978//glycogen biosynthetic process;GO:0005985//sucrose metabolic process;GO:0006096//glycolytic process;GO:0009058//biosynthetic process;GO:0010125//mycothiol biosynthetic process;GO:0071793//bacillithiol biosynthetic process
LG10.g2095	147	233	189	656	699	472	31.14	32.10	34.06	91.03	107.85	100.15	32.4333333333333	99.6766666666667	1.61977851905383	2.23352013573771e-42	1.27582892728719e-40	ILR3	XP_010937538.1 transcription factor bHLH115 isoform X1 [Elaeis guineensis]	-	-	-	-	GO:0005737//cytoplasm;GO:0016021//integral component of membrane	GO:0005524//ATP binding;GO:0046983//protein dimerization activity	GO:0000910//cytokinesis;GO:0001887//selenium compound metabolic process;GO:0006260//DNA replication;GO:0006400//tRNA modification;GO:0006914//autophagy;GO:0007059//chromosome segregation;GO:0030261//chromosome condensation;GO:0043093//FtsZ-dependent cytokinesis;GO:0090529//cell septum assembly
LG11.g2709	869	1332	1061	585	544	393	154.31	153.84	160.28	68.05	70.35	69.90	156.143333333333	69.4333333333333	-1.16917063497735	2.36206741826385e-42	1.34590953165243e-40	BAG1	XP_010275914.1 PREDICTED: BAG family molecular chaperone regulator 2-like [Nelumbo nucifera]	-	-	-	-	-	GO:0005515//protein binding;GO:0051087//chaperone binding	-
LG06.g1553	269	535	393	1424	1119	772	39.73	51.40	49.38	137.78	120.38	114.21	46.8366666666667	124.123333333333	1.40606403709689	5.56979287561029e-42	3.16582063867918e-40	ELIP1	XP_008786056.1 early light-induced protein 1, chloroplastic-like isoform X1 [Phoenix dactylifera]	-	-	-	-	-	-	-
LG14.g1601	240	428	271	1003	882	621	42.77	49.61	41.09	117.10	114.49	110.86	44.49	114.15	1.35937785593628	6.34684641171432e-42	3.58972005300975e-40	SDH	XP_020246938.1 sorbitol dehydrogenase [Asparagus officinalis]	Metabolism;Metabolism;Metabolism	Global and overview maps;Carbohydrate metabolism;Carbohydrate metabolism	ko01100//Metabolic pathways;ko00040//Pentose and glucuronate interconversions;ko00051//Fructose and mannose metabolism	K00008;K00008;K00008	-	GO:0004024//alcohol dehydrogenase activity, zinc-dependent;GO:0008270//zinc ion binding;GO:0008743//L-threonine 3-dehydrogenase activity;GO:0016491//oxidoreductase activity;GO:0016655//oxidoreductase activity, acting on NAD(P)H, quinone or similar compound as acceptor;GO:0018467//formaldehyde dehydrogenase activity;GO:0050607//mycothiol-dependent formaldehyde dehydrogenase activity;GO:0051287//NA…	GO:0006113//fermentation;GO:0006567//threonine catabolic process;GO:0008152//metabolic process;GO:0009404//toxin metabolic process;GO:0010127//mycothiol-dependent detoxification;GO:0019439//aromatic compound catabolic process;GO:0030494//bacteriochlorophyll biosynthetic process;GO:0046292//formaldehyde metabolic process;GO:0055114//oxidation-reduction process
LG10.g896	1400	1982	1500	842	861	635	94.04	86.60	85.72	37.05	42.12	42.72	88.7866666666667	40.63	-1.12779767486491	7.33701377293518e-42	4.12940802127231e-40	BOR1	XP_030458170.1 boron transporter 1-like [Syzygium oleosum]	-	-	-	-	GO:0005575//cellular_component;GO:0005623//cell;GO:0005886//plasma membrane;GO:0005887//integral component of plasma membrane;GO:0016020//membrane;GO:0016021//integral component of membrane;GO:0031224//intrinsic component of membrane;GO:0031226//intrinsic component of plasma membrane;GO:0044425//membrane part;GO:0044459//plasma membrane part;GO:0044464//cell part;GO:0071944//cell periphery	GO:0003674//molecular_function;GO:0005215//transporter activity;GO:0005452//inorganic anion exchanger activity;GO:0008509//anion transmembrane transporter activity;GO:0015075//ion transmembrane transporter activity;GO:0015103//inorganic anion transmembrane transporter activity;GO:0015291//secondary active transmembrane transporter activity;GO:0015297//antiporter activity;GO:0015301//anion:anion a…	GO:0006810//transport;GO:0006811//ion transport;GO:0006820//anion transport;GO:0006873//cellular ion homeostasis;GO:0006885//regulation of pH;GO:0007275//multicellular organism development;GO:0008150//biological_process;GO:0009987//cellular process;GO:0015698//inorganic anion transport;GO:0019725//cellular homeostasis;GO:0022622//root system development;GO:0030003//cellular cation homeostasis;GO:…
Contig03850.g21	598	869	620	305	279	199	100.29	94.79	88.45	33.51	34.08	33.43	94.51	33.6733333333333	-1.48886044635064	7.73510565394666e-42	4.34281738708013e-40	--	XP_010939894.1 uncharacterized protein LOC105058613 [Elaeis guineensis]	-	-	-	-	-	-	-
MSTRG.17964	305	436	313	1147	994	654	26.67	24.80	23.28	65.70	63.31	57.28	24.9166666666667	62.0966666666667	1.31740474843041	7.92981228461114e-42	4.43046908738505e-40	AVT6A	amino acid transporter AVT6A-like [Phoenix dactylifera]	-	-	-	-	-	-	-
LG07.g1274	394	576	450	173	111	102	35.84	34.08	34.82	10.31	7.35	9.29	34.9133333333333	8.98333333333333	-1.95845533180948	8.41494457371734e-42	4.69010612248231e-40	CYP72A1	XP_008798317.3 LOW QUALITY PROTEIN: cytochrome P450 CYP72A219-like [Phoenix dactylifera]	-	-	-	-	-	GO:0005506//iron ion binding;GO:0016705//oxidoreductase activity, acting on paired donors, with incorporation or reduction of molecular oxygen;GO:0020037//heme binding	GO:0055114//oxidation-reduction process
LG10.g2634	1276	1838	1473	799	814	604	48.87	45.79	48.00	20.05	22.71	23.17	47.5533333333333	21.9766666666667	-1.11357389220157	1.44808292337153e-41	8.05141117902676e-40	RDR6	XP_010921974.1 probable RNA-dependent RNA polymerase SHL2 [Elaeis guineensis]	-	-	-	-	GO:0005575//cellular_component;GO:0005622//intracellular;GO:0005623//cell;GO:0005634//nucleus;GO:0043226//organelle;GO:0043227//membrane-bounded organelle;GO:0043229//intracellular organelle;GO:0043231//intracellular membrane-bounded organelle;GO:0044424//intracellular part;GO:0044464//cell part	GO:0003674//molecular_function;GO:0003676//nucleic acid binding;GO:0003723//RNA binding;GO:0003824//catalytic activity;GO:0003887//DNA-directed DNA polymerase activity;GO:0003968//RNA-directed RNA polymerase activity;GO:0005488//binding;GO:0016740//transferase activity;GO:0016772//transferase activity, transferring phosphorus-containing groups;GO:0016779//nucleotidyltransferase activity;GO:003406…	GO:0000003//reproduction;GO:0001172//transcription, RNA-templated;GO:0002252//immune effector process;GO:0002376//immune system process;GO:0003006//developmental process involved in reproduction;GO:0006139//nucleobase-containing compound metabolic process;GO:0006259//DNA metabolic process;GO:0006396//RNA processing;GO:0006725//cellular aromatic compound metabolic process;GO:0006807//nitrogen comp…
LG11.g1027	1873	2847	2484	1494	1268	816	603.20	596.28	680.43	315.13	297.37	263.17	626.636666666667	291.89	-1.10220440352476	1.78144968942806e-41	9.85721185984015e-40	--	-	-	-	-	-	-	-	-
LG11.g246	357	483	369	132	103	77	26.16	23.02	23.01	6.34	5.50	5.65	24.0633333333333	5.83	-2.04526871475596	3.25900546429245e-41	1.7903479061375e-39	KIN14O	XP_010904765.1 kinesin-like protein KIN-14O isoform X1 [Elaeis guineensis]	-	-	-	-	GO:0005575//cellular_component;GO:0005622//intracellular;GO:0005623//cell;GO:0005737//cytoplasm;GO:0005794//Golgi apparatus;GO:0005813//centrosome;GO:0005815//microtubule organizing center;GO:0005856//cytoskeleton;GO:0005871//kinesin complex;GO:0005874//microtubule;GO:0005875//microtubule associated complex;GO:0005911//cell-cell junction;GO:0005912//adherens junction;GO:0005913//cell-cell adheren…	GO:0000166//nucleotide binding;GO:0003674//molecular_function;GO:0003774//motor activity;GO:0003777//microtubule motor activity;GO:0003824//catalytic activity;GO:0005488//binding;GO:0005515//protein binding;GO:0005524//ATP binding;GO:0008017//microtubule binding;GO:0008092//cytoskeletal protein binding;GO:0008144//drug binding;GO:0008565//protein transporter activity;GO:0008569//ATP-dependent mic…	GO:0003008//system process;GO:0006928//movement of cell or subcellular component;GO:0006996//organelle organization;GO:0007017//microtubule-based process;GO:0007018//microtubule-based movement;GO:0007030//Golgi organization;GO:0007155//cell adhesion;GO:0007600//sensory perception;GO:0007601//visual perception;GO:0008150//biological_process;GO:0009987//cellular process;GO:0010256//endomembrane sys…
MSTRG.21148	554	1012	791	1995	1801	1252	92.91	110.38	112.85	219.17	219.98	210.30	105.38	216.483333333333	1.03865487387895	3.87095412439296e-41	2.11676687398426e-39	ndhU	NAD(P)H-quinone oxidoreductase subunit U, chloroplastic-like [Zingiber officinale]	-	-	-	-	-	-	-
LG10.g1868	321	521	429	1156	1057	779	34.53	36.45	39.26	81.46	82.81	83.93	36.7466666666667	82.7333333333333	1.17085532231343	8.03387895930488e-41	4.38199435967976e-39	MAPDA	XP_020086607.1 adenosine deaminase-like protein isoform X1 [Ananas comosus]	Metabolism;Metabolism	Global and overview maps;Nucleotide metabolism	ko01100//Metabolic pathways;ko00230//Purine metabolism	K01488;K01488	GO:0005575//cellular_component;GO:0005622//intracellular;GO:0005623//cell;GO:0005737//cytoplasm;GO:0005829//cytosol;GO:0044424//intracellular part;GO:0044444//cytoplasmic part;GO:0044464//cell part	GO:0003674//molecular_function;GO:0003824//catalytic activity;GO:0003876//AMP deaminase activity;GO:0004000//adenosine deaminase activity;GO:0005488//binding;GO:0016787//hydrolase activity;GO:0016810//hydrolase activity, acting on carbon-nitrogen (but not peptide) bonds;GO:0016814//hydrolase activity, acting on carbon-nitrogen (but not peptide) bonds, in cyclic amidines;GO:0019239//deaminase acti…	GO:0006091//generation of precursor metabolites and energy;GO:0006139//nucleobase-containing compound metabolic process;GO:0006152//purine nucleoside catabolic process;GO:0006154//adenosine catabolic process;GO:0006725//cellular aromatic compound metabolic process;GO:0006753//nucleoside phosphate metabolic process;GO:0006793//phosphorus metabolic process;GO:0006796//phosphate-containing compound …
LG14.g2123	582	930	705	347	304	175	52.25	54.30	53.84	20.41	19.88	15.74	53.4633333333333	18.6766666666667	-1.51731279772714	9.50641798705944e-41	5.14848764709542e-39	CYP77A2	PKA64298.1 Cytochrome P450 77A3 [Apostasia shenzhenica]	-	-	-	-	GO:0005575//cellular_component;GO:0016020//membrane	GO:0003674//molecular_function;GO:0003824//catalytic activity;GO:0004497//monooxygenase activity;GO:0005488//binding;GO:0005506//iron ion binding;GO:0016491//oxidoreductase activity;GO:0016705//oxidoreductase activity, acting on paired donors, with incorporation or reduction of molecular oxygen;GO:0016709//oxidoreductase activity, acting on paired donors, with incorporation or reduction of molecu…	GO:0008150//biological_process;GO:0008152//metabolic process;GO:0009058//biosynthetic process;GO:0009059//macromolecule biosynthetic process;GO:0010143//cutin biosynthetic process;GO:0019058//viral life cycle;GO:0019748//secondary metabolic process;GO:0043170//macromolecule metabolic process;GO:0044550//secondary metabolite biosynthetic process;GO:0055114//oxidation-reduction process;GO:0071704//…
LG13.g55	272	403	305	86	80	56	26.39	25.49	25.22	5.46	5.63	5.48	25.7	5.52333333333333	-2.21815725758095	9.89236209428802e-41	5.33235471293746e-39	VTE4	XP_020096325.1 probable tocopherol O-methyltransferase, chloroplastic [Ananas comosus]	Metabolism;Metabolism;Metabolism	Global and overview maps;Global and overview maps;Metabolism of cofactors and vitamins	ko01100//Metabolic pathways;ko01110//Biosynthesis of secondary metabolites;ko00130//Ubiquinone and other terpenoid-quinone biosynthesis	K05928;K05928;K05928	GO:0005737//cytoplasm	GO:0008168//methyltransferase activity;GO:0008170//N-methyltransferase activity;GO:0008171//O-methyltransferase activity;GO:0008649//rRNA methyltransferase activity;GO:0008689//3-demethylubiquinone-9 3-O-methyltransferase activity;GO:0008757//S-adenosylmethionine-dependent methyltransferase activity;GO:0046406//magnesium protoporphyrin IX methyltransferase activity	GO:0000154//rRNA modification;GO:0006412//translation;GO:0006464//cellular protein modification process;GO:0006480//N-terminal protein amino acid methylation;GO:0006744//ubiquinone biosynthetic process;GO:0008299//isoprenoid biosynthetic process;GO:0009086//methionine biosynthetic process;GO:0009102//biotin biosynthetic process;GO:0009234//menaquinone biosynthetic process;GO:0015995//chlorophyll …
LG01.g245	143	219	204	704	623	455	29.39	29.27	35.67	94.78	93.26	93.67	31.4433333333333	93.9033333333334	1.57842220387337	1.16650037807574e-40	6.27314945708506e-39	At4g17560	XP_009413275.1 PREDICTED: 50S ribosomal protein L19, chloroplastic [Musa acuminata subsp. malaccensis] [Musa acuminata]	Genetic Information Processing	Translation	ko03010//Ribosome	K02884	GO:0000311//plastid large ribosomal subunit;GO:0005575//cellular_component;GO:0005622//intracellular;GO:0005623//cell;GO:0005737//cytoplasm;GO:0005840//ribosome;GO:0009507//chloroplast;GO:0009526//plastid envelope;GO:0009532//plastid stroma;GO:0009536//plastid;GO:0009570//chloroplast stroma;GO:0009941//chloroplast envelope;GO:0016020//membrane;GO:0022625//cytosolic large ribosomal subunit;GO:0031…	GO:0003674//molecular_function;GO:0003676//nucleic acid binding;GO:0003723//RNA binding;GO:0003735//structural constituent of ribosome;GO:0005198//structural molecule activity;GO:0005488//binding;GO:0019843//rRNA binding;GO:0097159//organic cyclic compound binding;GO:1901363//heterocyclic compound binding	GO:0006412//translation;GO:0006518//peptide metabolic process;GO:0006807//nitrogen compound metabolic process;GO:0008150//biological_process;GO:0008152//metabolic process;GO:0009058//biosynthetic process;GO:0009059//macromolecule biosynthetic process;GO:0009987//cellular process;GO:0010467//gene expression;GO:0019538//protein metabolic process;GO:0034641//cellular nitrogen compound metabolic proc…
LG10.g87	765	1147	947	510	452	301	54.42	53.07	57.31	23.76	23.42	21.45	54.9333333333333	22.8766666666667	-1.26380498272699	1.2114828704302e-40	6.49983204525438e-39	ABCG8	RWR88392.1 ABC transporter G family member 8-like protein [Cinnamomum micranthum f. kanehirae]	-	-	-	-	GO:0005575//cellular_component;GO:0005623//cell;GO:0005886//plasma membrane;GO:0005887//integral component of plasma membrane;GO:0009380//excinuclease repair complex;GO:0009898//cytoplasmic side of plasma membrane;GO:0016020//membrane;GO:0016021//integral component of membrane;GO:0031224//intrinsic component of membrane;GO:0043190//ATP-binding cassette (ABC) transporter complex;GO:0044425//membra…	GO:0000166//nucleotide binding;GO:0003674//molecular_function;GO:0003824//catalytic activity;GO:0003924//GTPase activity;GO:0004127//cytidylate kinase activity;GO:0004385//guanylate kinase activity;GO:0004527//exonuclease activity;GO:0005215//transporter activity;GO:0005260//channel-conductance-controlling ATPase activity;GO:0005319//lipid transporter activity;GO:0005488//binding;GO:0005524//ATP …	GO:0000910//cytokinesis;GO:0006139//nucleobase-containing compound metabolic process;GO:0006260//DNA replication;GO:0006289//nucleotide-excision repair;GO:0006310//DNA recombination;GO:0006810//transport;GO:0006817//phosphate ion transport;GO:0006824//cobalt ion transport;GO:0006855//drug transmembrane transport;GO:0006869//lipid transport;GO:0007601//visual perception;GO:0008150//biological_proc…
Contig04665.g27	285	466	363	1039	985	674	25.59	27.21	27.72	61.10	64.40	60.61	26.84	62.0366666666667	1.20873649851314	2.45784723197819e-40	1.30969492977976e-38	CKX3	RWR78573.1 cytokinin dehydrogenase 3-like protein [Cinnamomum micranthum f. kanehirae]	Metabolism	Metabolism of terpenoids and polyketides	ko00908//Zeatin biosynthesis	K00279	-	GO:0008891//glycolate oxidase activity;GO:0016491//oxidoreductase activity;GO:0019139//cytokinin dehydrogenase activity;GO:0050660//flavin adenine dinucleotide binding	GO:0005975//carbohydrate metabolic process;GO:0009690//cytokinin metabolic process;GO:0055114//oxidation-reduction process
MSTRG.24254	179	218	201	8	8	5	20.31	16.09	19.40	0.59	0.66	0.57	18.6	0.606666666666667	-4.93825476651785	2.45820892189643e-40	1.30969492977976e-38	--	protein MAINTENANCE OF MERISTEMS-like [Dioscorea cayenensis subsp. rotundata] [Dioscorea cayenensis]	-	-	-	-	-	-	-
LG11.g2408	144	258	176	14	13	8	12.51	14.58	13.01	0.80	0.82	0.70	13.3666666666667	0.773333333333333	-4.11140552621471	2.61158216711226e-40	1.38818891906016e-38	MDAR2	XP_010940067.1 monodehydroascorbate reductase 2, peroxisomal [Elaeis guineensis]	Metabolism;Metabolism	Global and overview maps;Carbohydrate metabolism	ko01100//Metabolic pathways;ko00053//Ascorbate and aldarate metabolism	K08232;K08232	GO:0009342//glutamate synthase complex (NADPH)	GO:0004148//dihydrolipoyl dehydrogenase activity;GO:0004355//glutamate synthase (NADPH) activity;GO:0004362//glutathione-disulfide reductase activity;GO:0004791//thioredoxin-disulfide reductase activity;GO:0015036//disulfide oxidoreductase activity;GO:0015042//trypanothione-disulfide reductase activity;GO:0016152//mercury (II) reductase activity;GO:0016491//oxidoreductase activity;GO:0016647//oxi…	GO:0006096//glycolytic process;GO:0006400//tRNA modification;GO:0006537//glutamate biosynthetic process;GO:0006744//ubiquinone biosynthetic process;GO:0006790//sulfur compound metabolic process;GO:0006805//xenobiotic metabolic process;GO:0009398//FMN biosynthetic process;GO:0010126//mycothiol metabolic process;GO:0045454//cell redox homeostasis;GO:0046689//response to mercury ion;GO:0051068//dihy…
LG03.g685	132	186	150	596	548	387	12.43	11.39	12.02	36.76	37.58	36.46	11.9466666666667	36.9333333333333	1.62831533887894	3.8399031073715e-40	2.03639018601783e-38	PNSB1	XP_010265573.1 PREDICTED: photosynthetic NDH subunit of subcomplex B 1, chloroplastic [Nelumbo nucifera]	-	-	-	-	GO:0005575//cellular_component;GO:0005622//intracellular;GO:0005623//cell;GO:0005737//cytoplasm;GO:0009507//chloroplast;GO:0009534//chloroplast thylakoid;GO:0009535//chloroplast thylakoid membrane;GO:0009536//plastid;GO:0009579//thylakoid;GO:0010598//NAD(P)H dehydrogenase complex (plastoquinone);GO:0016020//membrane;GO:0031976//plastid thylakoid;GO:0031984//organelle subcompartment;GO:0032991//ma…	GO:0008915//lipid-A-disaccharide synthase activity;GO:0008920//lipopolysaccharide heptosyltransferase activity;GO:0016757//transferase activity, transferring glycosyl groups	GO:0006091//generation of precursor metabolites and energy;GO:0008150//biological_process;GO:0008152//metabolic process;GO:0009244//lipopolysaccharide core region biosynthetic process;GO:0009245//lipid A biosynthetic process;GO:0009767//photosynthetic electron transport chain;GO:0009773//photosynthetic electron transport in photosystem I;GO:0009987//cellular process;GO:0015979//photosynthesis;GO:…
LG13.g286	207	277	272	46	37	29	13.55	11.79	15.14	1.97	1.76	1.90	13.4933333333333	1.87666666666667	-2.84600246261407	8.02365709032727e-40	4.24532805910565e-38	At2g48020	XP_008795112.1 sugar transporter ERD6-like 16 [Phoenix dactylifera]	-	-	-	-	GO:0005887//integral component of plasma membrane;GO:0016021//integral component of membrane	GO:0008028//monocarboxylic acid transmembrane transporter activity;GO:0022857//transmembrane transporter activity;GO:0042910//xenobiotic transporter activity;GO:0051119//sugar transmembrane transporter activity	GO:0008643//carbohydrate transport;GO:0015718//monocarboxylic acid transport;GO:0042908//xenobiotic transport;GO:0055085//transmembrane transport
LG12.g247	191	312	224	31	43	28	15.12	16.02	15.08	1.61	2.47	2.22	15.4066666666667	2.1	-2.87509352608036	1.00904636114873e-39	5.31438797960055e-38	HOX9	XP_008791541.1 homeobox-leucine zipper protein HOX9-like isoform X1 [Phoenix dactylifera]	-	-	-	-	-	GO:0003700//transcription factor activity, sequence-specific DNA binding;GO:0008289//lipid binding;GO:0016810//hydrolase activity, acting on carbon-nitrogen (but not peptide) bonds;GO:0043565//sequence-specific DNA binding	GO:0006355//regulation of transcription, DNA-templated;GO:0009877//nodulation
LG10.g2081	912	1407	1080	636	587	439	72.93	73.18	73.47	33.32	34.19	35.16	73.1933333333333	34.2233333333333	-1.09673196518177	1.257826587238e-39	6.60949014250483e-38	BACOVA_02659	XP_009404581.1 PREDICTED: uncharacterized protein LOC103987864 [Musa acuminata subsp. malaccensis] [Musa acuminata]	Metabolism;Metabolism;Metabolism;Metabolism;Metabolism	Global and overview maps;Global and overview maps;Biosynthesis of other secondary metabolites;Carbohydrate metabolism;Metabolism of other amino acids	ko01100//Metabolic pathways;ko01110//Biosynthesis of secondary metabolites;ko00940//Phenylpropanoid biosynthesis;ko00500//Starch and sucrose metabolism;ko00460//Cyanoamino acid metabolism	K05349;K05349;K05349;K05349;K05349	GO:0000323//lytic vacuole;GO:0005575//cellular_component;GO:0005622//intracellular;GO:0005623//cell;GO:0005737//cytoplasm;GO:0005764//lysosome;GO:0005773//vacuole;GO:0005886//plasma membrane;GO:0016020//membrane;GO:0043226//organelle;GO:0043227//membrane-bounded organelle;GO:0043229//intracellular organelle;GO:0043231//intracellular membrane-bounded organelle;GO:0044424//intracellular part;GO:004…	GO:0003674//molecular_function;GO:0003824//catalytic activity;GO:0004553//hydrolase activity, hydrolyzing O-glycosyl compounds;GO:0008422//beta-glucosidase activity;GO:0015926//glucosidase activity;GO:0016787//hydrolase activity;GO:0016798//hydrolase activity, acting on glycosyl bonds	GO:0000272//polysaccharide catabolic process;GO:0005975//carbohydrate metabolic process;GO:0005976//polysaccharide metabolic process;GO:0008150//biological_process;GO:0008152//metabolic process;GO:0009056//catabolic process;GO:0009057//macromolecule catabolic process;GO:0009251//glucan catabolic process;GO:0016052//carbohydrate catabolic process;GO:0043170//macromolecule metabolic process;GO:0044…
LG03.g201	294	382	318	5	1	2	42.64	36.04	39.24	0.48	0.11	0.29	39.3066666666667	0.293333333333333	-7.06608919045778	1.43534331297428e-39	7.52506586662751e-38	CEQORH	XP_021655311.1 chloroplast envelope quinone oxidoreductase homolog isoform X2 [Hevea brasiliensis]	Metabolism;Metabolism	Global and overview maps;Lipid metabolism	ko01110//Biosynthesis of secondary metabolites;ko00592//alpha-Linolenic acid metabolism	K00224;K00224	-	GO:0004024//alcohol dehydrogenase activity, zinc-dependent;GO:0008270//zinc ion binding;GO:0008743//L-threonine 3-dehydrogenase activity;GO:0016491//oxidoreductase activity;GO:0016630//protochlorophyllide reductase activity;GO:0016655//oxidoreductase activity, acting on NAD(P)H, quinone or similar compound as acceptor;GO:0050607//mycothiol-dependent formaldehyde dehydrogenase activity;GO:0051287/…	GO:0006113//fermentation;GO:0006567//threonine catabolic process;GO:0008152//metabolic process;GO:0009404//toxin metabolic process;GO:0010127//mycothiol-dependent detoxification;GO:0015995//chlorophyll biosynthetic process;GO:0019439//aromatic compound catabolic process;GO:0030494//bacteriochlorophyll biosynthetic process;GO:0055114//oxidation-reduction process
LG08.g145	744	1102	897	484	429	323	47.16	45.43	48.37	20.10	19.80	20.51	46.9866666666667	20.1366666666667	-1.22242653768385	2.66292321751048e-39	1.39290901694062e-37	SD17	XP_010268929.1 PREDICTED: G-type lectin S-receptor-like serine/threonine-protein kinase At1g11330 [Nelumbo nucifera]	-	-	-	-	-	GO:0004672//protein kinase activity;GO:0004674//protein serine/threonine kinase activity;GO:0005524//ATP binding	GO:0006468//protein phosphorylation;GO:0048544//recognition of pollen
LG01.g109	5	17	9	383	236	130	2.00	4.41	3.06	100.15	68.61	51.97	3.15666666666667	73.5766666666667	4.54277448753586	2.816159668279e-39	1.46971532869751e-37	--	-	-	-	-	-	-	-	GO:0006952//defense response;GO:0045926//negative regulation of growth
LG03.g487	1297	1893	1483	919	792	660	117.51	111.59	114.29	54.53	52.25	59.90	114.463333333333	55.56	-1.042767021489	3.80324004092143e-39	1.97633075154404e-37	At1g01540	XP_008785860.1 probable serine/threonine-protein kinase At1g01540 [Phoenix dactylifera]	-	-	-	-	GO:0005887//integral component of plasma membrane	GO:0004672//protein kinase activity;GO:0005524//ATP binding	GO:0006468//protein phosphorylation
MSTRG.24275	407	754	543	1426	1412	959	51.73	62.33	58.71	118.73	130.71	122.09	57.59	123.843333333333	1.10462598115655	8.0840110136963e-39	4.17153134623614e-37	--	-	-	-	-	-	-	-	-
LG13.g1095	779	1134	905	444	462	330	60.59	57.36	59.88	22.62	26.17	25.71	59.2766666666667	24.8333333333333	-1.2551863973063	1.11014257934085e-38	5.70295392604116e-37	CPK3	XP_010253754.1 PREDICTED: calcium-dependent protein kinase 13 [Nelumbo nucifera]	Organismal Systems	Environmental adaptation	ko04626//Plant-pathogen interaction	K13412	-	GO:0004672//protein kinase activity;GO:0005509//calcium ion binding;GO:0005515//protein binding;GO:0005524//ATP binding	GO:0006468//protein phosphorylation
Contig15147.g16	457	751	603	1464	1365	987	89.36	95.51	100.31	187.53	194.40	193.31	95.06	191.746666666667	1.0122911913129	1.3671771245014e-38	7.00769828346557e-37	TSJT1	XP_021290157.1 stem-specific protein TSJT1 [Herrania umbratica]	-	-	-	-	-	GO:0004066//asparagine synthase (glutamine-hydrolyzing) activity;GO:0004360//glutamine-fructose-6-phosphate transaminase (isomerizing) activity	GO:0006040//amino sugar metabolic process;GO:0006529//asparagine biosynthetic process;GO:0009252//peptidoglycan biosynthetic process
LG01.g631	21	58	24	322	328	180	2.69	4.83	2.62	27.00	30.62	23.09	3.38	26.9033333333333	2.99268978270603	1.66584169332167e-38	8.50060506749903e-37	RDL2	RAL40557.1 hypothetical protein DM860_006627 [Cuscuta australis]	-	-	-	-	GO:0000323//lytic vacuole;GO:0005575//cellular_component;GO:0005576//extracellular region;GO:0005615//extracellular space;GO:0005622//intracellular;GO:0005623//cell;GO:0005634//nucleus;GO:0005737//cytoplasm;GO:0005764//lysosome;GO:0005773//vacuole;GO:0005829//cytosol;GO:0043226//organelle;GO:0043227//membrane-bounded organelle;GO:0043229//intracellular organelle;GO:0043231//intracellular membrane…	GO:0003674//molecular_function;GO:0003824//catalytic activity;GO:0004175//endopeptidase activity;GO:0004197//cysteine-type endopeptidase activity;GO:0004842//ubiquitin-protein transferase activity;GO:0008233//peptidase activity;GO:0008234//cysteine-type peptidase activity;GO:0016740//transferase activity;GO:0016787//hydrolase activity;GO:0019787//ubiquitin-like protein transferase activity;GO:007…	GO:0002376//immune system process;GO:0006464//cellular protein modification process;GO:0006508//proteolysis;GO:0006511//ubiquitin-dependent protein catabolic process;GO:0006807//nitrogen compound metabolic process;GO:0006950//response to stress;GO:0006952//defense response;GO:0006955//immune response;GO:0008150//biological_process;GO:0008152//metabolic process;GO:0008219//cell death;GO:0009056//c…
LG09.g97	872	1349	1020	582	513	427	57.46	57.81	57.18	25.12	24.62	28.18	57.4833333333333	25.9733333333333	-1.14611254626587	1.96830693580286e-38	1.00217809682574e-36	At1g14390	XP_009388671.1 PREDICTED: probable LRR receptor-like serine/threonine-protein kinase At1g14390 [Musa acuminata subsp. malaccensis] [Musa acuminata]	-	-	-	-	-	GO:0004672//protein kinase activity;GO:0005515//protein binding;GO:0005524//ATP binding	GO:0006468//protein phosphorylation
MSTRG.21861	243	498	316	1178	1007	662	37.26	49.66	41.22	118.32	112.46	101.67	42.7133333333333	110.816666666667	1.37541648206292	3.67299580818696e-38	1.86187644025159e-36	--	protein FERTILITY RESTORER RF2, mitochondrial-like isoform X1 [Phoenix dactylifera]	-	-	-	-	-	-	-
MSTRG.13666	226	460	380	89	59	59	10.43	13.83	14.95	2.68	1.99	2.74	13.07	2.47	-2.40367619421076	5.18339552365357e-38	2.61596288812433e-36	--	Endonuclease/exonuclease/phosphatase superfamily [Arabidopsis suecica]	-	-	-	-	-	-	-
LG09.g1501	412	585	544	185	166	81	128.38	118.56	144.21	37.76	37.67	25.28	130.383333333333	33.57	-1.9575150220981	6.0530433094441e-38	3.04148869835372e-36	MLP423	RWR83290.1 MLP-like protein 423 [Cinnamomum micranthum f. kanehirae]	-	-	-	-	GO:0005575//cellular_component;GO:0016020//membrane	-	GO:0006950//response to stress;GO:0006952//defense response;GO:0008150//biological_process;GO:0009607//response to biotic stimulus;GO:0050896//response to stimulus
Contig01194.g2	344	546	476	1285	1070	835	29.30	30.25	34.49	71.70	66.38	71.24	31.3466666666667	69.7733333333333	1.15436371996169	8.23057032727054e-38	4.12660669050466e-36	NPF5.10	XP_008783395.1 protein NRT1/ PTR FAMILY 5.10-like [Phoenix dactylifera]	-	-	-	-	GO:0016020//membrane	GO:0015333//peptide:proton symporter activity;GO:0022857//transmembrane transporter activity	GO:0015833//peptide transport;GO:0055085//transmembrane transport
LG08.g466	840	1169	996	548	495	334	100.67	91.12	101.55	43.02	43.21	40.09	97.78	42.1066666666667	-1.21549073486906	1.32683109117149e-37	6.62348311881979e-36	GGPPS1	OAY83899.1 Heterodimeric geranylgeranyl pyrophosphate synthase large subunit 1, chloroplastic [Ananas comosus]	Metabolism;Metabolism;Metabolism	Global and overview maps;Global and overview maps;Metabolism of terpenoids and polyketides	ko01100//Metabolic pathways;ko01110//Biosynthesis of secondary metabolites;ko00900//Terpenoid backbone biosynthesis	K13789;K13789;K13789	GO:0016021//integral component of membrane	GO:0000010//trans-hexaprenyltranstransferase activity;GO:0016765//transferase activity, transferring alkyl or aryl (other than methyl) groups;GO:0050347//trans-octaprenyltranstransferase activity	GO:0008299//isoprenoid biosynthetic process;GO:0009234//menaquinone biosynthetic process;GO:0010236//plastoquinone biosynthetic process
LG13.g219	805	1224	981	565	521	353	49.58	49.05	51.40	22.80	23.38	21.78	50.01	22.6533333333333	-1.14249325324451	1.61185834505059e-37	8.01149419424171e-36	At3g47200	KMZ68319.1 hypothetical protein ZOSMA_241G00410 [Zostera marina]	-	-	-	-	-	-	-
LG14.g1457	63	112	92	445	378	271	10.18	11.77	12.64	47.09	44.47	43.85	11.53	45.1366666666667	1.96890736674883	1.61577333234335e-37	8.01360756600439e-36	RPI2	XP_008807605.1 probable ribose-5-phosphate isomerase 2 [Phoenix dactylifera]	Metabolism;Metabolism;Metabolism;Metabolism;Metabolism;Metabolism	Global and overview maps;Global and overview maps;Global and overview maps;Global and overview maps;Carbohydrate metabolism;Energy metabolism	ko01100//Metabolic pathways;ko01110//Biosynthesis of secondary metabolites;ko01200//Carbon metabolism;ko01230//Biosynthesis of amino acids;ko00030//Pentose phosphate pathway;ko00710//Carbon fixation in photosynthetic organisms	K01807;K01807;K01807;K01807;K01807;K01807	-	GO:0004751//ribose-5-phosphate isomerase activity	GO:0006098//pentose-phosphate shunt;GO:0009052//pentose-phosphate shunt, non-oxidative branch
LG10.g2652	261	454	345	103	104	59	36.33	41.10	40.85	9.39	10.54	8.23	39.4266666666667	9.38666666666667	-2.07048690948303	1.70636319392098e-37	8.44465905646714e-36	CXE17	KMZ60361.1 alpha/beta-Hydrolases superfamily protein [Zostera marina]	-	-	-	-	-	GO:0008236//serine-type peptidase activity;GO:0016787//hydrolase activity	GO:0006508//proteolysis
LG12.g1219	401	545	423	1346	1089	1000	9.66	8.54	8.67	21.25	19.12	24.14	8.95666666666667	21.5033333333333	1.26352649549731	1.91328760876242e-37	9.44834910967986e-36	--	XP_010919600.1 uncharacterized protein LOC105043663 isoform X2 [Elaeis guineensis]	-	-	-	-	GO:0005634//nucleus	GO:0005524//ATP binding	GO:0006355//regulation of transcription, DNA-templated
MSTRG.21199	16	41	23	252	236	174	1.82	3.03	2.22	18.76	19.53	19.81	2.35666666666667	19.3666666666667	3.03875604348249	1.93986913483084e-37	9.55905900066967e-36	--	Plant transposase (Ptta/En/Spm family) [Carex littledalei]	-	-	-	-	-	-	-
LG03.g1791	312	463	354	127	112	82	31.79	30.68	30.69	8.48	8.31	8.37	31.0533333333333	8.38666666666666	-1.88857871733158	2.05304142139654e-37	1.00950728392995e-35	--	RAL39006.1 hypothetical protein DM860_011492 [Cuscuta australis]	-	-	-	-	-	-	-
MSTRG.19109	133	157	133	553	520	436	6.16	4.71	5.21	16.71	17.46	20.15	5.36	18.1066666666667	1.75621607306581	2.15138179468073e-37	1.05560213998405e-35	--	endoplasmic reticulum metallopeptidase 1-like isoform X1 [Phoenix dactylifera]	-	-	-	-	-	GO:0016787//hydrolase activity	GO:0019538//protein metabolic process
LG07.g394	175	230	218	22	29	20	30.38	25.85	32.18	2.50	3.63	3.47	29.47	3.2	-3.20310325023664	2.25219972530507e-37	1.1027134817096e-35	PATL3	RWR82246.1 CRAL-TRIO domain-containing protein [Cinnamomum micranthum f. kanehirae]	-	-	-	-	-	-	-
MSTRG.18430	152	216	149	610	610	540	3.95	3.65	3.38	11.86	13.11	16.10	3.66	13.69	1.90320689297386	2.59364812667832e-37	1.26719025389179e-35	--	-	-	-	-	-	-	-	-
MSTRG.21898	138	210	175	7	10	8	18.42	18.24	19.88	0.61	0.97	1.07	18.8466666666667	0.883333333333333	-4.41520761838062	4.73975330211125e-37	2.29134642266064e-35	--	Transposase, Ptta/En/Spm, plant [Corchorus capsularis]	-	-	-	-	-	-	-
LG06.g377	116	204	183	632	540	432	19.12	21.87	25.66	68.25	64.83	71.33	22.2166666666667	68.1366666666667	1.6167889960713	9.05326079803863e-37	4.35828150325704e-35	--	XP_008784643.1 uncharacterized protein LOC103703539 [Phoenix dactylifera]	-	-	-	-	-	-	-
LG03.g16	144	233	171	15	22	8	29.22	30.75	29.52	1.99	3.25	1.63	29.83	2.29	-3.70334447423827	1.01149721725775e-36	4.85920723847063e-35	--	XP_008775514.1 uncharacterized protein LOC103695862 [Phoenix dactylifera]	-	-	-	-	-	-	-
LG09.g462	206	351	279	792	801	586	16.69	18.50	19.23	42.04	47.28	47.56	18.14	45.6266666666667	1.33070280323974	1.84417870298358e-36	8.82247407429417e-35	--	XP_010920169.1 uncharacterized protein LOC105044068 [Elaeis guineensis]	-	-	-	-	-	-	-
MSTRG.26382	619	877	743	0	3	1	36.79	33.90	37.54	0.00	0.11	0.08	36.0766666666667	0.0633333333333333	-9.15388531769405	2.55092099351095e-36	1.21781286432416e-34	--	-	-	-	-	-	-	-	-
MSTRG.17717	207	258	180	741	685	496	9.54	9.55	8.44	31.35	32.53	32.55	9.17666666666667	32.1433333333333	1.8084774381613	2.71689784710738e-36	1.29435944529309e-34	--	TNP2, partial [Antirrhinum majus]	-	-	-	-	-	-	-
MSTRG.4299	410	612	452	1243	1159	795	77.96	75.69	73.12	154.83	160.51	151.41	75.59	155.583333333333	1.04142022747102	3.62338330135647e-36	1.71908575927786e-34	petM	Cytochrome b6-f complex subunit 7 [Cocos nucifera]	-	-	-	-	GO:0031224//intrinsic component of membrane;GO:0043234//protein complex;GO:0044434//chloroplast part	GO:0016491//oxidoreductase activity;GO:0046872//metal ion binding	GO:0006996//organelle organization;GO:0016072//rRNA metabolic process;GO:0043623//cellular protein complex assembly;GO:0044710//single-organism metabolic process
LG12.g1571	566	872	646	279	289	236	43.81	43.90	42.54	14.15	16.29	18.30	43.4166666666667	16.2466666666667	-1.41810521632989	3.93628180695618e-36	1.8636874048069e-34	PAIR2	XP_019707286.1 meiosis-specific protein PAIR2 isoform X1 [Elaeis guineensis]	-	-	-	-	GO:0000228//nuclear chromosome;GO:0000775//chromosome, centromeric region;GO:0000785//chromatin;GO:0000793//condensed chromosome;GO:0000794//condensed nuclear chromosome;GO:0000795//synaptonemal complex;GO:0000800//lateral element;GO:0005575//cellular_component;GO:0005622//intracellular;GO:0005623//cell;GO:0005634//nucleus;GO:0005654//nucleoplasm;GO:0005694//chromosome;GO:0031974//membrane-enclos…	GO:0000217//DNA secondary structure binding;GO:0000400//four-way junction DNA binding;GO:0003674//molecular_function;GO:0003676//nucleic acid binding;GO:0003677//DNA binding;GO:0005488//binding;GO:0043167//ion binding;GO:0043169//cation binding;GO:0046872//metal ion binding;GO:0097159//organic cyclic compound binding;GO:1901363//heterocyclic compound binding	GO:0000003//reproduction;GO:0000075//cell cycle checkpoint;GO:0000280//nuclear division;GO:0003006//developmental process involved in reproduction;GO:0006139//nucleobase-containing compound metabolic process;GO:0006259//DNA metabolic process;GO:0006310//DNA recombination;GO:0006725//cellular aromatic compound metabolic process;GO:0006807//nitrogen compound metabolic process;GO:0006996//organelle …
LG05.g2228	285	467	367	120	98	90	25.43	27.12	27.89	7.04	6.37	8.02	26.8133333333333	7.14333333333333	-1.9082812316288	4.01590332671973e-36	1.89357675752495e-34	NEK2	XP_008798458.1 serine/threonine-protein kinase Nek2-like [Phoenix dactylifera]	-	-	-	-	-	GO:0004672//protein kinase activity;GO:0005524//ATP binding	GO:0006468//protein phosphorylation
MSTRG.24770	95	146	106	436	511	363	9.13	8.82	8.33	20.07	25.24	25.81	8.76	23.7066666666667	1.43629004850744	5.2469754597658e-36	2.44890848541874e-34	--	Peptidase A1 [Macleaya cordata]	-	-	-	-	GO:0043231//intracellular membrane-bounded organelle	GO:0016787//hydrolase activity	GO:0006090//pyruvate metabolic process;GO:0019538//protein metabolic process;GO:0043623//cellular protein complex assembly
LG08.g734	1	15	5	258	186	138	0.10	0.97	0.42	16.80	13.46	13.74	0.496666666666667	14.6666666666667	4.88411928794986	5.47022204953425e-36	2.5479251302932e-34	--	XP_031116593.1 uncharacterized protein LOC116020249 [Ipomoea triloba]	-	-	-	-	-	-	-
LG02.g2575	240	459	270	945	929	636	35.89	44.64	34.35	92.57	101.18	95.26	38.2933333333333	96.3366666666667	1.33099175783233	8.18026498304227e-36	3.79481666273939e-34	PER47	XP_010252319.1 PREDICTED: peroxidase 47-like [Nelumbo nucifera]	Metabolism;Metabolism;Metabolism	Global and overview maps;Global and overview maps;Biosynthesis of other secondary metabolites	ko01100//Metabolic pathways;ko01110//Biosynthesis of secondary metabolites;ko00940//Phenylpropanoid biosynthesis	K00430;K00430;K00430	GO:0005575//cellular_component;GO:0005576//extracellular region;GO:0005618//cell wall;GO:0005623//cell;GO:0005911//cell-cell junction;GO:0009505//plant-type cell wall;GO:0009506//plasmodesma;GO:0030054//cell junction;GO:0030312//external encapsulating structure;GO:0044464//cell part;GO:0055044//symplast;GO:0071944//cell periphery	GO:0003674//molecular_function;GO:0003824//catalytic activity;GO:0004601//peroxidase activity;GO:0005488//binding;GO:0016209//antioxidant activity;GO:0016491//oxidoreductase activity;GO:0016684//oxidoreductase activity, acting on peroxide as acceptor;GO:0020037//heme binding;GO:0043167//ion binding;GO:0043169//cation binding;GO:0046872//metal ion binding;GO:0046906//tetrapyrrole binding;GO:004803…	GO:0006950//response to stress;GO:0006979//response to oxidative stress;GO:0008150//biological_process;GO:0008152//metabolic process;GO:0009056//catabolic process;GO:0009636//response to toxic substance;GO:0009664//plant-type cell wall organization;GO:0009987//cellular process;GO:0016043//cellular component organization;GO:0016999//antibiotic metabolic process;GO:0017001//antibiotic catabolic pro…
LG07.g1275	143	241	194	657	559	466	13.11	14.37	15.13	39.44	37.31	42.78	14.2033333333333	39.8433333333333	1.48810879897803	9.52589486429988e-36	4.41014362437335e-34	CYP72A14	XP_010927467.1 cytochrome P450 72A15 [Elaeis guineensis]	-	-	-	-	-	GO:0005506//iron ion binding;GO:0016705//oxidoreductase activity, acting on paired donors, with incorporation or reduction of molecular oxygen;GO:0020037//heme binding	GO:0055114//oxidation-reduction process
MSTRG.11133	241	399	302	88	77	66	17.36	19.98	20.28	4.01	4.00	4.87	19.2066666666667	4.29333333333333	-2.16143706704526	1.01476487869061e-35	4.68854042442102e-34	PEP	PREDICTED: RNA-binding KH domain-containing protein PEPPER-like [Nelumbo nucifera]	-	-	-	-	GO:0043231//intracellular membrane-bounded organelle	-	GO:0006351//transcription, DNA-templated;GO:0048438//floral whorl development;GO:0048581//negative regulation of post-embryonic development
MSTRG.3269	82	111	107	489	400	283	7.44	6.55	8.26	29.06	26.43	25.72	7.41666666666667	27.07	1.867852052195	1.41605145241776e-35	6.52947580358814e-34	At2g30620	histone H1-like protein [Cinnamomum micranthum f. kanehirae]	-	-	-	-	GO:0000785//chromatin;GO:0043231//intracellular membrane-bounded organelle	GO:0003676//nucleic acid binding	GO:0034728//nucleosome organization
LG04.g166	361	616	458	1323	1207	749	96.87	107.50	104.55	232.55	235.88	201.30	102.973333333333	223.243333333333	1.11634631733469	3.81386538500239e-35	1.74457750668944e-33	JAL19	XP_010924945.1 jacalin-related lectin 19 isoform X1 [Elaeis guineensis]	-	-	-	-	-	GO:0003674//molecular_function;GO:0005488//binding;GO:0030246//carbohydrate binding	-
LG11.g2813	265	334	259	905	776	686	12.25	10.04	10.18	27.40	26.14	31.76	10.8233333333333	28.4333333333333	1.39343835691957	4.08092578443989e-35	1.86302780890841e-33	RPPL1	XP_009381371.1 PREDICTED: disease resistance protein RGA2-like [Musa acuminata subsp. malaccensis] [Musa acuminata]	-	-	-	-	GO:0005575//cellular_component;GO:0005576//extracellular region;GO:0005618//cell wall;GO:0005623//cell;GO:0005911//cell-cell junction;GO:0009505//plant-type cell wall;GO:0009506//plasmodesma;GO:0016020//membrane;GO:0030054//cell junction;GO:0030312//external encapsulating structure;GO:0044464//cell part;GO:0048501//signal recognition particle, plasma membrane targeting;GO:0055044//symplast;GO:007…	GO:0003674//molecular_function;GO:0003824//catalytic activity;GO:0003924//GTPase activity;GO:0004601//peroxidase activity;GO:0005048//signal sequence binding;GO:0005488//binding;GO:0005515//protein binding;GO:0015297//antiporter activity;GO:0016209//antioxidant activity;GO:0016491//oxidoreductase activity;GO:0016684//oxidoreductase activity, acting on peroxide as acceptor;GO:0020037//heme binding…	GO:0006950//response to stress;GO:0006979//response to oxidative stress;GO:0008150//biological_process;GO:0008152//metabolic process;GO:0009056//catabolic process;GO:0009306//protein secretion;GO:0009636//response to toxic substance;GO:0009664//plant-type cell wall organization;GO:0009987//cellular process;GO:0016043//cellular component organization;GO:0016999//antibiotic metabolic process;GO:001…
LG02.g3074	258	494	375	102	89	88	20.98	26.13	25.94	5.43	5.27	7.17	24.35	5.95666666666667	-2.03134463864937	4.10154134212512e-35	1.86872408411149e-33	--	XP_010242637.1 PREDICTED: uncharacterized protein LOC104586931 [Nelumbo nucifera]	-	-	-	-	-	-	-
LG07.g2415	617	946	742	419	369	248	35.73	35.63	36.56	15.90	15.56	14.39	35.9733333333333	15.2833333333333	-1.23496861446585	1.09512811994575e-34	4.950280909117e-33	REL2	XP_029119982.1 nitrate regulatory gene2 protein isoform X1 [Elaeis guineensis]	-	-	-	-	GO:0016459//myosin complex	-	-
LG13.g1744	592	889	737	353	361	213	42.49	41.50	45.00	16.60	18.87	15.31	42.9966666666667	16.9266666666667	-1.34492692439061	1.30752468353602e-34	5.86419713047611e-33	MLO11	XP_019051520.1 PREDICTED: MLO-like protein 11 [Nelumbo nucifera]	-	-	-	-	GO:0016021//integral component of membrane	-	GO:0006952//defense response
LG07.g2330	50	71	54	322	313	207	6.58	6.08	6.05	27.76	30.00	27.29	6.23666666666667	28.35	2.18450167730996	1.40225929911747e-34	6.27681876912954e-33	At3g30340	XP_010934894.1 WAT1-related protein At3g30340 [Elaeis guineensis]	-	-	-	-	GO:0016020//membrane;GO:0016021//integral component of membrane	-	-
LG02.g1741	494	826	578	264	273	205	53.14	57.79	52.89	18.60	21.39	22.09	54.6066666666667	20.6933333333333	-1.3999110368286	1.45678178448453e-34	6.50818679321366e-33	KING1	XP_010905197.1 SNF1-related protein kinase regulatory subunit gamma-1 [Elaeis guineensis]	-	-	-	-	GO:0005575//cellular_component;GO:0005618//cell wall;GO:0005623//cell;GO:0009505//plant-type cell wall;GO:0009898//cytoplasmic side of plasma membrane;GO:0030312//external encapsulating structure;GO:0043190//ATP-binding cassette (ABC) transporter complex;GO:0044464//cell part;GO:0071944//cell periphery	GO:0000166//nucleotide binding;GO:0003674//molecular_function;GO:0003938//IMP dehydrogenase activity;GO:0004122//cystathionine beta-synthase activity;GO:0005488//binding;GO:0005524//ATP binding;GO:0008144//drug binding;GO:0015095//magnesium ion transmembrane transporter activity;GO:0016853//isomerase activity;GO:0017076//purine nucleotide binding;GO:0019207//kinase regulator activity;GO:0019887//…	GO:0001932//regulation of protein phosphorylation;GO:0005975//carbohydrate metabolic process;GO:0006082//organic acid metabolic process;GO:0006629//lipid metabolic process;GO:0006631//fatty acid metabolic process;GO:0006633//fatty acid biosynthetic process;GO:0006807//nitrogen compound metabolic process;GO:0008150//biological_process;GO:0008152//metabolic process;GO:0008610//lipid biosynthetic pr…
LG07.g534	1143	1631	1364	870	783	526	85.72	79.56	87.03	42.74	42.77	39.51	84.1033333333333	41.6733333333333	-1.01303847928138	1.97333146238847e-34	8.78170743620665e-33	--	XP_009392605.1 PREDICTED: protein phosphatase 1 regulatory subunit 12A [Musa acuminata subsp. malaccensis] [Musa acuminata]	-	-	-	-	-	GO:0005515//protein binding	-
LG09.g1648	167	287	200	42	41	21	17.61	19.69	17.94	2.90	3.15	2.22	18.4133333333333	2.75666666666667	-2.73975408508677	2.01371794307684e-34	8.9441015719291e-33	CGT	XP_010942859.1 UDP-glucose:2-hydroxyflavanone C-glucosyltransferase-like [Elaeis guineensis]	-	-	-	-	-	GO:0008194//UDP-glycosyltransferase activity;GO:0016758//transferase activity, transferring hexosyl groups	GO:0005975//carbohydrate metabolic process;GO:0030259//lipid glycosylation
MSTRG.25992	745	1366	996	486	528	360	100.34	117.78	104.92	30.48	35.19	42.10	107.68	35.9233333333333	-1.58375718569463	2.59653232651814e-34	1.15104578791189e-32	--	DCN1-like protein isoform X4 [Phoenix dactylifera]	-	-	-	-	-	-	-
MSTRG.3859	618	1002	699	374	351	282	35.45	37.39	34.09	14.06	14.67	16.20	35.6433333333333	14.9766666666667	-1.25091570160619	2.66905998331481e-34	1.18091761843657e-32	--	protein ANTAGONIST OF LIKE HETEROCHROMATIN PROTEIN 1-like [Ananas comosus]	-	-	-	-	-	-	-
Contig12241.g1	151	257	165	645	580	403	25.64	28.42	23.84	71.81	71.88	68.73	25.9666666666667	70.8066666666667	1.44722437333774	4.38726626178961e-34	1.93739990710528e-32	At3g29430	PSR85329.1 Heterodimeric geranylgeranyl pyrophosphate synthase small subunit like [Actinidia chinensis var. chinensis] [Actinidia chinensis]	Metabolism;Metabolism;Metabolism	Global and overview maps;Global and overview maps;Metabolism of terpenoids and polyketides	ko01100//Metabolic pathways;ko01110//Biosynthesis of secondary metabolites;ko00900//Terpenoid backbone biosynthesis	K13789;K13789;K13789	-	GO:0000010//trans-hexaprenyltranstransferase activity	GO:0008299//isoprenoid biosynthetic process;GO:0009234//menaquinone biosynthetic process
LG08.g2778	143	214	175	559	598	445	9.66	9.42	10.07	24.75	29.46	30.13	9.71666666666667	28.1133333333333	1.53272113819127	4.68181780702051e-34	2.06350445878334e-32	CCA1	XP_010930817.1 putative CCA tRNA nucleotidyltransferase 2 [Elaeis guineensis]	-	-	-	-	GO:0005575//cellular_component;GO:0005622//intracellular;GO:0005623//cell;GO:0005634//nucleus;GO:0005737//cytoplasm;GO:0005739//mitochondrion;GO:0005759//mitochondrial matrix;GO:0031974//membrane-enclosed lumen;GO:0043226//organelle;GO:0043227//membrane-bounded organelle;GO:0043229//intracellular organelle;GO:0043231//intracellular membrane-bounded organelle;GO:0043233//organelle lumen;GO:0044422…	GO:0000166//nucleotide binding;GO:0003674//molecular_function;GO:0003676//nucleic acid binding;GO:0003723//RNA binding;GO:0003824//catalytic activity;GO:0004652//polynucleotide adenylyltransferase activity;GO:0004810//tRNA adenylyltransferase activity;GO:0005488//binding;GO:0005524//ATP binding;GO:0008144//drug binding;GO:0016740//transferase activity;GO:0016772//transferase activity, transferrin…	GO:0001680//tRNA 3'-terminal CCA addition;GO:0006139//nucleobase-containing compound metabolic process;GO:0006396//RNA processing;GO:0006399//tRNA metabolic process;GO:0006725//cellular aromatic compound metabolic process;GO:0006807//nitrogen compound metabolic process;GO:0008033//tRNA processing;GO:0008150//biological_process;GO:0008152//metabolic process;GO:0009987//cellular process;GO:0010467/…
LG02.g2480	208	283	236	818	743	457	14.62	12.94	14.11	37.67	38.04	32.18	13.89	35.9633333333333	1.37248014679995	5.03294429650961e-34	2.21401340767721e-32	NPF4.4	XP_008795325.1 protein NRT1/ PTR FAMILY 4.3-like [Phoenix dactylifera]	-	-	-	-	GO:0016020//membrane	GO:0015333//peptide:proton symporter activity;GO:0022857//transmembrane transporter activity	GO:0015833//peptide transport;GO:0055085//transmembrane transport
LG09.g1345	188	249	188	684	659	429	14.93	12.87	12.71	35.59	38.13	34.13	13.5033333333333	35.95	1.41267618636138	6.15720628584353e-34	2.70340206389723e-32	PGDH1	XP_010927510.1 D-3-phosphoglycerate dehydrogenase 3, chloroplastic [Elaeis guineensis]	Metabolism;Metabolism;Metabolism;Metabolism;Metabolism;Metabolism	Global and overview maps;Global and overview maps;Global and overview maps;Global and overview maps;Amino acid metabolism;Amino acid metabolism	ko01100//Metabolic pathways;ko01110//Biosynthesis of secondary metabolites;ko01200//Carbon metabolism;ko01230//Biosynthesis of amino acids;ko00270//Cysteine and methionine metabolism;ko00260//Glycine, serine and threonine metabolism	K00058;K00058;K00058;K00058;K00058;K00058	-	GO:0003824//catalytic activity;GO:0003941//L-serine ammonia-lyase activity;GO:0004013//adenosylhomocysteinase activity;GO:0004455//ketol-acid reductoisomerase activity;GO:0004617//phosphoglycerate dehydrogenase activity;GO:0016616//oxidoreductase activity, acting on the CH-OH group of donors, NAD or NADP as acceptor;GO:0050661//NADP binding;GO:0051287//NAD binding	GO:0006094//gluconeogenesis;GO:0006564//L-serine biosynthetic process;GO:0006565//L-serine catabolic process;GO:0006730//one-carbon metabolic process;GO:0009097//isoleucine biosynthetic process;GO:0009099//valine biosynthetic process;GO:0030436//asexual sporulation;GO:0055114//oxidation-reduction process
LG05.g1554	986	1564	1206	805	640	430	74.53	76.89	77.55	39.86	35.23	32.55	76.3233333333333	35.88	-1.08894429049996	6.72058782575121e-34	2.94513088249475e-32	LRX2	XP_008796915.1 leucine-rich repeat extensin-like protein 4 [Phoenix dactylifera]	-	-	-	-	GO:0005575//cellular_component;GO:0005576//extracellular region;GO:0005618//cell wall;GO:0005623//cell;GO:0030312//external encapsulating structure;GO:0044464//cell part;GO:0071944//cell periphery	GO:0005515//protein binding	GO:0007275//multicellular organism development;GO:0008150//biological_process;GO:0009987//cellular process;GO:0016043//cellular component organization;GO:0032501//multicellular organismal process;GO:0032502//developmental process;GO:0045229//external encapsulating structure organization;GO:0048856//anatomical structure development;GO:0071554//cell wall organization or biogenesis;GO:0071555//cell …
Contig05232_ERROPOS636324+.g31	159	257	208	33	34	29	10.23	10.75	11.38	1.39	1.59	1.87	10.7866666666667	1.61666666666667	-2.73815495535549	7.24733637238034e-34	3.169915907028e-32	ADC1	XP_009418323.1 PREDICTED: arginine decarboxylase-like [Musa acuminata subsp. malaccensis] [Musa acuminata]	Metabolism;Metabolism	Global and overview maps;Amino acid metabolism	ko01100//Metabolic pathways;ko00330//Arginine and proline metabolism	K01583;K01583	-	GO:0003824//catalytic activity;GO:0008792//arginine decarboxylase activity;GO:0008836//diaminopimelate decarboxylase activity	GO:0008295//spermidine biosynthetic process;GO:0009089//lysine biosynthetic process via diaminopimelate
LG07.g2338	329	538	417	169	149	114	42.04	44.71	45.33	14.15	13.87	14.59	44.0266666666667	14.2033333333333	-1.63214806873504	7.3987213557454e-34	3.22997791809851e-32	ACT3	AFD62269.1 actin 2 [Annona cherimola]	-	-	-	-	GO:0005575//cellular_component;GO:0005622//intracellular;GO:0005623//cell;GO:0005737//cytoplasm;GO:0005856//cytoskeleton;GO:0005858//axonemal dynein complex;GO:0005875//microtubule associated complex;GO:0005929//cilium;GO:0005930//axoneme;GO:0015630//microtubule cytoskeleton;GO:0030286//dynein complex;GO:0032838//cell projection cytoplasm;GO:0032991//macromolecular complex;GO:0036156//inner dynei…	GO:0000166//nucleotide binding;GO:0003674//molecular_function;GO:0005488//binding;GO:0005524//ATP binding;GO:0008144//drug binding;GO:0017076//purine nucleotide binding;GO:0030554//adenyl nucleotide binding;GO:0032553//ribonucleotide binding;GO:0032555//purine ribonucleotide binding;GO:0032559//adenyl ribonucleotide binding;GO:0035639//purine ribonucleoside triphosphate binding;GO:0036094//small …	-
LG12.g2153	276	407	357	119	105	61	17.66	16.93	19.43	4.99	4.89	3.91	18.0066666666667	4.59666666666667	-1.96987118299499	1.00806009908385e-33	4.37581929211009e-32	At1g68400	RWR93851.1 putative leucine-rich repeat receptor-like protein kinase [Cinnamomum micranthum f. kanehirae]	-	-	-	-	-	GO:0004672//protein kinase activity;GO:0005515//protein binding;GO:0005524//ATP binding	GO:0006468//protein phosphorylation
MSTRG.18441	164	214	172	6	2	4	4.36	3.70	3.89	0.10	0.04	0.11	3.98333333333333	0.0833333333333333	-5.57893871309339	1.04456314036071e-33	4.52571762115152e-32	RE1	Retrovirus-related Pol polyprotein from transposon TNT 1-94 [Cajanus cajan]	-	-	-	-	-	-	-
LG11.g776	773	1037	841	484	427	314	61.31	53.49	56.74	25.15	24.66	24.94	57.18	24.9166666666667	-1.19839954137942	1.06009528507348e-33	4.58436309437709e-32	G6PD2	XP_010927756.1 glucose-6-phosphate 1-dehydrogenase, chloroplastic [Elaeis guineensis]	Metabolism;Metabolism;Metabolism;Metabolism;Metabolism	Global and overview maps;Global and overview maps;Global and overview maps;Metabolism of other amino acids;Carbohydrate metabolism	ko01100//Metabolic pathways;ko01110//Biosynthesis of secondary metabolites;ko01200//Carbon metabolism;ko00480//Glutathione metabolism;ko00030//Pentose phosphate pathway	K00036;K00036;K00036;K00036;K00036	-	GO:0004345//glucose-6-phosphate dehydrogenase activity;GO:0004798//thymidylate kinase activity;GO:0016614//oxidoreductase activity, acting on CH-OH group of donors;GO:0050661//NADP binding	GO:0006006//glucose metabolic process;GO:0006098//pentose-phosphate shunt;GO:0015949//nucleobase-containing small molecule interconversion;GO:0055114//oxidation-reduction process
MSTRG.21789	472	635	458	1342	1193	955	17.58	15.38	14.51	32.75	32.36	35.63	15.8233333333333	33.58	1.08554868122876	1.07663487586568e-33	4.64713658919239e-32	RPPL1	hem peroxidase animal-type protein [Dioscorea alata]	-	-	-	-	-	-	-
LG12.g315	9	25	11	200	193	135	0.96	1.65	0.98	13.40	14.38	13.81	1.19666666666667	13.8633333333333	3.5341809358233	1.24322327114036e-33	5.35612307226945e-32	At3g50280	XP_010915552.1 uncharacterized acetyltransferase At3g50280 [Elaeis guineensis]	-	-	-	-	-	GO:0016747//transferase activity, transferring acyl groups other than amino-acyl groups	-
Contig11827.g2	768	1218	962	585	521	374	42.54	43.88	45.33	21.23	21.02	20.75	43.9166666666667	21	-1.0643792281373	1.67660665348032e-33	7.1694448014653e-32	EDR2L	XP_020094026.1 protein ENHANCED DISEASE RESISTANCE 2-like [Ananas comosus]	-	-	-	-	-	GO:0003674//molecular_function;GO:0008289//lipid binding	GO:0030436//asexual sporulation
LG03.g2305	166	374	271	847	782	585	13.30	19.48	18.47	44.44	45.62	46.93	17.0833333333333	45.6633333333333	1.41844667340424	2.4929430369467e-33	1.06206773575894e-31	HKT6	XP_010048558.1 PREDICTED: sodium transporter HKT1 [Eucalyptus grandis]	-	-	-	-	-	GO:0008324//cation transmembrane transporter activity	GO:0006812//cation transport;GO:0055085//transmembrane transport
LG12.g1946	379	640	485	1329	1149	768	94.85	104.17	103.25	217.87	209.42	192.50	100.756666666667	206.596666666667	1.03594167794505	2.57617133157716e-33	1.09346806445483e-31	RPL12	XP_010243059.1 PREDICTED: 50S ribosomal protein L12, chloroplastic-like [Nelumbo nucifera]	Genetic Information Processing	Translation	ko03010//Ribosome	K02935	GO:0000315//organellar large ribosomal subunit;GO:0005840//ribosome;GO:0022625//cytosolic large ribosomal subunit	GO:0003735//structural constituent of ribosome	GO:0006412//translation
LG11.g1496	95	114	104	484	426	272	15.29	11.93	14.19	51.04	49.94	43.86	13.8033333333333	48.28	1.8064089741063	2.98291132709652e-33	1.26377477498372e-31	GSVIVT00037159001	XP_031498594.1 peroxidase 5-like [Nymphaea colorata]	Metabolism;Metabolism;Metabolism	Global and overview maps;Global and overview maps;Biosynthesis of other secondary metabolites	ko01100//Metabolic pathways;ko01110//Biosynthesis of secondary metabolites;ko00940//Phenylpropanoid biosynthesis	K00430;K00430;K00430	-	GO:0004601//peroxidase activity;GO:0020037//heme binding	GO:0006979//response to oxidative stress;GO:0055114//oxidation-reduction process
LG07.g1897	153	181	167	12	19	4	6.11	4.70	5.68	0.32	0.55	0.16	5.49666666666667	0.343333333333333	-4.00087515625425	3.08165973940348e-33	1.30081162860151e-31	XA21	XP_010656878.1 PREDICTED: probable LRR receptor-like serine/threonine-protein kinase At3g47570 [Vitis vinifera]	-	-	-	-	-	GO:0004413//homoserine kinase activity;GO:0004672//protein kinase activity;GO:0005515//protein binding;GO:0005524//ATP binding	GO:0006468//protein phosphorylation;GO:0009088//threonine biosynthetic process
LG13.g1884	208	314	257	745	777	499	44.06	43.26	46.31	103.38	119.88	105.88	44.5433333333333	109.713333333333	1.30045743624908	3.4863593611223e-33	1.46894073411837e-31	GLX1	XP_010943402.1 lactoylglutathione lyase [Elaeis guineensis]	Metabolism;Metabolism	Global and overview maps;Carbohydrate metabolism	ko01100//Metabolic pathways;ko00620//Pyruvate metabolism	K01759;K01759	GO:0005575//cellular_component;GO:0005622//intracellular;GO:0005623//cell;GO:0005634//nucleus;GO:0005737//cytoplasm;GO:0005829//cytosol;GO:0005886//plasma membrane;GO:0016020//membrane;GO:0043226//organelle;GO:0043227//membrane-bounded organelle;GO:0043229//intracellular organelle;GO:0043231//intracellular membrane-bounded organelle;GO:0044424//intracellular part;GO:0044444//cytoplasmic part;GO:0…	GO:0003674//molecular_function;GO:0003824//catalytic activity;GO:0004462//lactoylglutathione lyase activity;GO:0005488//binding;GO:0005515//protein binding;GO:0008270//zinc ion binding;GO:0016829//lyase activity;GO:0016846//carbon-sulfur lyase activity;GO:0018577//catechol 2,3-dioxygenase activity;GO:0019904//protein domain specific binding;GO:0043167//ion binding;GO:0043169//cation binding;GO:00…	GO:0001101//response to acid chemical;GO:0002376//immune system process;GO:0002520//immune system development;GO:0002521//leukocyte differentiation;GO:0002573//myeloid leukocyte differentiation;GO:0005975//carbohydrate metabolic process;GO:0006081//cellular aldehyde metabolic process;GO:0006082//organic acid metabolic process;GO:0006089//lactate metabolic process;GO:0006090//pyruvate metabolic pr…
LG04.g278	27	38	33	263	203	205	0.99	0.89	1.03	6.29	5.40	7.51	0.97	6.4	2.72201525270023	3.91082162132002e-33	1.64175862688065e-31	ABCC8	XP_020249070.1 ABC transporter C family member 8-like [Asparagus officinalis]	Environmental Information Processing	Membrane transport	ko02010//ABC transporters	K05665	GO:0000325//plant-type vacuole;GO:0005575//cellular_component;GO:0005622//intracellular;GO:0005623//cell;GO:0005737//cytoplasm;GO:0005773//vacuole;GO:0005774//vacuolar membrane;GO:0005887//integral component of plasma membrane;GO:0009288//bacterial-type flagellum;GO:0009380//excinuclease repair complex;GO:0009898//cytoplasmic side of plasma membrane;GO:0016020//membrane;GO:0016021//integral compo…	GO:0000166//nucleotide binding;GO:0003674//molecular_function;GO:0003676//nucleic acid binding;GO:0003677//DNA binding;GO:0003824//catalytic activity;GO:0003924//GTPase activity;GO:0004527//exonuclease activity;GO:0005215//transporter activity;GO:0005260//channel-conductance-controlling ATPase activity;GO:0005319//lipid transporter activity;GO:0005488//binding;GO:0005524//ATP binding;GO:0005525//…	GO:0000910//cytokinesis;GO:0001539//cilium or flagellum-dependent cell motility;GO:0002949//tRNA threonylcarbamoyladenosine modification;GO:0006260//DNA replication;GO:0006289//nucleotide-excision repair;GO:0006310//DNA recombination;GO:0006400//tRNA modification;GO:0006576//cellular biogenic amine metabolic process;GO:0006777//Mo-molybdopterin cofactor biosynthetic process;GO:0006810//transport;…
LG11.g2470	109	180	117	558	445	320	27.00	29.00	24.65	90.54	80.28	79.39	26.8833333333333	83.4033333333333	1.6333930115302	5.84453417381007e-33	2.44459086034974e-31	CURT1B	XP_021611811.1 protein CURVATURE THYLAKOID 1B, chloroplastic-like [Manihot esculenta]	-	-	-	-	-	-	GO:0000398//mRNA splicing, via spliceosome
MSTRG.24194	2	5	4	213	200	163	0.05	0.09	0.09	3.79	3.96	4.44	0.0766666666666667	4.06333333333333	5.7279204545632	6.3909926721479e-33	2.66829754055513e-31	--	protein ANTAGONIST OF LIKE HETEROCHROMATIN PROTEIN 1-like [Ananas comosus]	-	-	-	-	-	-	-
MSTRG.26576	106	208	161	8	8	6	35.90	45.74	46.15	1.67	2.08	2.03	42.5966666666667	1.92666666666667	-4.46656164198099	6.95222224427115e-33	2.89209926440577e-31	--	PREDICTED: uncharacterized protein LOC109177058 [Ipomoea nil]	-	-	-	-	-	-	-
MSTRG.4156	172	230	182	18	27	26	5.51	4.77	4.94	0.38	0.63	0.83	5.07333333333333	0.613333333333333	-3.04819068744653	7.14136845491529e-33	2.96005855289206e-31	--	Dnase i-like superfamily protein, partial [Thalictrum thalictroides]	-	-	-	-	-	-	-
MSTRG.6627	385	561	421	1101	1149	781	50.17	47.54	46.67	93.98	109.04	101.93	48.1266666666667	101.65	1.07870180677563	7.16575857947562e-33	2.96481647316214e-31	At5g49770	LOW QUALITY PROTEIN: probable leucine-rich repeat receptor-like protein kinase At5g49770 [Syzygium oleosum]	-	-	-	-	GO:0031224//intrinsic component of membrane	GO:0004702//receptor signaling protein serine/threonine kinase activity;GO:0016628//oxidoreductase activity, acting on the CH-CH group of donors, NAD or NADP as acceptor;GO:0032550//purine ribonucleoside binding	GO:0032147//activation of protein kinase activity;GO:0044710//single-organism metabolic process
MSTRG.4002	301	513	347	3	2	0	20.51	22.74	20.16	0.13	0.09	0.00	21.1366666666667	0.0733333333333333	-8.17106304286828	7.43030249287891e-33	3.0687416572658e-31	--	Os02g0530850 [Oryza sativa Japonica Group]	-	-	-	-	-	-	-
LG14.g1903	185	271	225	677	622	493	8.69	8.28	8.99	20.84	21.28	23.20	8.65333333333333	21.7733333333333	1.33123440756255	8.90080148018468e-33	3.66946327449696e-31	SPS4	KAF3952300.1 hypothetical protein CMV_022129 [Castanea mollissima]	Metabolism;Metabolism;Metabolism	Global and overview maps;Global and overview maps;Carbohydrate metabolism	ko01100//Metabolic pathways;ko01110//Biosynthesis of secondary metabolites;ko00500//Starch and sucrose metabolism	K00696;K00696;K00696	-	GO:0004373//glycogen (starch) synthase activity;GO:0008194//UDP-glycosyltransferase activity;GO:0009011//starch synthase activity;GO:0016157//sucrose synthase activity;GO:0016757//transferase activity, transferring glycosyl groups;GO:0050307//sucrose-phosphate phosphatase activity	GO:0005978//glycogen biosynthetic process;GO:0005985//sucrose metabolic process;GO:0005986//sucrose biosynthetic process;GO:0009058//biosynthetic process;GO:0010125//mycothiol biosynthetic process;GO:0071793//bacillithiol biosynthetic process
LG09.g670	164	253	180	29	39	15	21.76	21.83	20.32	2.52	3.77	1.99	21.3033333333333	2.76	-2.9483390145425	9.04970287576725e-33	3.72416356874988e-31	LBD41	XP_010263769.1 PREDICTED: LOB domain-containing protein 41-like [Nelumbo nucifera]	-	-	-	-	-	-	-
Contig05932.g3	72	129	84	387	399	269	12.55	14.63	12.46	44.20	50.67	46.98	13.2133333333333	47.2833333333333	1.83933728297524	1.28459161121003e-32	5.27693688161286e-31	--	XP_010940561.1 protein SRC2 [Elaeis guineensis]	-	-	-	-	-	-	-
LG01.g141	119	200	176	5	8	2	15.89	17.34	19.91	0.44	0.78	0.27	17.7133333333333	0.496666666666667	-5.15641399202834	1.30323960626072e-32	5.34398054974375e-31	At5g37690	THU66617.1 hypothetical protein C4D60_Mb05t16040 [Musa balbisiana]	-	-	-	-	-	GO:0016788//hydrolase activity, acting on ester bonds	-
LG09.g2126	119	144	164	535	574	392	7.20	5.67	8.44	21.21	25.30	23.76	7.10333333333333	23.4233333333333	1.72137830544114	1.60018107624133e-32	6.54990339638676e-31	SBTI1.1	XP_008780373.3 subtilisin-like protease SBT1.1 isoform X1 [Phoenix dactylifera]	-	-	-	-	GO:0005575//cellular_component;GO:0005576//extracellular region;GO:0005618//cell wall;GO:0005623//cell;GO:0030312//external encapsulating structure;GO:0031012//extracellular matrix;GO:0044421//extracellular region part;GO:0044464//cell part;GO:0071944//cell periphery	GO:0003674//molecular_function;GO:0003824//catalytic activity;GO:0004175//endopeptidase activity;GO:0004252//serine-type endopeptidase activity;GO:0008233//peptidase activity;GO:0008236//serine-type peptidase activity;GO:0016787//hydrolase activity;GO:0017171//serine hydrolase activity;GO:0070011//peptidase activity, acting on L-amino acid peptides	GO:0006508//proteolysis;GO:0006807//nitrogen compound metabolic process;GO:0008150//biological_process;GO:0008152//metabolic process;GO:0009306//protein secretion;GO:0019538//protein metabolic process;GO:0043170//macromolecule metabolic process;GO:0044238//primary metabolic process;GO:0071704//organic substance metabolic process;GO:1901564//organonitrogen compound metabolic process
LG08.g2233	5	16	8	176	167	136	0.79	1.64	1.07	18.14	19.14	21.43	1.16666666666667	19.57	4.06817942951563	1.73778735836231e-32	7.100500197522e-31	XTH33	RWR85162.1 putative xyloglucan endotransglucosylase/hydrolase protein 33 [Cinnamomum micranthum f. kanehirae]	-	-	-	-	GO:0005575//cellular_component;GO:0005576//extracellular region;GO:0005618//cell wall;GO:0005623//cell;GO:0005886//plasma membrane;GO:0005887//integral component of plasma membrane;GO:0016020//membrane;GO:0016021//integral component of membrane;GO:0030312//external encapsulating structure;GO:0031224//intrinsic component of membrane;GO:0031226//intrinsic component of plasma membrane;GO:0044425//me…	GO:0003674//molecular_function;GO:0003824//catalytic activity;GO:0004553//hydrolase activity, hydrolyzing O-glycosyl compounds;GO:0016740//transferase activity;GO:0016757//transferase activity, transferring glycosyl groups;GO:0016758//transferase activity, transferring hexosyl groups;GO:0016762//xyloglucan:xyloglucosyl transferase activity;GO:0016787//hydrolase activity;GO:0016798//hydrolase acti…	GO:0005975//carbohydrate metabolic process;GO:0005976//polysaccharide metabolic process;GO:0006073//cellular glucan metabolic process;GO:0008150//biological_process;GO:0008152//metabolic process;GO:0009664//plant-type cell wall organization;GO:0009825//multidimensional cell growth;GO:0009827//plant-type cell wall modification;GO:0009831//plant-type cell wall modification involved in multidimensio…
LG01.g1262	138	208	167	22	21	18	11.61	11.39	11.95	1.21	1.29	1.52	11.65	1.34	-3.12002504908387	2.5803790673964e-32	1.05058944192595e-30	LAC17	AAB17192.1 laccase [Liriodendron tulipifera]	-	-	-	-	-	GO:0005375//copper ion transmembrane transporter activity;GO:0005507//copper ion binding;GO:0016491//oxidoreductase activity	GO:0006825//copper ion transport;GO:0055114//oxidation-reduction process
LG02.g2207	53	92	79	355	309	272	3.77	4.26	4.78	16.54	16.01	19.38	4.27	17.31	2.01929774974615	2.62184121050106e-32	1.06558123392453e-30	ORTH2	XP_010909673.1 E3 ubiquitin-protein ligase ORTHRUS 2 [Elaeis guineensis]	-	-	-	-	GO:0000109//nucleotide-excision repair complex	GO:0046872//metal ion binding	GO:0006289//nucleotide-excision repair
LG11.g1105	19	17	18	233	207	119	2.68	1.56	2.15	21.57	21.33	16.81	2.13	19.9033333333333	3.2240847324289	3.18821234769191e-32	1.28892465035298e-30	PGIP1	XP_010928441.1 polygalacturonase inhibitor [Elaeis guineensis]	-	-	-	-	-	GO:0005515//protein binding	-
LG11.g189	357	507	421	145	168	108	39.19	36.20	39.31	10.43	13.43	11.87	38.2333333333333	11.91	-1.68265757231792	3.27702347430794e-32	1.32250070370005e-30	HGSNAT	XP_010938398.1 heparan-alpha-glucosaminide N-acetyltransferase isoform X1 [Elaeis guineensis]	Metabolism;Metabolism	Global and overview maps;Glycan biosynthesis and metabolism	ko01100//Metabolic pathways;ko00531//Glycosaminoglycan degradation	K10532;K10532	-	-	-
LG09.g1829	307	486	310	2	3	0	22.03	22.69	18.93	0.09	0.16	0.00	21.2166666666667	0.0833333333333333	-7.992088609014	3.58355055809019e-32	1.44113960534895e-30	At1g56130	XP_019710848.1 probable LRR receptor-like serine/threonine-protein kinase At1g56140 isoform X2 [Elaeis guineensis]	-	-	-	-	-	GO:0004672//protein kinase activity;GO:0005515//protein binding;GO:0005524//ATP binding	GO:0006468//protein phosphorylation
LG02.g375	123	184	146	4	9	8	19.10	18.67	19.41	0.43	0.98	1.30	19.06	0.903333333333333	-4.39914586327723	4.48155555073644e-32	1.79912517677554e-30	Os06g0597200	XP_008804046.1 probable protein phosphatase 2C 57 [Phoenix dactylifera]	-	-	-	-	GO:0005575//cellular_component;GO:0005622//intracellular;GO:0005623//cell;GO:0005634//nucleus;GO:0005737//cytoplasm;GO:0005829//cytosol;GO:0016020//membrane;GO:0043226//organelle;GO:0043227//membrane-bounded organelle;GO:0043229//intracellular organelle;GO:0043231//intracellular membrane-bounded organelle;GO:0044424//intracellular part;GO:0044444//cytoplasmic part;GO:0044464//cell part	GO:0003674//molecular_function;GO:0003824//catalytic activity;GO:0004721//phosphoprotein phosphatase activity;GO:0004722//protein serine/threonine phosphatase activity;GO:0005488//binding;GO:0016787//hydrolase activity;GO:0016788//hydrolase activity, acting on ester bonds;GO:0016791//phosphatase activity;GO:0042578//phosphoric ester hydrolase activity;GO:0043167//ion binding;GO:0043169//cation bi…	GO:0002682//regulation of immune system process;GO:0002697//regulation of immune effector process;GO:0002831//regulation of response to biotic stimulus;GO:0006464//cellular protein modification process;GO:0006470//protein dephosphorylation;GO:0006793//phosphorus metabolic process;GO:0006796//phosphate-containing compound metabolic process;GO:0006807//nitrogen compound metabolic process;GO:0008150…
LG12.g188	0	1	6	283	263	217	0.00	0.08	0.60	21.39	22.11	25.06	0.226666666666667	22.8533333333333	6.65568855286216	4.58750966291161e-32	1.83844649894309e-30	INV1	EXB54587.1 Beta-fructofuranosidase, insoluble isoenzyme 1 [Morus notabilis]	Metabolism;Metabolism;Metabolism;Metabolism	Global and overview maps;Global and overview maps;Carbohydrate metabolism;Carbohydrate metabolism	ko01100//Metabolic pathways;ko01110//Biosynthesis of secondary metabolites;ko00500//Starch and sucrose metabolism;ko00052//Galactose metabolism	K01193;K01193;K01193;K01193	GO:0000148//1,3-beta-D-glucan synthase complex;GO:0005575//cellular_component;GO:0005576//extracellular region;GO:0005618//cell wall;GO:0005623//cell;GO:0016020//membrane;GO:0030312//external encapsulating structure;GO:0044464//cell part;GO:0071944//cell periphery	GO:0003674//molecular_function;GO:0003824//catalytic activity;GO:0003843//1,3-beta-D-glucan synthase activity;GO:0004553//hydrolase activity, hydrolyzing O-glycosyl compounds;GO:0004564//beta-fructofuranosidase activity;GO:0008270//zinc ion binding;GO:0016787//hydrolase activity;GO:0016798//hydrolase activity, acting on glycosyl bonds	GO:0005975//carbohydrate metabolic process;GO:0006075//(1->3)-beta-D-glucan biosynthetic process;GO:0008150//biological_process;GO:0008152//metabolic process;GO:0044238//primary metabolic process;GO:0071704//organic substance metabolic process
MSTRG.9972	869	1300	953	630	577	408	40.16	39.08	37.47	19.07	19.42	18.89	38.9033333333333	19.1266666666667	-1.02430830678339	5.0901968822098e-32	2.03634479104849e-30	CDF2	cyclic dof factor 3 [Cocos nucifera]	-	-	-	-	-	-	-
LG08.g601	31	26	20	234	215	156	7.64	4.17	4.19	37.77	38.59	38.50	5.33333333333333	38.2866666666667	2.84373265661131	7.75973918642571e-32	3.0989024510938e-30	--	XP_008806758.1 uncharacterized protein LOC103719337 [Phoenix dactylifera]	-	-	-	-	-	-	-
LG12.g1518	292	562	390	1146	1034	671	46.39	58.07	52.71	119.27	119.65	106.78	52.39	115.233333333333	1.13719473575954	9.9145173673877e-32	3.94570298626211e-30	PA1024	XP_010937411.1 uncharacterized protein LOC105056797 [Elaeis guineensis]	-	-	-	-	-	GO:0003674//molecular_function;GO:0003824//catalytic activity;GO:0003920//GMP reductase activity;GO:0003938//IMP dehydrogenase activity;GO:0004452//isopentenyl-diphosphate delta-isomerase activity;GO:0004497//monooxygenase activity;GO:0016491//oxidoreductase activity;GO:0016701//oxidoreductase activity, acting on single donors with incorporation of molecular oxygen;GO:0016703//oxidoreductase acti…	GO:0008150//biological_process;GO:0008152//metabolic process;GO:0008299//isoprenoid biosynthetic process;GO:0009152//purine ribonucleotide biosynthetic process;GO:0015950//purine nucleotide interconversion;GO:0055114//oxidation-reduction process
LG05.g2659	72	97	84	366	345	254	10.08	8.83	10.00	33.57	35.18	35.62	9.63666666666667	34.79	1.852066570864	1.01004978169148e-31	4.01276351850891e-30	CYP82C3	XP_024440693.1 cytochrome P450 82C4 [Populus trichocarpa]	-	-	-	-	GO:0005575//cellular_component;GO:0016020//membrane;GO:0016021//integral component of membrane;GO:0031224//intrinsic component of membrane;GO:0044425//membrane part	GO:0003674//molecular_function;GO:0003824//catalytic activity;GO:0004497//monooxygenase activity;GO:0005488//binding;GO:0005506//iron ion binding;GO:0016491//oxidoreductase activity;GO:0016705//oxidoreductase activity, acting on paired donors, with incorporation or reduction of molecular oxygen;GO:0016709//oxidoreductase activity, acting on paired donors, with incorporation or reduction of molecu…	GO:0008150//biological_process;GO:0008152//metabolic process;GO:0009058//biosynthetic process;GO:0009987//cellular process;GO:0010035//response to inorganic substance;GO:0010038//response to metal ion;GO:0010039//response to iron ion;GO:0019748//secondary metabolic process;GO:0042221//response to chemical;GO:0044550//secondary metabolite biosynthetic process;GO:0050896//response to stimulus;GO:00…
Contig00171.g8	38	55	35	253	262	184	1.42	1.34	1.11	6.19	7.13	6.88	1.29	6.73333333333333	2.38394982149475	1.09341932668565e-31	4.32265768028758e-30	RGA1	XP_026660139.1 putative disease resistance protein RGA1 [Phoenix dactylifera]	-	-	-	-	GO:0005575//cellular_component;GO:0005576//extracellular region;GO:0005618//cell wall;GO:0005623//cell;GO:0005911//cell-cell junction;GO:0009505//plant-type cell wall;GO:0009506//plasmodesma;GO:0016020//membrane;GO:0030054//cell junction;GO:0030312//external encapsulating structure;GO:0044464//cell part;GO:0055044//symplast;GO:0071944//cell periphery	GO:0003674//molecular_function;GO:0003824//catalytic activity;GO:0004601//peroxidase activity;GO:0005488//binding;GO:0005515//protein binding;GO:0005524//ATP binding;GO:0015297//antiporter activity;GO:0016209//antioxidant activity;GO:0016491//oxidoreductase activity;GO:0016684//oxidoreductase activity, acting on peroxide as acceptor;GO:0016887//ATPase activity;GO:0020037//heme binding;GO:0042910/…	GO:0006950//response to stress;GO:0006979//response to oxidative stress;GO:0008150//biological_process;GO:0008152//metabolic process;GO:0009056//catabolic process;GO:0009636//response to toxic substance;GO:0009664//plant-type cell wall organization;GO:0009987//cellular process;GO:0016043//cellular component organization;GO:0016999//antibiotic metabolic process;GO:0017001//antibiotic catabolic pro…
Contig03777.g1	154	227	180	24	36	17	24.47	23.46	24.33	2.50	4.17	2.71	24.0866666666667	3.12666666666667	-2.94553742691707	1.12850879534001e-31	4.44493095495585e-30	MYB1	QEV81518.1 R2R3 MYB transcription factor 5, partial [Anthurium andraeanum]	-	-	-	-	-	-	-
LG13.g1879	58	95	71	361	349	211	10.45	11.14	10.89	42.62	45.81	38.09	10.8266666666667	42.1733333333333	1.96174192333221	1.55010250019461e-31	6.09503488218645e-30	--	XP_012468268.1 PREDICTED: uncharacterized protein LOC105786405 [Gossypium raimondii]	-	-	-	-	GO:0016021//integral component of membrane	GO:0009055//electron carrier activity	-
MSTRG.25376	137	208	212	629	669	416	23.63	23.34	31.11	71.08	84.05	71.87	26.0266666666667	75.6666666666667	1.53966733950275	1.60497447154716e-31	6.30000492139103e-30	--	BAR domain-containing protein [Glycine max]	-	-	-	-	-	-	-
MSTRG.20015	30	29	19	228	210	155	1.33	0.88	0.78	9.16	9.01	9.80	0.996666666666667	9.32333333333333	3.22566286427809	1.78651195336989e-31	7.00062695993735e-30	--	protein FAR1-RELATED SEQUENCE 4-like isoform X2 [Vigna unguiculata]	-	-	-	-	-	-	-
LG04.g384	297	622	412	161	149	105	74.35	101.29	87.75	26.40	27.10	26.44	87.7966666666667	26.6466666666667	-1.7202110946624	1.95073028894266e-31	7.61813258928406e-30	--	XP_010914889.1 uncharacterized protein LOC105040176 [Elaeis guineensis]	-	-	-	-	-	GO:0004462//lactoylglutathione lyase activity;GO:0008687//3,4-dihydroxyphenylacetate 2,3-dioxygenase activity;GO:0018577//catechol 2,3-dioxygenase activity	GO:0005975//carbohydrate metabolic process;GO:0009712//catechol-containing compound metabolic process;GO:0051596//methylglyoxal catabolic process
LG10.g2419	385	729	544	1408	1226	858	72.92	89.81	87.66	174.70	169.13	162.77	83.4633333333333	168.866666666667	1.01667013154704	2.23875210277412e-31	8.72809245093415e-30	WRKY69	OVA02525.1 DNA-binding WRKY [Macleaya cordata]	-	-	-	-	-	GO:0003700//transcription factor activity, sequence-specific DNA binding;GO:0043565//sequence-specific DNA binding	GO:0006355//regulation of transcription, DNA-templated
LG08.g2874	1506	2220	1585	992	851	792	74.83	71.75	67.00	32.29	30.80	39.42	71.1933333333333	34.17	-1.05901190329462	2.64493418930035e-31	1.02767552942308e-29	MEL1	XP_008794040.1 protein argonaute MEL1-like [Phoenix dactylifera]	-	-	-	-	GO:0005576//extracellular region	GO:0003676//nucleic acid binding;GO:0005515//protein binding	GO:0042742//defense response to bacterium
MSTRG.10844	252	414	320	839	808	620	20.88	22.31	22.55	45.53	48.75	51.45	21.9133333333333	48.5766666666667	1.14845453986621	3.11199576681644e-31	1.20710741205078e-29	LFG5	Transposase, Ptta/En/Spm, plant [Corchorus capsularis]	-	-	-	-	-	-	-
LG09.g1865	101	176	122	559	426	308	25.45	28.81	26.12	92.18	78.01	77.52	26.7933333333333	82.57	1.62374362854248	3.62623165069961e-31	1.40420164241172e-29	UCC1	XP_009417164.1 PREDICTED: mavicyanin [Musa acuminata subsp. malaccensis] [Musa acuminata]	-	-	-	-	-	GO:0009055//electron carrier activity	-
LG08.g2996	263	402	353	123	82	77	17.03	16.93	19.44	5.22	3.87	4.99	17.8	4.69333333333333	-1.92319240793762	3.92952251903938e-31	1.51833055742636e-29	HSP70-10	XP_010244687.1 PREDICTED: heat shock 70 kDa protein, mitochondrial-like [Nelumbo nucifera]	Genetic Information Processing	Folding, sorting and degradation	ko03018//RNA degradation	K04043	GO:0016592//mediator complex	GO:0003712//transcription cofactor activity;GO:0005515//protein binding;GO:0005524//ATP binding;GO:0016773//phosphotransferase activity, alcohol group as acceptor;GO:0016887//ATPase activity;GO:0051082//unfolded protein binding	GO:0005975//carbohydrate metabolic process;GO:0006357//regulation of transcription from RNA polymerase II promoter;GO:0006457//protein folding;GO:0006950//response to stress;GO:0008360//regulation of cell shape
LG03.g2539	260	479	321	1124	980	578	44.85	53.74	47.11	127.01	123.12	99.86	48.5666666666667	116.663333333333	1.264312824208	3.93418404245389e-31	1.51833055742636e-29	CCR1	XP_012067509.1 cinnamoyl-CoA reductase 1 [Jatropha curcas]	Metabolism;Metabolism;Metabolism	Global and overview maps;Global and overview maps;Biosynthesis of other secondary metabolites	ko01100//Metabolic pathways;ko01110//Biosynthesis of secondary metabolites;ko00940//Phenylpropanoid biosynthesis	K09753;K09753;K09753	-	GO:0003824//catalytic activity;GO:0003854//3-beta-hydroxy-delta5-steroid dehydrogenase activity;GO:0003978//UDP-glucose 4-epimerase activity;GO:0008446//GDP-mannose 4,6-dehydratase activity;GO:0008460//dTDP-glucose 4,6-dehydratase activity;GO:0008712//ADP-glyceromanno-heptose 6-epimerase activity;GO:0016616//oxidoreductase activity, acting on the CH-OH group of donors, NAD or NADP as acceptor;GO:…	GO:0000271//polysaccharide biosynthetic process;GO:0005975//carbohydrate metabolic process;GO:0006012//galactose metabolic process;GO:0006694//steroid biosynthetic process;GO:0008152//metabolic process;GO:0009243//O antigen biosynthetic process;GO:0009244//lipopolysaccharide core region biosynthetic process;GO:0019305//dTDP-rhamnose biosynthetic process;GO:0055114//oxidation-reduction process
LG11.g576	202	373	279	73	76	59	22.07	26.51	25.94	5.23	6.05	6.46	24.84	5.91333333333333	-2.07062166464057	4.5165769111052e-31	1.74017039613605e-29	rnf217	RWR79443.1 Zinc finger, RING-type [Cinnamomum micranthum f. kanehirae]	-	-	-	-	-	GO:0046872//metal ion binding	-
MSTRG.4247	13	6	9	167	168	138	0.37	0.11	0.22	3.08	3.45	3.89	0.233333333333333	3.47333333333333	3.89585654533354	6.65152630988586e-31	2.54564997756515e-29	CPRF1	G-box-binding factor 3 isoform X1 [Macadamia integrifolia]	-	-	-	-	-	-	GO:0001101//response to acid chemical;GO:0006950//response to stress;GO:0007165//signal transduction;GO:0009725//response to hormone
MSTRG.4157	239	365	257	99	62	43	35.13	34.91	32.25	9.54	6.66	6.30	34.0966666666667	7.5	-2.18466820572688	6.66279569883144e-31	2.54572009371491e-29	--	-	-	-	-	-	-	-	-
LG07.g2313	686	1162	883	528	472	283	75.13	82.77	82.27	37.88	37.65	31.04	80.0566666666667	35.5233333333333	-1.17225458384814	7.20593417751111e-31	2.74411055585718e-29	--	XP_010933760.1 probable inactive leucine-rich repeat receptor kinase XIAO [Elaeis guineensis]	-	-	-	-	GO:0005575//cellular_component;GO:0005623//cell;GO:0005886//plasma membrane;GO:0016020//membrane;GO:0016021//integral component of membrane;GO:0031224//intrinsic component of membrane;GO:0044425//membrane part;GO:0044464//cell part;GO:0071944//cell periphery	GO:0005515//protein binding	GO:0008150//biological_process;GO:0009888//tissue development;GO:0010073//meristem maintenance;GO:0032501//multicellular organismal process;GO:0032502//developmental process;GO:0048507//meristem development;GO:0048856//anatomical structure development
LG14.g10	148	237	205	636	569	393	42.55	44.32	50.14	119.78	119.14	113.17	45.67	117.363333333333	1.36166305705489	9.13884593238796e-31	3.45725402216515e-29	CNR9	XP_020250858.1 cell number regulator 2-like [Asparagus officinalis]	-	-	-	-	GO:0005575//cellular_component;GO:0016020//membrane;GO:0016021//integral component of membrane;GO:0031224//intrinsic component of membrane;GO:0044425//membrane part	-	GO:0000003//reproduction;GO:0003006//developmental process involved in reproduction;GO:0007275//multicellular organism development;GO:0007276//gamete generation;GO:0008150//biological_process;GO:0009555//pollen development;GO:0009987//cellular process;GO:0019953//sexual reproduction;GO:0022412//cellular process involved in reproduction in multicellular organism;GO:0022414//reproductive process;GO…
LG03.g127	908	1477	1083	756	554	414	43.25	45.76	43.88	23.59	19.22	19.75	44.2966666666667	20.8533333333333	-1.08692012784031	1.04415656762669e-30	3.9371046407901e-29	At3g28040	XP_008776998.3 LOW QUALITY PROTEIN: probably inactive leucine-rich repeat receptor-like protein kinase At3g28040 [Phoenix dactylifera]	-	-	-	-	GO:0005575//cellular_component;GO:0016020//membrane;GO:0016021//integral component of membrane;GO:0031224//intrinsic component of membrane;GO:0044425//membrane part	GO:0000166//nucleotide binding;GO:0003674//molecular_function;GO:0003824//catalytic activity;GO:0004672//protein kinase activity;GO:0005488//binding;GO:0005515//protein binding;GO:0005524//ATP binding;GO:0008144//drug binding;GO:0016301//kinase activity;GO:0016740//transferase activity;GO:0016772//transferase activity, transferring phosphorus-containing groups;GO:0016773//phosphotransferase activ…	GO:0006464//cellular protein modification process;GO:0006468//protein phosphorylation;GO:0006793//phosphorus metabolic process;GO:0006796//phosphate-containing compound metabolic process;GO:0006807//nitrogen compound metabolic process;GO:0008150//biological_process;GO:0008152//metabolic process;GO:0009987//cellular process;GO:0016310//phosphorylation;GO:0019538//protein metabolic process;GO:00362…
LG02.g311	494	642	443	224	165	149	15.33	12.96	11.68	4.54	3.73	4.64	13.3233333333333	4.30333333333333	-1.63042857211325	1.1341849545818e-30	4.25560279608854e-29	ABCC3	XP_008792064.2 ABC transporter C family member 3-like isoform X1 [Phoenix dactylifera]	Environmental Information Processing	Membrane transport	ko02010//ABC transporters	K05666	GO:0005575//cellular_component;GO:0005737//cytoplasm;GO:0005887//integral component of plasma membrane;GO:0009380//excinuclease repair complex;GO:0009898//cytoplasmic side of plasma membrane;GO:0016021//integral component of membrane;GO:0030257//type III protein secretion system complex;GO:0043190//ATP-binding cassette (ABC) transporter complex;GO:0055051//ATP-binding cassette (ABC) transporter c…	GO:0000166//nucleotide binding;GO:0003677//DNA binding;GO:0003924//GTPase activity;GO:0005260//channel-conductance-controlling ATPase activity;GO:0005319//lipid transporter activity;GO:0005524//ATP binding;GO:0005525//GTP binding;GO:0008565//protein transporter activity;GO:0009381//excinuclease ABC activity;GO:0015220//choline transmembrane transporter activity;GO:0015221//lipopolysaccharide tran…	GO:0000910//cytokinesis;GO:0006289//nucleotide-excision repair;GO:0006810//transport;GO:0006817//phosphate ion transport;GO:0006824//cobalt ion transport;GO:0006855//drug transmembrane transport;GO:0006869//lipid transport;GO:0007601//visual perception;GO:0008150//biological_process;GO:0008272//sulfate transport;GO:0009405//pathogenesis;GO:0015675//nickel cation transport;GO:0015689//molybdate io…
MSTRG.3320	107	194	156	18	8	10	7.99	9.44	9.98	0.87	0.46	0.76	9.13666666666667	0.696666666666667	-3.71312748074489	1.21632956738825e-30	4.55637452788522e-29	TCX2	protein tesmin/TSO1-like CXC 3 isoform X1 [Elaeis guineensis]	-	-	-	-	-	-	-
LG11.g601	309	470	377	166	126	79	26.32	26.04	27.32	9.26	7.82	6.74	26.56	7.94	-1.74204423420397	1.94854091419801e-30	7.28735260793631e-29	PME12	XP_010261669.1 PREDICTED: probable pectinesterase/pectinesterase inhibitor 12 [Nelumbo nucifera]	-	-	-	-	GO:0005575//cellular_component;GO:0005576//extracellular region;GO:0005618//cell wall;GO:0005623//cell;GO:0030312//external encapsulating structure;GO:0044464//cell part;GO:0071944//cell periphery	GO:0003674//molecular_function;GO:0003824//catalytic activity;GO:0004857//enzyme inhibitor activity;GO:0016787//hydrolase activity;GO:0016788//hydrolase activity, acting on ester bonds;GO:0030234//enzyme regulator activity;GO:0030599//pectinesterase activity;GO:0045330//aspartyl esterase activity;GO:0046910//pectinesterase inhibitor activity;GO:0052689//carboxylic ester hydrolase activity;GO:0098…	GO:0000272//polysaccharide catabolic process;GO:0005975//carbohydrate metabolic process;GO:0005976//polysaccharide metabolic process;GO:0006950//response to stress;GO:0006952//defense response;GO:0008150//biological_process;GO:0008152//metabolic process;GO:0009056//catabolic process;GO:0009057//macromolecule catabolic process;GO:0009605//response to external stimulus;GO:0009607//response to bioti…
MSTRG.1929	602	920	699	403	387	266	61.80	61.48	61.06	27.12	28.95	27.39	61.4466666666667	27.82	-1.14321233011721	2.01017515110869e-30	7.5056344707169e-29	ergic3	endoplasmic reticulum-Golgi intermediate compartment protein 3 [Phoenix dactylifera]	-	-	-	-	-	-	-
Contig06241.g3	108	227	152	657	595	332	15.48	21.16	18.53	61.68	62.11	47.66	18.39	57.15	1.6358320186899	2.08324627575379e-30	7.76584159580101e-29	--	THU48145.1 hypothetical protein C4D60_Mb09t23120 [Musa balbisiana]	-	-	-	-	-	-	-
LG13.g1646	63	103	64	362	299	241	5.46	5.81	4.72	20.56	18.88	20.93	5.33	20.1233333333333	1.91666186233239	2.10360798669125e-30	7.8290356885561e-29	CYP86B1	THU73399.1 hypothetical protein C4D60_Mb04t22430 [Musa balbisiana]	Metabolism	Lipid metabolism	ko00073//Cutin, suberine and wax biosynthesis	K15402	-	GO:0005506//iron ion binding;GO:0016705//oxidoreductase activity, acting on paired donors, with incorporation or reduction of molecular oxygen;GO:0020037//heme binding	GO:0055114//oxidation-reduction process
MSTRG.14468	193	292	208	723	641	419	44.25	43.54	40.57	108.58	107.03	96.22	42.7866666666667	103.943333333333	1.2805640362835	2.88435730808676e-30	1.07000802690786e-28	At1g14450	NADH dehydrogenase [ubiquinone] 1 beta subcomplex subunit 3-B-like [Asparagus officinalis]	-	-	-	-	-	-	-
LG01.g963	171	311	252	69	53	35	21.56	25.51	27.03	5.70	4.87	4.42	24.7	4.99666666666667	-2.30547315924534	3.09965484880722e-30	1.14802216601871e-28	BCAT2	XP_010939334.1 branched-chain amino acid aminotransferase 2, chloroplastic [Elaeis guineensis]	Metabolism;Metabolism;Metabolism;Metabolism;Metabolism;Metabolism;Metabolism;Metabolism;Metabolism	Global and overview maps;Global and overview maps;Global and overview maps;Amino acid metabolism;Global and overview maps;Amino acid metabolism;Metabolism of cofactors and vitamins;Amino acid metabolism;Biosynthesis of other secondary metabolites	ko01100//Metabolic pathways;ko01110//Biosynthesis of secondary metabolites;ko01230//Biosynthesis of amino acids;ko00270//Cysteine and methionine metabolism;ko01210//2-Oxocarboxylic acid metabolism;ko00280//Valine, leucine and isoleucine degradation;ko00770//Pantothenate and CoA biosynthesis;ko00290//Valine, leucine and isoleucine biosynthesis;ko00966//Glucosinolate biosynthesis	K00826;K00826;K00826;K00826;K00826;K00826;K00826;K00826;K00826	-	GO:0003824//catalytic activity;GO:0004084//branched-chain-amino-acid transaminase activity;GO:0008696//4-amino-4-deoxychorismate lyase activity;GO:0047810//D-alanine:2-oxoglutarate aminotransferase activity	GO:0008153//para-aminobenzoic acid biosynthetic process;GO:0009082//branched-chain amino acid biosynthetic process;GO:0009396//folic acid-containing compound biosynthetic process;GO:0019480//L-alanine oxidation to pyruvate via D-alanine
LG06.g387	443	725	558	253	267	191	54.17	57.66	58.04	20.27	23.78	23.39	56.6233333333333	22.48	-1.3327546455449	3.64558445392844e-30	1.34587710314403e-28	tal	XP_010259018.1 PREDICTED: uncharacterized protein LOC104598575 [Nelumbo nucifera]	Metabolism;Metabolism;Metabolism;Metabolism;Metabolism	Global and overview maps;Global and overview maps;Global and overview maps;Global and overview maps;Carbohydrate metabolism	ko01100//Metabolic pathways;ko01110//Biosynthesis of secondary metabolites;ko01200//Carbon metabolism;ko01230//Biosynthesis of amino acids;ko00030//Pentose phosphate pathway	K00616;K00616;K00616;K00616;K00616	-	GO:0004801//sedoheptulose-7-phosphate:D-glyceraldehyde-3-phosphate glyceronetransferase activity;GO:0016832//aldehyde-lyase activity	GO:0005975//carbohydrate metabolic process;GO:0006098//pentose-phosphate shunt
LG05.g309	213	319	244	77	73	42	40.66	39.61	39.63	9.63	10.15	8.03	39.9666666666667	9.27	-2.1081560089549	3.72434630467637e-30	1.37274741884885e-28	TIP1-2	XP_019706267.1 probable aquaporin TIP1-2 [Elaeis guineensis]	-	-	-	-	GO:0000325//plant-type vacuole;GO:0005575//cellular_component;GO:0005622//intracellular;GO:0005623//cell;GO:0005737//cytoplasm;GO:0005773//vacuole;GO:0005774//vacuolar membrane;GO:0005886//plasma membrane;GO:0005887//integral component of plasma membrane;GO:0009705//plant-type vacuole membrane;GO:0016020//membrane;GO:0016021//integral component of membrane;GO:0031090//organelle membrane;GO:003122…	GO:0003674//molecular_function;GO:0005215//transporter activity;GO:0005372//water transmembrane transporter activity;GO:0015204//urea transmembrane transporter activity;GO:0015250//water channel activity;GO:0015267//channel activity;GO:0015318//inorganic solute uptake transmembrane transporter activity;GO:0022803//passive transmembrane transporter activity;GO:0022838//substrate-specific channel a…	GO:0006810//transport;GO:0006811//ion transport;GO:0006833//water transport;GO:0008150//biological_process;GO:0015840//urea transport;GO:0019755//one-carbon compound transport;GO:0034220//ion transmembrane transport;GO:0042044//fluid transport;GO:0042886//amide transport;GO:0051179//localization;GO:0051234//establishment of localization;GO:0055085//transmembrane transport;GO:0071702//organic subs…
LG07.g1350	8	40	26	242	189	173	0.78	2.55	2.17	15.53	13.49	16.98	1.83333333333333	15.3333333333333	3.06413033741972	4.04196460676631e-30	1.48743002027524e-28	At4g34880	XP_019709151.1 LOW QUALITY PROTEIN: probable amidase At4g34880 [Elaeis guineensis]	Metabolism;Metabolism;Metabolism;Metabolism	Global and overview maps;Amino acid metabolism;Amino acid metabolism;Amino acid metabolism	ko01100//Metabolic pathways;ko00380//Tryptophan metabolism;ko00360//Phenylalanine metabolism;ko00330//Arginine and proline metabolism	K01426;K01426;K01426;K01426	GO:0030956//glutamyl-tRNA(Gln) amidotransferase complex	GO:0003674//molecular_function;GO:0003824//catalytic activity;GO:0004039//allophanate hydrolase activity;GO:0004040//amidase activity;GO:0016787//hydrolase activity;GO:0016810//hydrolase activity, acting on carbon-nitrogen (but not peptide) bonds;GO:0016811//hydrolase activity, acting on carbon-nitrogen (but not peptide) bonds, in linear amides;GO:0050567//glutaminyl-tRNA synthase (glutamine-hydr…	GO:0006424//glutamyl-tRNA aminoacylation;GO:0019627//urea metabolic process
Contig06522.g1	13	21	8	176	183	118	1.17	1.23	0.61	10.35	11.97	10.61	1.00333333333333	10.9766666666667	3.45156711983565	4.16162935373398e-30	1.52837511090876e-28	CYP82C4	TYG69282.1 hypothetical protein ES288_D05G219100v1 [Gossypium darwinii]	-	-	-	-	GO:0005575//cellular_component;GO:0016020//membrane;GO:0016021//integral component of membrane;GO:0031224//intrinsic component of membrane;GO:0044425//membrane part	GO:0003674//molecular_function;GO:0003824//catalytic activity;GO:0004497//monooxygenase activity;GO:0005488//binding;GO:0005506//iron ion binding;GO:0016491//oxidoreductase activity;GO:0016705//oxidoreductase activity, acting on paired donors, with incorporation or reduction of molecular oxygen;GO:0016709//oxidoreductase activity, acting on paired donors, with incorporation or reduction of molecu…	GO:0008150//biological_process;GO:0008152//metabolic process;GO:0009058//biosynthetic process;GO:0009987//cellular process;GO:0010035//response to inorganic substance;GO:0010038//response to metal ion;GO:0010039//response to iron ion;GO:0019748//secondary metabolic process;GO:0042221//response to chemical;GO:0044550//secondary metabolite biosynthetic process;GO:0050896//response to stimulus;GO:00…
Contig09110.g1	38	89	60	334	308	195	3.85	5.86	5.17	22.15	22.71	19.78	4.96	21.5466666666667	2.11905267164377	4.16654104180153e-30	1.52837511090876e-28	CYP704C1	XP_008777682.1 cytochrome P450 704C1-like [Phoenix dactylifera]	-	-	-	-	GO:0009425//bacterial-type flagellum basal body	GO:0005506//iron ion binding;GO:0016705//oxidoreductase activity, acting on paired donors, with incorporation or reduction of molecular oxygen;GO:0020037//heme binding	GO:0006935//chemotaxis;GO:0055114//oxidation-reduction process;GO:0071973//bacterial-type flagellum-dependent cell motility
LG13.g146	134	236	208	3	2	3	15.71	17.97	20.74	0.23	0.17	0.35	18.14	0.25	-6.1811025507538	7.38779398896431e-30	2.68852477604735e-28	LECRK3	XP_008778887.1 G-type lectin S-receptor-like serine/threonine-protein kinase LECRK3 [Phoenix dactylifera]	-	-	-	-	-	-	-
LG14.g2092	168	362	236	3	3	0	15.89	22.23	18.99	0.19	0.21	0.00	19.0366666666667	0.133333333333333	-7.15759957436899	7.50878129272939e-30	2.72823013963521e-28	INV1	ONK57463.1 uncharacterized protein A4U43_C09F770 [Asparagus officinalis]	Metabolism;Metabolism;Metabolism;Metabolism	Global and overview maps;Global and overview maps;Carbohydrate metabolism;Carbohydrate metabolism	ko01100//Metabolic pathways;ko01110//Biosynthesis of secondary metabolites;ko00500//Starch and sucrose metabolism;ko00052//Galactose metabolism	K01193;K01193;K01193;K01193	-	-	-
LG01.g1416	310	498	395	144	154	113	37.97	39.67	41.22	11.59	13.71	13.87	39.62	13.0566666666667	-1.60144225265989	7.66360246473945e-30	2.78008378195596e-28	--	XP_010940381.1 uncharacterized protein LOC105058978 isoform X1 [Elaeis guineensis]	-	-	-	-	-	-	-
LG12.g1978	67	132	115	408	515	293	48.30	61.89	70.53	192.67	270.39	211.56	60.24	224.873333333333	1.9003189137444	1.1883146987866e-29	4.29720794145461e-28	--	-	-	-	-	-	-	-	-
LG13.g1398	84	120	94	424	346	256	14.49	13.46	13.79	47.91	43.47	44.23	13.9133333333333	45.2033333333333	1.6999610623806	1.37376796462748e-29	4.93675019902049e-28	PPD6	XP_019052039.1 PREDICTED: psbP domain-containing protein 6, chloroplastic [Nelumbo nucifera]	-	-	-	-	GO:0005575//cellular_component;GO:0005622//intracellular;GO:0005623//cell;GO:0005737//cytoplasm;GO:0009507//chloroplast;GO:0009521//photosystem;GO:0009523//photosystem II;GO:0009532//plastid stroma;GO:0009534//chloroplast thylakoid;GO:0009536//plastid;GO:0009543//chloroplast thylakoid lumen;GO:0009570//chloroplast stroma;GO:0009579//thylakoid;GO:0009654//photosystem II oxygen evolving complex;GO:…	GO:0003674//molecular_function;GO:0005488//binding;GO:0005509//calcium ion binding;GO:0043167//ion binding;GO:0043169//cation binding;GO:0046872//metal ion binding	GO:0008150//biological_process;GO:0008152//metabolic process;GO:0009987//cellular process;GO:0015979//photosynthesis;GO:0044237//cellular metabolic process
LG09.g2302	26	44	48	240	234	201	5.77	6.30	8.84	34.33	37.24	44.00	6.97	38.5233333333333	2.46650198038128	1.54175431463672e-29	5.53176630109422e-28	--	XP_010251876.1 PREDICTED: transcription termination factor MTERF8, chloroplastic-like [Nelumbo nucifera]	-	-	-	-	-	GO:0003690//double-stranded DNA binding	GO:0006355//regulation of transcription, DNA-templated
MSTRG.23106	335	387	352	1074	940	916	6.09	4.58	5.46	12.80	12.46	16.70	5.37666666666667	13.9866666666667	1.37926823942163	2.12954124865113e-29	7.58149700663192e-28	Os02g0139700	cycloartenol synthase [Hellenia speciosa]	Metabolism;Metabolism;Metabolism	Global and overview maps;Global and overview maps;Lipid metabolism	ko01100//Metabolic pathways;ko01110//Biosynthesis of secondary metabolites;ko00100//Steroid biosynthesis	K01853;K01853;K01853	-	-	-
LG13.g132	26	53	56	273	278	174	2.58	3.43	4.73	17.77	20.12	17.32	3.58	18.4033333333333	2.36193560780652	2.79369717231539e-29	9.88469463295506e-28	At5g07050	XP_010911519.2 WAT1-related protein At5g07050 [Elaeis guineensis]	-	-	-	-	GO:0016020//membrane;GO:0016021//integral component of membrane	-	-
LG02.g54	334	572	414	1058	977	838	12.93	14.40	13.63	26.82	27.54	32.48	13.6533333333333	28.9466666666667	1.08414401061515	3.70698339804945e-29	1.30959168876015e-27	ABCB8	XP_010915424.2 putative ABC transporter B family member 8 [Elaeis guineensis]	Environmental Information Processing	Membrane transport	ko02010//ABC transporters	K05658	GO:0005575//cellular_component;GO:0005737//cytoplasm;GO:0005741//mitochondrial outer membrane;GO:0005887//integral component of plasma membrane;GO:0009288//bacterial-type flagellum;GO:0009380//excinuclease repair complex;GO:0009898//cytoplasmic side of plasma membrane;GO:0016020//membrane;GO:0016021//integral component of membrane;GO:0030257//type III protein secretion system complex;GO:0031224//…	GO:0000166//nucleotide binding;GO:0003674//molecular_function;GO:0003824//catalytic activity;GO:0003924//GTPase activity;GO:0004020//adenylylsulfate kinase activity;GO:0004140//dephospho-CoA kinase activity;GO:0004849//uridine kinase activity;GO:0005215//transporter activity;GO:0005260//channel-conductance-controlling ATPase activity;GO:0005319//lipid transporter activity;GO:0005488//binding;GO:0…	GO:0000910//cytokinesis;GO:0001539//cilium or flagellum-dependent cell motility;GO:0006289//nucleotide-excision repair;GO:0006790//sulfur compound metabolic process;GO:0006810//transport;GO:0006817//phosphate ion transport;GO:0006824//cobalt ion transport;GO:0006855//drug transmembrane transport;GO:0006869//lipid transport;GO:0007186//G-protein coupled receptor signaling pathway;GO:0007601//visua…
MSTRG.13783	32	57	37	229	249	184	4.18	4.84	4.11	19.60	23.69	24.08	4.37666666666667	22.4566666666667	2.35923938309439	3.95868409218138e-29	1.39422182222026e-27	--	prosaposin-like protein [Cinnamomum micranthum f. kanehirae]	-	-	-	-	-	-	-
LG07.g161	193	274	232	665	603	483	6.62	6.11	6.77	14.93	15.05	16.58	6.5	15.52	1.25561693427131	4.21942319536317e-29	1.48377664372319e-27	ABCC3	XP_008777748.1 putative ABC transporter C family member 15 [Phoenix dactylifera]	-	-	-	-	GO:0000325//plant-type vacuole;GO:0005575//cellular_component;GO:0005576//extracellular region;GO:0005622//intracellular;GO:0005623//cell;GO:0005737//cytoplasm;GO:0005773//vacuole;GO:0005774//vacuolar membrane;GO:0005887//integral component of plasma membrane;GO:0005911//cell-cell junction;GO:0009380//excinuclease repair complex;GO:0009506//plasmodesma;GO:0009898//cytoplasmic side of plasma membr…	GO:0000166//nucleotide binding;GO:0003674//molecular_function;GO:0003676//nucleic acid binding;GO:0003677//DNA binding;GO:0003723//RNA binding;GO:0003724//RNA helicase activity;GO:0003824//catalytic activity;GO:0003924//GTPase activity;GO:0004140//dephospho-CoA kinase activity;GO:0004527//exonuclease activity;GO:0005215//transporter activity;GO:0005260//channel-conductance-controlling ATPase acti…	GO:0000910//cytokinesis;GO:0006260//DNA replication;GO:0006289//nucleotide-excision repair;GO:0006310//DNA recombination;GO:0006777//Mo-molybdopterin cofactor biosynthetic process;GO:0006810//transport;GO:0006817//phosphate ion transport;GO:0006824//cobalt ion transport;GO:0006855//drug transmembrane transport;GO:0006869//lipid transport;GO:0007601//visual perception;GO:0008150//biological_proces…
LG05.g2600	128	290	231	29	39	29	55.20	81.34	84.75	8.19	12.25	12.53	73.7633333333333	10.99	-2.74671246572211	4.78593045129294e-29	1.67785222829068e-27	--	-	-	-	-	-	-	-	-
LG08.g2686	18	29	20	258	165	128	6.54	6.85	6.18	61.94	44.05	46.82	6.52333333333333	50.9366666666667	2.96502329642159	5.23677015167705e-29	1.83031891922314e-27	--	-	-	-	-	-	-	-	-
MSTRG.15553	19	48	38	265	248	139	1.04	1.75	1.80	9.65	10.04	7.72	1.53	9.13666666666666	2.57813626941197	5.4837992145421e-29	1.91374591737888e-27	Os02g0139700	cycloartenol synthase [Hellenia speciosa]	Metabolism;Metabolism;Metabolism	Global and overview maps;Global and overview maps;Lipid metabolism	ko01100//Metabolic pathways;ko01110//Biosynthesis of secondary metabolites;ko00100//Steroid biosynthesis	K01853;K01853;K01853	GO:0043231//intracellular membrane-bounded organelle	GO:0031559//oxidosqualene cyclase activity	GO:0006090//pyruvate metabolic process;GO:0006355//regulation of transcription, DNA-templated;GO:0006633//fatty acid biosynthetic process;GO:0006694//steroid biosynthetic process;GO:0006779//porphyrin-containing compound biosynthetic process;GO:0009668//plastid membrane organization;GO:0010685//tetracyclic triterpenoid metabolic process;GO:0016104//triterpenoid biosynthetic process;GO:0016109//te…
Contig14252.g2	185	327	270	74	74	41	30.50	35.06	37.86	7.99	8.88	6.77	34.4733333333333	7.88	-2.12921326930586	5.9287291577631e-29	2.06587872002601e-27	--	-	-	-	-	-	-	-	-
LG10.g298	120	156	157	15	16	9	7.48	6.32	8.32	0.61	0.73	0.56	7.37333333333333	0.633333333333333	-3.54128006190376	6.15338148210837e-29	2.14091059050992e-27	LAC11	EOX97995.1 Laccase 11 [Theobroma cacao]	-	-	-	-	-	GO:0005375//copper ion transmembrane transporter activity;GO:0005507//copper ion binding;GO:0016491//oxidoreductase activity;GO:0030599//pectinesterase activity	GO:0006825//copper ion transport;GO:0042545//cell wall modification;GO:0055114//oxidation-reduction process
LG12.g1977	276	476	451	158	118	87	25.88	29.03	35.98	9.71	8.06	8.17	30.2966666666667	8.64666666666667	-1.80894309377335	6.21674170962241e-29	2.15968290284507e-27	UGT72B1	OVA10885.1 UDP-glucuronosyl/UDP-glucosyltransferase [Macleaya cordata]	-	-	-	-	-	GO:0008194//UDP-glycosyltransferase activity	-
LG05.g71	202	404	251	902	719	519	33.30	43.31	35.20	97.40	86.32	85.69	37.27	89.8033333333333	1.26875417706022	7.14707170661697e-29	2.47912700300673e-27	EULS3	KAA8519063.1 hypothetical protein F0562_016163 [Nyssa sinensis]	-	-	-	-	-	-	-
LG03.g1044	67	104	66	316	355	248	8.63	8.71	7.23	26.66	33.30	31.99	8.19	30.65	1.90395171693714	7.41684887265861e-29	2.56882504770527e-27	PUP5	RWR91157.1 putative purine permease 5 [Cinnamomum micranthum f. kanehirae]	-	-	-	-	GO:0005575//cellular_component;GO:0016020//membrane;GO:0016021//integral component of membrane;GO:0031224//intrinsic component of membrane;GO:0044425//membrane part	GO:0003674//molecular_function;GO:0005215//transporter activity;GO:0005345//purine nucleobase transmembrane transporter activity;GO:0015205//nucleobase transmembrane transporter activity;GO:0022857//transmembrane transporter activity	GO:0006810//transport;GO:0006863//purine nucleobase transport;GO:0008150//biological_process;GO:0015851//nucleobase transport;GO:0051179//localization;GO:0051234//establishment of localization;GO:0055085//transmembrane transport;GO:0071702//organic substance transport;GO:0071705//nitrogen compound transport;GO:0072530//purine-containing compound transmembrane transport;GO:1904823//purine nucleoba…
MSTRG.13781	155	221	144	24	22	25	10.51	11.02	8.38	0.81	0.83	1.81	9.97	1.15	-3.11595964345382	9.60170261064166e-29	3.31056902474721e-27	--	transposon-like protein [Beta vulgaris]	-	-	-	-	-	-	-
LG11.g1587	581	980	769	460	372	282	55.57	60.96	62.57	28.82	25.91	27.01	59.7	27.2466666666667	-1.13165118885266	9.62605488146772e-29	3.31398947890769e-27	CYP71A1	XP_008813620.1 cytochrome P450 71A1-like [Phoenix dactylifera]	-	-	-	-	-	GO:0005506//iron ion binding;GO:0016705//oxidoreductase activity, acting on paired donors, with incorporation or reduction of molecular oxygen;GO:0020037//heme binding	GO:0055114//oxidation-reduction process
LG05.g363	187	257	230	672	588	448	23.34	20.86	24.42	54.94	53.45	56.00	22.8733333333333	54.7966666666667	1.26042151016953	9.66670760339185e-29	3.32300309426178e-27	GLCAK1	XP_020275482.1 glucuronokinase 1-like [Asparagus officinalis]	Metabolism;Metabolism;Metabolism;Metabolism	Global and overview maps;Carbohydrate metabolism;Carbohydrate metabolism;Carbohydrate metabolism	ko01100//Metabolic pathways;ko00520//Amino sugar and nucleotide sugar metabolism;ko00040//Pentose and glucuronate interconversions;ko00053//Ascorbate and aldarate metabolism	K16190;K16190;K16190;K16190	GO:0005575//cellular_component;GO:0005622//intracellular;GO:0005623//cell;GO:0005737//cytoplasm;GO:0005829//cytosol;GO:0044424//intracellular part;GO:0044444//cytoplasmic part;GO:0044464//cell part	GO:0000166//nucleotide binding;GO:0003674//molecular_function;GO:0003676//nucleic acid binding;GO:0003723//RNA binding;GO:0003727//single-stranded RNA binding;GO:0003824//catalytic activity;GO:0004335//galactokinase activity;GO:0004413//homoserine kinase activity;GO:0004496//mevalonate kinase activity;GO:0004765//shikimate kinase activity;GO:0005488//binding;GO:0005524//ATP binding;GO:0008144//dr…	GO:0000003//reproduction;GO:0003006//developmental process involved in reproduction;GO:0005975//carbohydrate metabolic process;GO:0006012//galactose metabolic process;GO:0006020//inositol metabolic process;GO:0006066//alcohol metabolic process;GO:0006793//phosphorus metabolic process;GO:0006796//phosphate-containing compound metabolic process;GO:0008150//biological_process;GO:0008152//metabolic p…
LG02.g822	42	64	62	302	272	181	6.52	6.46	8.19	30.72	30.77	28.15	7.05666666666667	29.88	2.0821213795028	1.01655707245851e-28	3.48926757172865e-27	TET2	RWW29294.1 hypothetical protein GW17_00006183 [Ensete ventricosum]	-	-	-	-	GO:0016020//membrane;GO:0016021//integral component of membrane	GO:0015097//mercury ion transmembrane transporter activity	GO:0015694//mercury ion transport
LG07.g1153	1110	1712	1494	909	794	462	258.99	259.81	296.55	138.94	134.93	107.97	271.783333333333	127.28	-1.09445124713169	1.20254014562988e-28	4.12148199464164e-27	PMEI9	XP_004298673.1 PREDICTED: 21 kDa protein [Fragaria vesca subsp. vesca] [Fragaria vesca]	-	-	-	-	GO:0009654//photosystem II oxygen evolving complex;GO:0030096//plasma membrane-derived thylakoid photosystem II	GO:0003674//molecular_function;GO:0004857//enzyme inhibitor activity	-
LG01.g2687	507	847	657	341	331	248	62.15	67.53	68.52	27.38	29.55	30.45	66.0666666666667	29.1266666666667	-1.18158195162963	1.31712622164027e-28	4.50076926004845e-27	--	XP_008811498.1 uncharacterized protein LOC103722645 isoform X1 [Phoenix dactylifera]	-	-	-	-	-	-	-
MSTRG.6620	438	615	429	1178	1092	880	23.75	21.69	19.79	41.85	43.13	47.80	21.7433333333333	44.26	1.02543032333887	1.37522865642709e-28	4.69232921805874e-27	FRO7	ferric reduction oxidase 7, chloroplastic-like [Phoenix dactylifera]	-	-	-	-	-	GO:0016491//oxidoreductase activity	-
LG05.g135	451	723	597	293	277	204	45.95	47.92	51.75	19.56	20.56	20.82	48.54	20.3133333333333	-1.25674710918581	1.48813191627148e-28	5.07002569634153e-27	7DLGT	RWR79358.1 UDP-glycosyltransferase 85A1 [Cinnamomum micranthum f. kanehirae]	-	-	-	-	-	GO:0008194//UDP-glycosyltransferase activity;GO:0016758//transferase activity, transferring hexosyl groups	-
LG11.g643	935	1281	975	645	564	446	45.66	40.69	40.51	20.63	20.06	21.82	42.2866666666667	20.8366666666667	-1.02107833965404	1.75454280459473e-28	5.94041738633791e-27	At3g27390	XP_008805808.1 uncharacterized membrane protein At3g27390 [Phoenix dactylifera]	-	-	-	-	-	-	-
MSTRG.16045	7	10	11	133	171	134	1.40	1.20	1.78	16.76	24.01	25.88	1.46	22.2166666666667	3.92760210037516	1.7565402627372e-28	5.94041738633791e-27	--	-	-	-	-	-	-	-	-
LG13.g541	216	279	233	717	611	494	14.17	11.91	13.01	30.82	29.20	32.47	13.03	30.83	1.24249780553904	2.14128080267475e-28	7.22029824843177e-27	LARP1C	XP_028556722.1 la-related protein 1C isoform X1 [Dendrobium catenatum]	-	-	-	-	-	-	-
LG10.g64	197	293	251	672	738	471	32.14	31.10	34.84	71.83	87.71	76.98	32.6933333333333	78.84	1.26993129807386	2.73952355242187e-28	9.17021564639408e-27	--	-	-	-	-	-	-	-	-
LG10.g950	215	312	232	74	62	57	24.04	22.69	22.07	5.42	5.05	6.38	22.9333333333333	5.61666666666667	-2.02965997352024	2.86796872998834e-28	9.58619591655347e-27	CRT1	XP_010511275.1 PREDICTED: calreticulin-1-like isoform X2 [Camelina sativa]	Genetic Information Processing;Cellular Processes	Folding, sorting and degradation;Transport and catabolism	ko04141//Protein processing in endoplasmic reticulum;ko04145//Phagosome	K08057;K08057	GO:0005783//endoplasmic reticulum	GO:0005509//calcium ion binding;GO:0051082//unfolded protein binding	GO:0006270//DNA replication initiation;GO:0006457//protein folding
MSTRG.16698	155	223	178	2	2	3	15.54	14.54	15.14	0.13	0.15	0.30	15.0733333333333	0.193333333333333	-6.28476428162396	3.76761348176411e-28	1.25385084611231e-26	--	-	-	-	-	-	-	-	-
LG03.g1755	190	341	232	74	71	50	22.11	25.81	22.97	5.64	6.02	5.83	23.63	5.83	-2.01905184077335	4.63328806134951e-28	1.53748834902845e-26	--	-	-	-	-	-	-	-	-
LG05.g93	115	267	183	32	28	23	9.90	14.95	13.40	1.80	1.76	1.98	12.75	1.84666666666667	-2.78750186641819	4.70160037295811e-28	1.55566065366336e-26	LAC22	XP_010256659.1 PREDICTED: laccase-4 [Nelumbo nucifera]	-	-	-	-	-	GO:0005375//copper ion transmembrane transporter activity;GO:0005507//copper ion binding;GO:0016491//oxidoreductase activity	GO:0006825//copper ion transport;GO:0055114//oxidation-reduction process
MSTRG.26908	335	428	304	4	0	0	32.96	29.46	26.15	0.36	0.00	0.00	29.5233333333333	0.12	-7.94267740208653	4.76740355987741e-28	1.57516385533043e-26	--	replication protein A 70 kDa DNA-binding subunit D [Selaginella moellendorffii]	Genetic Information Processing;Genetic Information Processing;Genetic Information Processing;Genetic Information Processing	Replication and repair;Replication and repair;Replication and repair;Replication and repair	ko03420//Nucleotide excision repair;ko03440//Homologous recombination;ko03030//DNA replication;ko03430//Mismatch repair	K07466;K07466;K07466;K07466	-	-	GO:0006260//DNA replication;GO:0044710//single-organism metabolic process;GO:0044763//single-organism cellular process;GO:0050896//response to stimulus;GO:0060255//regulation of macromolecule metabolic process
LG02.g332	267	449	349	148	99	91	23.71	25.93	26.36	8.61	6.40	8.09	25.3333333333333	7.7	-1.71810656691489	5.56056756991783e-28	1.83195571173634e-26	At5g20050	XP_009400124.1 PREDICTED: probable receptor-like protein kinase At5g20050 [Musa acuminata subsp. malaccensis] [Musa acuminata]	-	-	-	-	GO:0005575//cellular_component;GO:0005623//cell;GO:0005886//plasma membrane;GO:0016020//membrane;GO:0016021//integral component of membrane;GO:0031224//intrinsic component of membrane;GO:0044425//membrane part;GO:0044464//cell part;GO:0071944//cell periphery	GO:0000166//nucleotide binding;GO:0003674//molecular_function;GO:0003824//catalytic activity;GO:0004672//protein kinase activity;GO:0004674//protein serine/threonine kinase activity;GO:0005488//binding;GO:0005524//ATP binding;GO:0008144//drug binding;GO:0016301//kinase activity;GO:0016740//transferase activity;GO:0016772//transferase activity, transferring phosphorus-containing groups;GO:0016773/…	GO:0006464//cellular protein modification process;GO:0006468//protein phosphorylation;GO:0006793//phosphorus metabolic process;GO:0006796//phosphate-containing compound metabolic process;GO:0006807//nitrogen compound metabolic process;GO:0008150//biological_process;GO:0008152//metabolic process;GO:0009987//cellular process;GO:0016310//phosphorylation;GO:0019538//protein metabolic process;GO:00362…
LG13.g64	25	58	24	265	223	149	2.57	3.88	2.10	17.88	16.73	15.37	2.85	16.66	2.54735457631344	6.20224568195251e-28	2.04043220049678e-26	UGT74F1	GAV67133.1 UDPGT domain-containing protein, partial [Cephalotus follicularis]	-	-	-	-	-	GO:0008194//UDP-glycosyltransferase activity;GO:0016758//transferase activity, transferring hexosyl groups	-
LG05.g1075	140	205	135	31	12	10	11.35	10.79	9.31	1.66	0.71	0.81	10.4833333333333	1.06	-3.30596134648229	6.83753655490645e-28	2.24300502729024e-26	--	XP_010275342.1 PREDICTED: uncharacterized protein LOC104610424 [Nelumbo nucifera]	-	-	-	-	GO:0000439//core TFIIH complex	GO:0003676//nucleic acid binding;GO:0005515//protein binding;GO:0008270//zinc ion binding	GO:0006289//nucleotide-excision repair;GO:0006367//transcription initiation from RNA polymerase II promoter
MSTRG.22966	117	210	146	4	3	2	14.77	17.24	15.68	0.33	0.28	0.25	15.8966666666667	0.286666666666667	-5.79320631269226	6.96333188965688e-28	2.28101269874737e-26	--	-	-	-	-	-	-	-	-
LG01.g2116	133	174	136	20	22	7	8.68	7.39	7.55	0.86	1.05	0.46	7.87333333333333	0.79	-3.3170500004989	9.06756174240332e-28	2.95764801549442e-26	XYN1	XP_008796967.1 uncharacterized protein LOC103712267 isoform X1 [Phoenix dactylifera]	-	-	-	-	GO:0009341//beta-galactosidase complex	GO:0004553//hydrolase activity, hydrolyzing O-glycosyl compounds;GO:0004565//beta-galactosidase activity;GO:0016798//hydrolase activity, acting on glycosyl bonds	GO:0005975//carbohydrate metabolic process
LG14.g1966	26	30	35	243	218	129	1.74	1.30	1.99	10.63	10.61	8.63	1.67666666666667	9.95666666666667	2.57006693250526	9.16908945040302e-28	2.98652200070361e-26	--	XP_021896457.1 LOW QUALITY PROTEIN: uncharacterized protein LOC110813568 [Carica papaya]	-	-	-	-	GO:0030288//outer membrane-bounded periplasmic space	GO:0005215//transporter activity	GO:0006508//proteolysis;GO:0006810//transport;GO:0009405//pathogenesis
MSTRG.24024	5	9	7	145	148	104	0.28	0.33	0.33	5.32	6.06	5.83	0.313333333333333	5.73666666666667	4.19444253036257	9.42141737622485e-28	3.0643627083605e-26	Os03g0733400	zinc finger BED domain-containing protein RICESLEEPER 2-like [Zingiber officinale]	-	-	-	-	-	-	-
LG06.g1561	20	44	34	284	238	123	3.93	5.66	5.68	36.59	33.97	24.19	5.09	31.5833333333333	2.63342588114896	9.76464184043576e-28	3.17150594882498e-26	--	XP_004294529.1 PREDICTED: uncharacterized protein LOC101303594 [Fragaria vesca subsp. vesca] [Fragaria vesca]	-	-	-	-	-	-	-
LG03.g2615	89	126	99	390	367	256	8.22	7.57	7.78	23.58	24.66	23.66	7.85666666666667	23.9666666666667	1.60904001207649	1.04094664536595e-27	3.37616635840937e-26	UGT73C6	XP_008796431.1 UDP-glycosyltransferase 73C1-like [Phoenix dactylifera]	Metabolism	Biosynthesis of other secondary metabolites	ko00944//Flavone and flavonol biosynthesis	K22771	-	GO:0008194//UDP-glycosyltransferase activity;GO:0016787//hydrolase activity	-
LG09.g1688	86	148	110	419	382	264	10.96	12.27	11.93	34.98	35.46	33.70	11.72	34.7133333333333	1.56651733624684	1.19080748614842e-27	3.85677183419269e-26	CYP724B1	XP_010272532.1 PREDICTED: cytochrome P450 724B1-like [Nelumbo nucifera]	Metabolism;Metabolism;Metabolism	Global and overview maps;Global and overview maps;Metabolism of terpenoids and polyketides	ko01100//Metabolic pathways;ko01110//Biosynthesis of secondary metabolites;ko00905//Brassinosteroid biosynthesis	K12639;K12639;K12639	GO:0005575//cellular_component;GO:0005623//cell;GO:0016020//membrane;GO:0016021//integral component of membrane;GO:0031224//intrinsic component of membrane;GO:0044425//membrane part	GO:0003674//molecular_function;GO:0003824//catalytic activity;GO:0004497//monooxygenase activity;GO:0005488//binding;GO:0005506//iron ion binding;GO:0008199//ferric iron binding;GO:0016491//oxidoreductase activity;GO:0016705//oxidoreductase activity, acting on paired donors, with incorporation or reduction of molecular oxygen;GO:0020037//heme binding;GO:0043167//ion binding;GO:0043169//cation bin…	GO:0000041//transition metal ion transport;GO:0006629//lipid metabolic process;GO:0006694//steroid biosynthetic process;GO:0006810//transport;GO:0006811//ion transport;GO:0006812//cation transport;GO:0006826//iron ion transport;GO:0006873//cellular ion homeostasis;GO:0006875//cellular metal ion homeostasis;GO:0006879//cellular iron ion homeostasis;GO:0007275//multicellular organism development;GO…
LG13.g1010	135	192	132	489	475	332	26.94	24.92	22.41	63.93	69.05	66.37	24.7566666666667	66.45	1.42445212191232	1.27350067493741e-27	4.11299521780417e-26	CHI	ANH61883.1 chalcone isomerase [Anthurium andraeanum]	Metabolism;Metabolism;Metabolism	Global and overview maps;Global and overview maps;Biosynthesis of other secondary metabolites	ko01100//Metabolic pathways;ko01110//Biosynthesis of secondary metabolites;ko00941//Flavonoid biosynthesis	K01859;K01859;K01859	-	GO:0016872//intramolecular lyase activity	-
LG03.g2410	243	416	332	121	109	88	51.25	57.07	59.57	16.72	16.74	18.59	55.9633333333333	17.35	-1.68954623322752	1.56517173786883e-27	5.04081888032005e-26	--	XP_010914193.1 transcription factor bHLH146 [Elaeis guineensis]	-	-	-	-	-	-	-
MSTRG.26086	691	1185	881	576	439	362	41.34	46.11	44.84	22.57	19.13	21.69	44.0966666666667	21.13	-1.06137683714432	1.59721206120477e-27	5.12747914734428e-26	KCS11	3-ketoacyl-CoA synthase 11-like [Camellia sinensis]	Metabolism;Metabolism;Organismal Systems;Metabolism	Global and overview maps;Global and overview maps;Environmental adaptation;Lipid metabolism	ko01100//Metabolic pathways;ko01110//Biosynthesis of secondary metabolites;ko04626//Plant-pathogen interaction;ko00062//Fatty acid elongation	K15397;K15397;K15397;K15397	-	-	-
LG02.g49	197	301	249	670	628	466	6.59	6.55	7.09	14.68	15.30	15.61	6.74333333333333	15.1966666666667	1.17222108930649	1.59877849997757e-27	5.12747914734428e-26	ABCG42	XP_008791552.1 ABC transporter G family member 42-like [Phoenix dactylifera]	-	-	-	-	GO:0005575//cellular_component;GO:0005623//cell;GO:0005886//plasma membrane;GO:0005887//integral component of plasma membrane;GO:0009380//excinuclease repair complex;GO:0009898//cytoplasmic side of plasma membrane;GO:0016020//membrane;GO:0016021//integral component of membrane;GO:0031224//intrinsic component of membrane;GO:0043190//ATP-binding cassette (ABC) transporter complex;GO:0044425//membra…	GO:0000166//nucleotide binding;GO:0003674//molecular_function;GO:0003824//catalytic activity;GO:0003924//GTPase activity;GO:0005215//transporter activity;GO:0005260//channel-conductance-controlling ATPase activity;GO:0005319//lipid transporter activity;GO:0005488//binding;GO:0005524//ATP binding;GO:0005525//GTP binding;GO:0008144//drug binding;GO:0008565//protein transporter activity;GO:0009381//…	GO:0000910//cytokinesis;GO:0002949//tRNA threonylcarbamoyladenosine modification;GO:0006289//nucleotide-excision repair;GO:0006576//cellular biogenic amine metabolic process;GO:0006810//transport;GO:0006817//phosphate ion transport;GO:0006824//cobalt ion transport;GO:0006869//lipid transport;GO:0007601//visual perception;GO:0008150//biological_process;GO:0008272//sulfate transport;GO:0015675//nic…
MSTRG.14060	93	196	137	4	6	2	8.63	11.81	10.77	0.24	0.40	0.19	10.4033333333333	0.276666666666667	-5.23275321057228	1.65967642236863e-27	5.30795956641377e-26	--	-	-	-	-	-	-	-	-
MSTRG.4814	3	5	5	170	137	110	0.12	0.13	0.17	4.39	3.94	4.35	0.14	4.22666666666667	4.91602160736065	1.6668132696601e-27	5.32337039098816e-26	--	BRCT domain-containing protein [Dioscorea alata]	-	-	-	-	-	-	-
LG03.g2493	86	136	97	420	369	243	6.42	6.60	6.16	20.54	20.06	18.17	6.39333333333333	19.59	1.61547717797061	1.79758189903707e-27	5.72508642823692e-26	GL1-1	XP_010929210.1 very-long-chain aldehyde decarbonylase GL1-1 [Elaeis guineensis]	-	-	-	-	-	GO:0004316//3-oxoacyl-[acyl-carrier-protein] reductase (NADPH) activity;GO:0005506//iron ion binding;GO:0016491//oxidoreductase activity	GO:0006633//fatty acid biosynthetic process;GO:0008610//lipid biosynthetic process;GO:0055114//oxidation-reduction process
LG05.g2530	290	518	411	976	908	679	42.32	49.16	51.02	93.29	96.50	99.24	47.5	96.3433333333333	1.02025732640695	2.28014566519607e-27	7.23190399307974e-26	--	XP_008805103.1 zinc finger RNA-binding protein-like [Phoenix dactylifera]	-	-	-	-	-	GO:0008270//zinc ion binding	-
MSTRG.24645	8	20	17	162	152	121	1.82	2.95	3.29	24.10	25.15	27.46	2.68666666666667	25.57	3.25056291743484	3.28552486347303e-27	1.03776488913248e-25	--	protein PSY3-like [Pyrus ussuriensis x Pyrus communis]	-	-	-	-	-	-	-
LG02.g2855	216	371	237	806	659	480	13.95	15.58	13.02	34.09	30.99	31.04	14.1833333333333	32.04	1.17567751655654	3.32486903622896e-27	1.0487495560292e-25	--	PKA64832.1 hypothetical protein AXF42_Ash016863 [Apostasia shenzhenica]	-	-	-	-	GO:0030288//outer membrane-bounded periplasmic space	GO:0005215//transporter activity;GO:0047487//oligogalacturonide lyase activity	GO:0006508//proteolysis;GO:0006810//transport;GO:0009405//pathogenesis;GO:0045490//pectin catabolic process
LG09.g284	0	0	0	1574	1421	975	0.00	0.00	0.00	163.27	163.89	154.65	0.001	160.603333333333	17.2931423108385	3.78219548843811e-27	1.18810608756504e-25	BURP3	PSS17806.1 BURP domain protein [Actinidia chinensis var. chinensis] [Actinidia chinensis]	-	-	-	-	-	-	-
MSTRG.19361	18	27	25	172	186	141	5.66	5.52	6.68	35.41	42.58	44.39	5.95333333333333	40.7933333333333	2.77656381871353	4.01939130349778e-27	1.26089183746202e-25	CYP21-4	peptidyl-prolyl cis-trans isomerase CYP21-4-like [Phoenix dactylifera]	-	-	-	-	-	-	-
MSTRG.24747	246	380	256	774	689	520	14.96	15.03	13.24	30.83	30.51	31.67	14.41	31.0033333333333	1.10535300014623	5.35396438965408e-27	1.6704223407558e-25	--	cyclin-dependent protein kinase inhibitor SMR11 [Morus notabilis]	-	-	-	-	-	-	-
LG09.g379	619	889	710	397	402	284	43.33	40.47	42.28	18.20	20.49	19.91	42.0266666666667	19.5333333333333	-1.10536687014677	5.46557500763698e-27	1.7006232913329e-25	ACX3	XP_010916040.1 acyl-coenzyme A oxidase 3, peroxisomal [Elaeis guineensis]	Metabolism;Metabolism;Metabolism;Metabolism;Cellular Processes;Metabolism;Metabolism;Metabolism;Metabolism;Metabolism	Global and overview maps;Global and overview maps;Global and overview maps;Global and overview maps;Transport and catabolism;Lipid metabolism;Lipid metabolism;Metabolism of other amino acids;Lipid metabolism;Carbohydrate metabolism	ko01100//Metabolic pathways;ko01110//Biosynthesis of secondary metabolites;ko01200//Carbon metabolism;ko01212//Fatty acid metabolism;ko04146//Peroxisome;ko00592//alpha-Linolenic acid metabolism;ko00071//Fatty acid degradation;ko00410//beta-Alanine metabolism;ko01040//Biosynthesis of unsaturated fatty acids;ko00640//Propanoate metabolism	K00232;K00232;K00232;K00232;K00232;K00232;K00232;K00232;K00232;K00232	GO:0005575//cellular_component;GO:0005622//intracellular;GO:0005623//cell;GO:0005737//cytoplasm;GO:0005777//peroxisome;GO:0042579//microbody;GO:0043226//organelle;GO:0043227//membrane-bounded organelle;GO:0043229//intracellular organelle;GO:0043231//intracellular membrane-bounded organelle;GO:0044424//intracellular part;GO:0044444//cytoplasmic part;GO:0044464//cell part	GO:0000166//nucleotide binding;GO:0003674//molecular_function;GO:0003824//catalytic activity;GO:0003995//acyl-CoA dehydrogenase activity;GO:0003997//acyl-CoA oxidase activity;GO:0005488//binding;GO:0016491//oxidoreductase activity;GO:0016627//oxidoreductase activity, acting on the CH-CH group of donors;GO:0016634//oxidoreductase activity, acting on the CH-CH group of donors, oxygen as acceptor;GO…	GO:0006082//organic acid metabolic process;GO:0006629//lipid metabolic process;GO:0006631//fatty acid metabolic process;GO:0006635//fatty acid beta-oxidation;GO:0008150//biological_process;GO:0008152//metabolic process;GO:0009056//catabolic process;GO:0009062//fatty acid catabolic process;GO:0009987//cellular process;GO:0016042//lipid catabolic process;GO:0016054//organic acid catabolic process;G…
LG03.g914	313	503	391	184	161	89	45.26	47.31	48.10	17.43	16.96	12.89	46.89	15.76	-1.57301274426444	5.79873464793163e-27	1.7994100502764e-25	--	XP_010914074.1 uncharacterized protein LOC105039580 [Elaeis guineensis]	-	-	-	-	-	-	-
LG02.g2995	635	1465	952	5004	4234	2623	286.63	430.10	365.57	1479.66	1391.97	1185.90	360.766666666667	1352.51	1.90650131002209	6.43682650869589e-27	1.9866780526772e-25	--	-	-	-	-	-	-	-	GO:0009292//genetic transfer
MSTRG.20774	81	143	106	379	367	283	10.91	12.52	12.14	33.43	35.99	38.17	11.8566666666667	35.8633333333333	1.59681111268652	8.38869890360357e-27	2.58216746546178e-25	tilS/hprT	hypoxanthine phosphoribosyltransferase isoform X1 [Telopea speciosissima]	Metabolism;Metabolism;Metabolism	Global and overview maps;Global and overview maps;Nucleotide metabolism	ko01100//Metabolic pathways;ko01110//Biosynthesis of secondary metabolites;ko00230//Purine metabolism	K00760;K00760;K00760	-	-	-
LG07.g1625	561	717	519	264	277	193	21.80	18.12	17.16	6.72	7.84	7.51	19.0266666666667	7.35666666666667	-1.37089870519615	8.90922181961474e-27	2.7387210260216e-25	PARP1	RDY02952.1 Poly [ADP-ribose] polymerase 1, partial [Mucuna pruriens]	Genetic Information Processing	Replication and repair	ko03410//Base excision repair	K24070	GO:0039679//viral occlusion body	GO:0003677//DNA binding;GO:0003911//DNA ligase (NAD+) activity;GO:0003950//NAD+ ADP-ribosyltransferase activity;GO:0008270//zinc ion binding	GO:0006260//DNA replication;GO:0006281//DNA repair;GO:0006310//DNA recombination;GO:0006471//protein ADP-ribosylation
LG03.g966	31	60	38	228	240	163	5.24	6.59	5.46	25.22	29.52	27.57	5.76333333333333	27.4366666666667	2.2511298481065	9.38185254590565e-27	2.87630814434755e-25	TKPR1	XP_007013938.1 PREDICTED: cinnamoyl-CoA reductase 1 [Theobroma cacao]	-	-	-	-	GO:0005634//nucleus	GO:0003684//damaged DNA binding;GO:0003824//catalytic activity;GO:0003854//3-beta-hydroxy-delta5-steroid dehydrogenase activity;GO:0016616//oxidoreductase activity, acting on the CH-OH group of donors, NAD or NADP as acceptor;GO:0016757//transferase activity, transferring glycosyl groups	GO:0005975//carbohydrate metabolic process;GO:0006281//DNA repair;GO:0006694//steroid biosynthetic process;GO:0055114//oxidation-reduction process
LG12.g1292	238	374	299	99	115	64	38.45	39.29	41.09	10.48	13.53	10.35	39.61	11.4533333333333	-1.79009716548732	1.21399059474944e-26	3.71691547029752e-25	TIM17-2	XP_009380551.1 PREDICTED: mitochondrial import inner membrane translocase subunit TIM17-2-like [Musa acuminata subsp. malaccensis] [Musa acuminata]	-	-	-	-	-	-	-
LG08.g196	427	648	576	272	251	188	37.84	37.35	43.43	15.79	16.20	16.69	39.54	16.2266666666667	-1.28494620373663	1.21598722032717e-26	3.71807117714685e-25	CYP96A15	RWR89842.1 alkane hydroxylase MAH1-like protein [Cinnamomum micranthum f. kanehirae]	-	-	-	-	GO:0005575//cellular_component;GO:0005622//intracellular;GO:0005623//cell;GO:0005737//cytoplasm;GO:0005783//endoplasmic reticulum;GO:0005789//endoplasmic reticulum membrane;GO:0012505//endomembrane system;GO:0016020//membrane;GO:0016021//integral component of membrane;GO:0031224//intrinsic component of membrane;GO:0031984//organelle subcompartment;GO:0042175//nuclear outer membrane-endoplasmic re…	GO:0003674//molecular_function;GO:0003824//catalytic activity;GO:0004497//monooxygenase activity;GO:0005488//binding;GO:0005506//iron ion binding;GO:0016491//oxidoreductase activity;GO:0016705//oxidoreductase activity, acting on paired donors, with incorporation or reduction of molecular oxygen;GO:0020037//heme binding;GO:0043167//ion binding;GO:0043169//cation binding;GO:0046872//metal ion bindi…	GO:0000038//very long-chain fatty acid metabolic process;GO:0006082//organic acid metabolic process;GO:0006629//lipid metabolic process;GO:0006631//fatty acid metabolic process;GO:0006633//fatty acid biosynthetic process;GO:0006725//cellular aromatic compound metabolic process;GO:0008150//biological_process;GO:0008152//metabolic process;GO:0008610//lipid biosynthetic process;GO:0009058//biosynthe…
LG11.g774	235	399	331	105	87	91	30.59	33.78	36.66	8.95	8.25	11.87	33.6766666666667	9.69	-1.79718077604028	1.4574193632449e-26	4.45036181358944e-25	HIPP07	XP_020577903.1 LOW QUALITY PROTEIN: heavy metal-associated isoprenylated plant protein 7-like [Phalaenopsis equestris]	-	-	-	-	-	GO:0005507//copper ion binding;GO:0045340//mercury ion binding;GO:0046872//metal ion binding	GO:0006825//copper ion transport;GO:0015694//mercury ion transport
LG02.g327	7	10	10	152	131	101	1.31	1.21	1.59	18.57	17.79	18.86	1.37	18.4066666666667	3.74798058890639	1.5760910053543e-26	4.80634498751007e-25	--	XP_010914919.1 acyl-protein thioesterase 2 [Elaeis guineensis]	Metabolism	Lipid metabolism	ko00564//Glycerophospholipid metabolism	K06130	GO:0005576//extracellular region	GO:0003674//molecular_function;GO:0004806//triglyceride lipase activity;GO:0008236//serine-type peptidase activity;GO:0016787//hydrolase activity;GO:0070205//2-succinyl-6-hydroxy-2,4-cyclohexadiene-1-carboxylate synthase activity	GO:0006508//proteolysis;GO:0006629//lipid metabolic process;GO:0009234//menaquinone biosynthetic process;GO:0015979//photosynthesis;GO:0016042//lipid catabolic process
LG02.g368	589	881	737	435	341	202	36.66	35.66	39.02	17.74	15.46	12.59	37.1133333333333	15.2633333333333	-1.28186751819229	1.7812026235255e-26	5.42463605358304e-25	GAI1	RWR77451.1 DELLA protein GAI-like protein [Cinnamomum micranthum f. kanehirae]	Environmental Information Processing	Signal transduction	ko04075//Plant hormone signal transduction	K14494	-	-	-
LG10.g1204	32	52	52	270	272	147	3.19	3.38	4.41	17.68	19.77	14.69	3.66	17.38	2.24751252853036	1.82298796776898e-26	5.54453943097735e-25	BT1	XP_010250936.1 PREDICTED: BTB/POZ and TAZ domain-containing protein 1-like isoform X2 [Nelumbo nucifera]	-	-	-	-	-	GO:0005515//protein binding	-
LG05.g2669	902	1279	1119	0	0	0	82.04	75.67	86.59	0.00	0.00	0.00	81.4333333333333	0.001	-16.3133318373208	1.96160548095724e-26	5.95824691259537e-25	CYP82C4	XP_018846687.1 PREDICTED: cytochrome P450 82C4-like [Juglans regia]	-	-	-	-	GO:0005575//cellular_component;GO:0016020//membrane;GO:0016021//integral component of membrane;GO:0031224//intrinsic component of membrane;GO:0044425//membrane part	GO:0003674//molecular_function;GO:0003824//catalytic activity;GO:0004497//monooxygenase activity;GO:0005488//binding;GO:0005506//iron ion binding;GO:0016491//oxidoreductase activity;GO:0016705//oxidoreductase activity, acting on paired donors, with incorporation or reduction of molecular oxygen;GO:0016709//oxidoreductase activity, acting on paired donors, with incorporation or reduction of molecu…	GO:0008150//biological_process;GO:0008152//metabolic process;GO:0009058//biosynthetic process;GO:0009987//cellular process;GO:0010035//response to inorganic substance;GO:0010038//response to metal ion;GO:0010039//response to iron ion;GO:0019748//secondary metabolic process;GO:0042221//response to chemical;GO:0044550//secondary metabolite biosynthetic process;GO:0050896//response to stimulus;GO:00…
LG03.g2590	657	934	700	412	404	307	25.16	23.27	22.81	10.34	11.27	11.78	23.7466666666667	11.13	-1.09327142303851	2.13649708901004e-26	6.48089599140524e-25	CTR1	XP_008784812.1 uncharacterized protein LOC103703666 isoform X1 [Phoenix dactylifera]	-	-	-	-	GO:0005575//cellular_component;GO:0005622//intracellular;GO:0005623//cell;GO:0005737//cytoplasm;GO:0005783//endoplasmic reticulum;GO:0005789//endoplasmic reticulum membrane;GO:0012505//endomembrane system;GO:0016020//membrane;GO:0031984//organelle subcompartment;GO:0042175//nuclear outer membrane-endoplasmic reticulum membrane network;GO:0043226//organelle;GO:0043227//membrane-bounded organelle;G…	GO:0000166//nucleotide binding;GO:0003674//molecular_function;GO:0003824//catalytic activity;GO:0004672//protein kinase activity;GO:0004674//protein serine/threonine kinase activity;GO:0004712//protein serine/threonine/tyrosine kinase activity;GO:0005488//binding;GO:0005515//protein binding;GO:0005524//ATP binding;GO:0008144//drug binding;GO:0016301//kinase activity;GO:0016740//transferase activi…	GO:0000160//phosphorelay signal transduction system;GO:0001666//response to hypoxia;GO:0006082//organic acid metabolic process;GO:0006464//cellular protein modification process;GO:0006468//protein phosphorylation;GO:0006629//lipid metabolic process;GO:0006720//isoprenoid metabolic process;GO:0006721//terpenoid metabolic process;GO:0006793//phosphorus metabolic process;GO:0006796//phosphate-contai…
LG07.g2487	74	112	78	420	300	227	15.08	14.85	13.52	56.07	44.53	46.34	14.4833333333333	48.98	1.75779909758338	2.82502010352452e-26	8.52443319805961e-25	--	XP_031503014.1 uncharacterized protein LOC116266074 [Nymphaea colorata]	-	-	-	-	-	-	-
LG13.g1461	153	262	200	638	507	395	13.58	15.13	15.11	37.11	32.78	35.13	14.6066666666667	35.0066666666667	1.26100271133801	2.86335792346985e-26	8.62877795231473e-25	GATL7	RCV45198.1 hypothetical protein SETIT_9G434200v2 [Setaria italica]	-	-	-	-	-	GO:0016757//transferase activity, transferring glycosyl groups	-
MSTRG.21275	135	199	185	36	36	14	17.14	16.44	19.99	2.99	3.33	1.78	17.8566666666667	2.7	-2.72543148294766	3.63062356266954e-26	1.08980403751086e-24	--	-	-	-	-	-	-	-	-
MSTRG.21363	529	789	541	276	304	222	36.55	35.22	31.46	12.61	15.32	15.42	34.41	14.45	-1.25175839934894	3.72544095397705e-26	1.11680549120333e-24	At1g67720	probable LRR receptor-like serine/threonine-protein kinase At1g67720 isoform X2 [Macadamia integrifolia]	-	-	-	-	-	-	-
LG11.g755	156	246	202	60	34	31	20.99	21.53	23.12	5.29	3.33	4.18	21.88	4.26666666666667	-2.35843142862635	3.76084556851677e-26	1.12594911068906e-24	At5g42250	XP_010916712.1 alcohol dehydrogenase-like 7 isoform X1 [Elaeis guineensis]	Metabolism;Metabolism;Metabolism;Metabolism;Metabolism;Metabolism	Global and overview maps;Global and overview maps;Global and overview maps;Carbohydrate metabolism;Amino acid metabolism;Lipid metabolism	ko01100//Metabolic pathways;ko01110//Biosynthesis of secondary metabolites;ko01200//Carbon metabolism;ko00010//Glycolysis / Gluconeogenesis;ko00350//Tyrosine metabolism;ko00071//Fatty acid degradation	K00121;K00121;K00121;K00121;K00121;K00121	-	GO:0004024//alcohol dehydrogenase activity, zinc-dependent;GO:0008270//zinc ion binding;GO:0008743//L-threonine 3-dehydrogenase activity;GO:0016491//oxidoreductase activity;GO:0016616//oxidoreductase activity, acting on the CH-OH group of donors, NAD or NADP as acceptor;GO:0016655//oxidoreductase activity, acting on NAD(P)H, quinone or similar compound as acceptor;GO:0018467//formaldehyde dehydro…	GO:0006113//fermentation;GO:0006567//threonine catabolic process;GO:0006813//potassium ion transport;GO:0008152//metabolic process;GO:0009404//toxin metabolic process;GO:0010127//mycothiol-dependent detoxification;GO:0019439//aromatic compound catabolic process;GO:0046292//formaldehyde metabolic process;GO:0055114//oxidation-reduction process
MSTRG.3695	67	121	80	328	324	271	3.26	3.83	3.31	10.44	11.47	13.19	3.46666666666667	11.7	1.75488750216347	3.83503509279676e-26	1.14666550567568e-24	PCMP-H40	TPR-like protein [Dioscorea alata]	-	-	-	-	-	-	-
MSTRG.11394	17	28	35	218	192	124	0.93	0.99	1.62	7.79	7.63	6.78	1.18	7.4	2.64873841115447	4.2101853699291e-26	1.25719748569157e-24	--	-	-	-	-	-	-	-	-
LG06.g41	626	1048	776	502	462	299	56.51	61.54	59.60	29.69	30.38	27.04	59.2166666666667	29.0366666666667	-1.02812743761078	4.63392524599431e-26	1.38193279771126e-24	PME44	RRT46957.1 hypothetical protein B296_00044693 [Ensete ventricosum]	Metabolism;Metabolism	Global and overview maps;Carbohydrate metabolism	ko01100//Metabolic pathways;ko00040//Pentose and glucuronate interconversions	K01051;K01051	-	GO:0004315//3-oxoacyl-[acyl-carrier-protein] synthase activity;GO:0004857//enzyme inhibitor activity;GO:0030599//pectinesterase activity	GO:0006633//fatty acid biosynthetic process;GO:0042545//cell wall modification;GO:0051186//cofactor metabolic process;GO:0071941//nitrogen cycle metabolic process
Contig09732.g1	158	305	218	72	50	34	29.58	37.14	34.72	8.83	6.82	6.38	33.8133333333333	7.34333333333333	-2.20308525043852	4.64565946495671e-26	1.38363525672894e-24	EXPA1	QBM19365.1 expansin-A1 [Amorphophallus konjac]	-	-	-	-	-	-	-
LG02.g516	561	962	757	425	396	304	64.06	71.44	73.53	31.79	32.93	34.77	69.6766666666667	33.1633333333333	-1.07108658385175	5.64613764564813e-26	1.67509378239041e-24	ALDH2C4	PIA65088.1 hypothetical protein AQUCO_00100518v1 [Aquilegia coerulea]	Metabolism	Biosynthesis of other secondary metabolites	ko00940//Phenylpropanoid biosynthesis	K12355	-	GO:0003842//1-pyrroline-5-carboxylate dehydrogenase activity;GO:0004491//methylmalonate-semialdehyde dehydrogenase (acylating) activity;GO:0004777//succinate-semialdehyde dehydrogenase (NAD+) activity;GO:0008802//betaine-aldehyde dehydrogenase activity;GO:0009013//succinate-semialdehyde dehydrogenase [NAD(P)+] activity;GO:0016491//oxidoreductase activity;GO:0016620//oxidoreductase activity, actin…	GO:0006527//arginine catabolic process;GO:0006562//proline catabolic process;GO:0006574//valine catabolic process;GO:0006578//amino-acid betaine biosynthetic process;GO:0009450//gamma-aminobutyric acid catabolic process;GO:0010124//phenylacetate catabolic process;GO:0055114//oxidation-reduction process
MSTRG.4003	122	216	123	6	0	2	10.24	11.62	8.87	0.33	0.03	0.31	10.2433333333333	0.223333333333333	-5.51934286113519	6.84646521865031e-26	2.02858555891441e-24	--	Os05g0342600 [Oryza sativa Japonica Group]	-	-	-	-	-	-	-
LG10.g2603	292	567	413	1124	979	638	48.46	61.21	58.31	122.21	118.35	106.06	55.9933333333333	115.54	1.04506542714142	7.41318587625636e-26	2.19367251644942e-24	At1g54780	RWR76640.1 TPM domain-containing protein [Cinnamomum micranthum f. kanehirae]	-	-	-	-	GO:0005575//cellular_component;GO:0005622//intracellular;GO:0005623//cell;GO:0005737//cytoplasm;GO:0009507//chloroplast;GO:0009534//chloroplast thylakoid;GO:0009535//chloroplast thylakoid membrane;GO:0009536//plastid;GO:0009579//thylakoid;GO:0016020//membrane;GO:0016021//integral component of membrane;GO:0031224//intrinsic component of membrane;GO:0031976//plastid thylakoid;GO:0031977//thylakoid …	GO:0003674//molecular_function;GO:0003824//catalytic activity;GO:0003993//acid phosphatase activity;GO:0016787//hydrolase activity;GO:0016788//hydrolase activity, acting on ester bonds;GO:0016791//phosphatase activity;GO:0042578//phosphoric ester hydrolase activity	GO:0006091//generation of precursor metabolites and energy;GO:0006793//phosphorus metabolic process;GO:0006796//phosphate-containing compound metabolic process;GO:0006807//nitrogen compound metabolic process;GO:0008150//biological_process;GO:0008152//metabolic process;GO:0009765//photosynthesis, light harvesting;GO:0009987//cellular process;GO:0010206//photosystem II repair;GO:0015979//photosynth…
Contig06726.g7	4	5	5	158	154	82	0.69	0.56	0.74	17.98	19.49	14.27	0.663333333333333	17.2466666666667	4.7004397181411	7.97401403125371e-26	2.35659310424297e-24	TIFY10B	XP_020103797.1 protein TIFY 10a-like [Ananas comosus]	Environmental Information Processing	Signal transduction	ko04075//Plant hormone signal transduction	K13464	-	-	-
LG13.g991	7	10	8	154	122	96	1.04	0.97	1.01	14.99	13.21	14.29	1.00666666666667	14.1633333333333	3.8145028889882	9.74771046768727e-26	2.87338479421698e-24	CYP736A117	XP_020252026.1 cytochrome P450 71A1-like [Asparagus officinalis]	-	-	-	-	-	GO:0005506//iron ion binding;GO:0016705//oxidoreductase activity, acting on paired donors, with incorporation or reduction of molecular oxygen;GO:0020037//heme binding	GO:0055114//oxidation-reduction process
LG14.g791	74	118	81	359	295	274	10.83	11.23	10.09	34.42	31.42	40.15	10.7166666666667	35.33	1.72103751239649	1.12903873662432e-25	3.3238610909108e-24	--	XP_010927925.1 uncharacterized protein LOC105049853 [Elaeis guineensis]	-	-	-	-	GO:0016020//membrane	GO:0000772//mating pheromone activity	-
LG10.g2319	124	236	180	1	3	2	18.74	23.21	23.08	0.10	0.33	0.30	21.6766666666667	0.243333333333333	-6.47706514956024	1.23400734071205e-25	3.62823438729458e-24	At4g00750	THU56632.1 hypothetical protein C4D60_Mb11t19290 [Musa balbisiana]	-	-	-	-	-	GO:0008168//methyltransferase activity	-
LG03.g1159	18	36	18	206	173	114	6.69	8.70	5.69	50.14	46.81	42.42	7.02666666666667	46.4566666666667	2.72497327614089	1.25239390023178e-25	3.67758582238139e-24	--	OMO80339.1 hypothetical protein COLO4_24141 [Corchorus olitorius]	-	-	-	-	-	-	-
LG13.g1954	79	146	81	382	351	253	10.66	12.81	9.30	33.76	34.49	34.19	10.9233333333333	34.1466666666667	1.64433158005471	1.30423072871264e-25	3.81516563355774e-24	At1g06620	XP_028127263.1 1-aminocyclopropane-1-carboxylate oxidase homolog 1-like isoform X1 [Camellia sinensis]	-	-	-	-	-	GO:0016491//oxidoreductase activity	GO:0055114//oxidation-reduction process
LG05.g2347	150	228	164	691	596	318	63.00	62.28	58.60	190.11	182.31	133.77	61.2933333333333	168.73	1.46091443540504	1.37214515156296e-25	4.00872380602293e-24	TRX1	OMO87500.1 Thioredoxin [Corchorus capsularis]	-	-	-	-	GO:0005737//cytoplasm;GO:0046540//U4/U6 x U5 tri-snRNP complex	GO:0003756//protein disulfide isomerase activity;GO:0015036//disulfide oxidoreductase activity;GO:0016209//antioxidant activity;GO:0016491//oxidoreductase activity	GO:0000398//mRNA splicing, via spliceosome;GO:0006457//protein folding;GO:0055114//oxidation-reduction process
LG10.g1606	238	329	252	0	1	3	15.68	14.10	14.13	0.00	0.05	0.20	14.6366666666667	0.0833333333333333	-7.45647762935182	1.38018685647268e-25	4.02709412772327e-24	At3g26720	XP_010929675.1 alpha-mannosidase At3g26720 [Elaeis guineensis]	Metabolism	Glycan biosynthesis and metabolism	ko00511//Other glycan degradation	K01191	GO:0005575//cellular_component;GO:0005576//extracellular region;GO:0005618//cell wall;GO:0005622//intracellular;GO:0005623//cell;GO:0005737//cytoplasm;GO:0005773//vacuole;GO:0005774//vacuolar membrane;GO:0009505//plant-type cell wall;GO:0016020//membrane;GO:0030312//external encapsulating structure;GO:0031090//organelle membrane;GO:0043226//organelle;GO:0043227//membrane-bounded organelle;GO:0043…	GO:0003674//molecular_function;GO:0003824//catalytic activity;GO:0004553//hydrolase activity, hydrolyzing O-glycosyl compounds;GO:0004559//alpha-mannosidase activity;GO:0005488//binding;GO:0015923//mannosidase activity;GO:0016787//hydrolase activity;GO:0016798//hydrolase activity, acting on glycosyl bonds;GO:0030246//carbohydrate binding;GO:0043167//ion binding;GO:0043169//cation binding;GO:00468…	GO:0005975//carbohydrate metabolic process;GO:0005996//monosaccharide metabolic process;GO:0006013//mannose metabolic process;GO:0006464//cellular protein modification process;GO:0006517//protein deglycosylation;GO:0006807//nitrogen compound metabolic process;GO:0006882//cellular zinc ion homeostasis;GO:0008150//biological_process;GO:0008152//metabolic process;GO:0009100//glycoprotein metabolic p…
LG06.g421	32	56	39	245	191	180	2.93	3.33	3.03	14.68	12.73	16.49	3.09666666666667	14.6333333333333	2.24047043804006	1.40911074080899e-25	4.10627029710619e-24	CYP72A15	XP_008804072.1 cytochrome P450 72A15-like [Phoenix dactylifera]	-	-	-	-	-	GO:0005506//iron ion binding;GO:0016705//oxidoreductase activity, acting on paired donors, with incorporation or reduction of molecular oxygen;GO:0020037//heme binding	GO:0055114//oxidation-reduction process
MSTRG.2596	120	145	144	4	4	1	19.04	14.98	19.51	0.38	0.47	0.20	17.8433333333333	0.35	-5.67188641964887	1.66636259528786e-25	4.84976987016414e-24	--	Protein kinase domain-containing protein [Cinnamomum micranthum f. kanehirae]	-	-	-	-	-	-	-
MSTRG.21587	799	1103	866	0	0	0	128.49	98.77	102.34	0.00	0.00	0.00	109.866666666667	0.001	-16.7453942162368	1.9830033718446e-25	5.75672647631702e-24	--	bromodomain-containing protein 4-like protein isoform X3 [Cinnamomum micranthum f. kanehirae]	-	-	-	-	-	-	-
LG05.g57	275	516	411	181	150	91	53.56	65.36	68.09	23.09	21.28	17.75	62.3366666666667	20.7066666666667	-1.58998568267974	2.15254052177677e-25	6.22528816140554e-24	EXPA15	XP_010276443.1 PREDICTED: expansin-A15-like [Nelumbo nucifera]	-	-	-	-	-	-	-
MSTRG.7889	191	258	203	61	59	44	12.55	11.14	11.29	2.68	2.82	2.99	11.66	2.83	-2.04269383036861	2.18356516028002e-25	6.29914657983795e-24	At1g80640	probable receptor-like protein kinase At1g80640 isoform X1 [Phoenix dactylifera]	-	-	-	-	-	-	-
LG10.g2749	90	180	124	457	455	269	11.09	14.42	13.00	36.89	40.83	33.20	12.8366666666667	36.9733333333333	1.52621449324249	2.34037369835816e-25	6.74303654145527e-24	MYB61	XP_010910907.1 transcription factor MYB61 [Elaeis guineensis]	-	-	-	-	GO:0005634//nucleus	GO:0003676//nucleic acid binding;GO:0005524//ATP binding;GO:0016818//hydrolase activity, acting on acid anhydrides, in phosphorus-containing anhydrides	GO:0006338//chromatin remodeling
LG12.g1866	17	67	49	253	276	179	12.83	32.89	31.46	125.07	151.70	135.30	25.7266666666667	137.356666666667	2.41659048568538	2.54108454997938e-25	7.312145929972e-24	MT3A	ACV51811.1 metallothionein type 3 [Typha angustifolia]	-	-	-	-	-	-	-
LG12.g2396	213	308	220	658	601	450	18.14	17.06	15.94	36.72	37.29	38.39	17.0466666666667	37.4666666666667	1.13611796986664	2.91330176042683e-25	8.37273445865849e-24	SIGC	XP_008799751.1 RNA polymerase sigma factor sigC isoform X1 [Phoenix dactylifera]	-	-	-	-	GO:0005575//cellular_component;GO:0005622//intracellular;GO:0005623//cell;GO:0005737//cytoplasm;GO:0009507//chloroplast;GO:0009536//plastid;GO:0043226//organelle;GO:0043227//membrane-bounded organelle;GO:0043229//intracellular organelle;GO:0043231//intracellular membrane-bounded organelle;GO:0044424//intracellular part;GO:0044444//cytoplasmic part;GO:0044464//cell part	GO:0000988//transcription factor activity, protein binding;GO:0000990//transcription factor activity, core RNA polymerase binding;GO:0003674//molecular_function;GO:0003676//nucleic acid binding;GO:0003677//DNA binding;GO:0003700//transcription factor activity, sequence-specific DNA binding;GO:0003824//catalytic activity;GO:0003899//DNA-directed RNA polymerase activity;GO:0005488//binding;GO:00167…	GO:0006139//nucleobase-containing compound metabolic process;GO:0006351//transcription, DNA-templated;GO:0006352//DNA-templated transcription, initiation;GO:0006355//regulation of transcription, DNA-templated;GO:0006725//cellular aromatic compound metabolic process;GO:0006807//nitrogen compound metabolic process;GO:0006950//response to stress;GO:0008150//biological_process;GO:0008152//metabolic p…
MSTRG.16084	101	189	135	2	4	2	5.99	7.29	6.81	0.08	0.17	0.12	6.69666666666667	0.123333333333333	-5.76280848310435	4.48940097873838e-25	1.28381213791743e-23	Os07g0657900	thioredoxin reductase NTRC [Asparagus officinalis]	Metabolism	Metabolism of other amino acids	ko00450//Selenocompound metabolism	K00384	GO:0009532//plastid stroma	GO:0000166//nucleotide binding;GO:0016209//antioxidant activity;GO:0016667//oxidoreductase activity, acting on a sulfur group of donors;GO:0030234//enzyme regulator activity	GO:0006090//pyruvate metabolic process;GO:0006801//superoxide metabolic process;GO:0009668//plastid membrane organization;GO:0009893//positive regulation of metabolic process;GO:0010038//response to metal ion;GO:0010962//regulation of glucan biosynthetic process;GO:0016109//tetraterpenoid biosynthetic process;GO:0019725//cellular homeostasis;GO:0042743//hydrogen peroxide metabolic process;GO:0090…
LG08.g2948	154	213	174	39	46	26	9.04	8.13	8.69	1.50	1.97	1.53	8.62	1.66666666666667	-2.37072227514816	4.99421839209657e-25	1.42462406133806e-23	At4g33300	XP_008792596.1 putative disease resistance protein At5g47280 [Phoenix dactylifera]	-	-	-	-	GO:0005887//integral component of plasma membrane;GO:0009898//cytoplasmic side of plasma membrane;GO:0043190//ATP-binding cassette (ABC) transporter complex;GO:0055051//ATP-binding cassette (ABC) transporter complex, integrated substrate binding;GO:0055052//ATP-binding cassette (ABC) transporter complex, substrate-binding subunit-containing	GO:0005319//lipid transporter activity;GO:0005515//protein binding;GO:0005524//ATP binding;GO:0008565//protein transporter activity;GO:0015416//organic phosphonate transmembrane-transporting ATPase activity;GO:0015439//heme-transporting ATPase activity;GO:0033230//cysteine-transporting ATPase activity;GO:0042626//ATPase activity, coupled to transmembrane movement of substances;GO:0043531//ADP bin…	GO:0002949//tRNA threonylcarbamoyladenosine modification;GO:0006810//transport;GO:0006869//lipid transport;GO:0015716//organic phosphonate transport;GO:0015886//heme transport;GO:0016226//iron-sulfur cluster assembly;GO:0030253//protein secretion by the type I secretion system;GO:0033228//cysteine export
LG12.g2417	530	875	696	435	341	248	53.33	57.26	59.58	28.67	24.99	24.99	56.7233333333333	26.2166666666667	-1.11345804978328	5.03089706733367e-25	1.43330631956803e-23	BHLH87	XP_029119380.1 transcription factor bHLH87 [Elaeis guineensis]	-	-	-	-	-	GO:0046983//protein dimerization activity	-
MSTRG.16373	527	697	572	254	302	205	35.24	32.03	34.55	10.57	14.02	11.49	33.94	12.0266666666667	-1.49674972700843	5.66596887133517e-25	1.61024310881769e-23	--	-	-	-	-	-	-	-	-
LG03.g1429	95	138	134	420	414	270	9.91	9.36	11.89	28.70	31.45	28.21	10.3866666666667	29.4533333333333	1.5036981852936	6.59334047145796e-25	1.87148179537811e-23	ANT1	XP_010913950.1 ADP,ATP carrier protein 1, mitochondrial [Elaeis guineensis]	-	-	-	-	-	-	-
LG03.g2482	9	38	19	186	175	122	0.87	2.27	1.46	11.13	11.63	11.17	1.53333333333333	11.31	2.8828556637666	9.07389417173422e-25	2.56605704267898e-23	CYP82C4	KAB2619675.1 cytochrome P450 82C4-like [Pyrus ussuriensis x Pyrus communis]	-	-	-	-	GO:0005575//cellular_component;GO:0016020//membrane;GO:0016021//integral component of membrane;GO:0031224//intrinsic component of membrane;GO:0044425//membrane part	GO:0003674//molecular_function;GO:0003824//catalytic activity;GO:0004497//monooxygenase activity;GO:0005488//binding;GO:0005506//iron ion binding;GO:0016491//oxidoreductase activity;GO:0016705//oxidoreductase activity, acting on paired donors, with incorporation or reduction of molecular oxygen;GO:0016709//oxidoreductase activity, acting on paired donors, with incorporation or reduction of molecu…	GO:0008150//biological_process;GO:0008152//metabolic process;GO:0009058//biosynthetic process;GO:0009987//cellular process;GO:0010035//response to inorganic substance;GO:0010038//response to metal ion;GO:0010039//response to iron ion;GO:0019748//secondary metabolic process;GO:0042221//response to chemical;GO:0044550//secondary metabolite biosynthetic process;GO:0050896//response to stimulus;GO:00…
[truncated: 2,722 more rows]
