# Supplementary material for: Comparative Metabolome and Transcriptome Analyses Reveal the Regulatory Mechanism of Purple Leafstalk Production in Taro (Colocasia esculenta L. Schott)
Source: Genes (Basel). 2024 Jan 22;15(1):138. doi: 10.3390/genes15010138 (PMC10815928; doi:10.3390/genes15010138)
Supplement: Supplementary file 1 [file genes-15-00138-s001.zip › Table S5-The GO terms enriched by the DEGs..xlsx]

## Sheet: Sheet1
GO ID	class	Description	G-vs-P (1011)	All (12110)	pvalue	p.adjust	Genes
GO:0016020	Cellular Component	membrane	515	4968	1.91151e-11	1.09721e-08	Contig00171.g8(RGA1);Contig00676.g2(CA2);Contig01182.g3(PAM68);Contig01194.g1(NPF5.10);Contig01194.g2(NPF5.10);Contig01194.g3(erd-2);Contig01194.g4(NPF5.10);Contig01194.g5(NPF5.10);Contig01320.g25(BASS4);Contig01420.g1(RPS2);Contig01791.g3(YLMG2);Contig01890.g1(UNI);Contig02369.g2(IMK3);Contig03090.g1(erd-2);Contig04217.g20(BACOVA_02659);Contig04217.g22(QKY);Contig04386.g1(DTX27);Contig04462_ERRO…
GO:0031224	Cellular Component	intrinsic component of membrane	320	2850	4.41467e-10	1.26701e-07	Contig00676.g2(CA2);Contig01182.g3(PAM68);Contig01194.g3(erd-2);Contig01320.g25(BASS4);Contig01890.g1(UNI);Contig02369.g2(IMK3);Contig03090.g1(erd-2);Contig04217.g22(QKY);Contig04462_ERROPOS200000.g6(APX3);Contig05218.g2(COBL10);Contig05449.g2(--);Contig05779.g1(FER);Contig06056.g1(Cyp96T1);Contig06096.g1(PP2A4);Contig06522.g1(CYP82C4);Contig06817_ERROPOS1352519.g26(CAT7);Contig07711.g1(FES1);Con…
GO:0005618	Cellular Component	cell wall	53	277	7.28945e-09	1.39471e-06	Contig00171.g8(RGA1);Contig00799_ERROPOS77404.g1(PAE8);Contig02369.g2(IMK3);Contig05779.g1(FER);Contig08580.g1(--);LG01.g3471(TL1);LG01.g66(XTH30);LG02.g1741(KING1);LG02.g2575(PER47);LG04.g1655(XTH25);LG04.g1656(XTH23);LG05.g1413(XTH30);LG05.g1554(LRX2);LG05.g1940(PME22);LG05.g2716(XTH10);LG06.g1741(QRT3);LG07.g1034(PME8);LG07.g171(Os11g0537350);LG07.g1913(RGA3);LG07.g2301(PME53);LG07.g2548(RGA2)…
GO:0071944	Cellular Component	cell periphery	234	2051	7.33509e-08	9.3556e-06	Contig00171.g8(RGA1);Contig00799_ERROPOS77404.g1(PAE8);Contig01420.g1(RPS2);Contig01890.g1(UNI);Contig02369.g2(IMK3);Contig04217.g20(BACOVA_02659);Contig05168.g1(RAB7);Contig05232_ERROPOS636324+.g17(ARF5);Contig05779.g1(FER);Contig06817_ERROPOS1352519.g26(CAT7);Contig07723.g1(--);Contig08580.g1(--);Contig09248.g1(CAT5);Contig09319.g8(QKY);Contig09609.g2(LECRK72);Contig09654.g1(DTX54);Contig10113.…
GO:0016021	Cellular Component	integral component of membrane	290	2655	8.14948e-08	9.3556e-06	Contig00676.g2(CA2);Contig01182.g3(PAM68);Contig01194.g3(erd-2);Contig01320.g25(BASS4);Contig01890.g1(UNI);Contig02369.g2(IMK3);Contig03090.g1(erd-2);Contig04217.g22(QKY);Contig04462_ERROPOS200000.g6(APX3);Contig05449.g2(--);Contig05779.g1(FER);Contig06056.g1(Cyp96T1);Contig06096.g1(PP2A4);Contig06522.g1(CYP82C4);Contig06817_ERROPOS1352519.g26(CAT7);Contig07711.g1(FES1);Contig07723.g1(--);Contig0…
GO:0044425	Cellular Component	membrane part	353	3406	5.11073e-07	4.88926e-05	Contig00676.g2(CA2);Contig01182.g3(PAM68);Contig01194.g3(erd-2);Contig01320.g25(BASS4);Contig01890.g1(UNI);Contig02369.g2(IMK3);Contig03090.g1(erd-2);Contig04217.g22(QKY);Contig04462_ERROPOS200000.g6(APX3);Contig05218.g2(COBL10);Contig05449.g2(--);Contig05779.g1(FER);Contig05862.g1(At3g12390);Contig06056.g1(Cyp96T1);Contig06096.g1(PP2A4);Contig06522.g1(CYP82C4);Contig06817_ERROPOS1352519.g26(CAT7…
GO:0030312	Cellular Component	external encapsulating structure	60	392	2.78022e-06	0.000227978	Contig00171.g8(RGA1);Contig00799_ERROPOS77404.g1(PAE8);Contig02369.g2(IMK3);Contig05232_ERROPOS636324+.g17(ARF5);Contig05779.g1(FER);Contig08580.g1(--);Contig10113.g2(TTL3);LG01.g3471(TL1);LG01.g66(XTH30);LG02.g1741(KING1);LG02.g2575(PER47);LG04.g1655(XTH25);LG04.g1656(XTH23);LG05.g140(TTL1);LG05.g1413(XTH30);LG05.g1554(LRX2);LG05.g1940(PME22);LG05.g2716(XTH10);LG06.g1741(QRT3);LG07.g1034(PME8);L…
GO:0009505	Cellular Component	plant-type cell wall	21	86	5.52252e-06	0.000396241	Contig00171.g8(RGA1);Contig00799_ERROPOS77404.g1(PAE8);Contig02369.g2(IMK3);Contig08580.g1(--);LG02.g1741(KING1);LG02.g2575(PER47);LG07.g1913(RGA3);LG07.g2548(RGA2);LG07.g2549(RGA1);LG07.g2551(--);LG07.g2553(RGA3);LG08.g2886(RGA3);LG08.g984(RGA3);LG09.g375(PER19);LG09.g549(At1g80170);LG10.g1606(At3g26720);LG11.g2649(--);LG11.g2813(RPPL1);LG11.g623(At4g31140);LG11.g948(PER43);LG12.g1332(SBT1.4)
GO:0048046	Cellular Component	apoplast	29	150	1.50692e-05	0.000890979	Contig06241.g44(BGLU6);LG01.g66(XTH30);LG02.g780(APG);LG03.g101(TUFA);LG03.g108(TUFA);LG03.g2826(PMEI3);LG04.g1655(XTH25);LG04.g1656(XTH23);LG05.g1202(AMC9);LG05.g1413(XTH30);LG05.g2716(XTH10);LG07.g161(ABCC3);LG07.g171(Os11g0537350);LG07.g2426(PGMP);LG07.g559(XTHB);LG08.g217(XTH9);LG08.g2233(XTH33);LG09.g2195(At1g64760);LG09.g2343(XTH25);LG09.g2345(XTH22);LG09.g459(GSVIVT00023967001);LG09.g461(G…
GO:0048476	Cellular Component	Holliday junction resolvase complex	27	135	1.55223e-05	0.000890979	LG01.g1435(CLPC1);LG01.g1436(CLPC1);LG02.g37(CLPB1);LG05.g2395(RFC3);LG06.g885(FTSH6);LG07.g2375(SEN1);LG07.g2377(NAM7);LG07.g2538(RGA4);LG07.g2539(RPPL1);LG07.g2544(RGA3);LG08.g1393(ABCG36);LG08.g2886(RGA3);LG08.g3009(RGA2);LG08.g3026(At3g28580);LG08.g984(RGA3);LG09.g10(RGA1);LG09.g2067(At2g46620);LG10.g712(HSR4);LG10.g75(spast);LG11.g2742(RPPL1);LG11.g2748(RGA3);LG11.g2763(RPPL1);LG11.g2774(RGA…
GO:0009379	Cellular Component	Holliday junction helicase complex	26	132	2.93183e-05	0.00152988	LG01.g1435(CLPC1);LG01.g1436(CLPC1);LG02.g37(CLPB1);LG05.g2395(RFC3);LG06.g885(FTSH6);LG07.g2375(SEN1);LG07.g2377(NAM7);LG07.g2538(RGA4);LG07.g2539(RPPL1);LG07.g2544(RGA3);LG08.g1393(ABCG36);LG08.g2886(RGA3);LG08.g3009(RGA2);LG08.g3026(At3g28580);LG08.g984(RGA3);LG09.g10(RGA1);LG09.g2067(At2g46620);LG10.g712(HSR4);LG10.g75(spast);LG11.g2742(RPPL1);LG11.g2748(RGA3);LG11.g2763(RPPL1);LG11.g2774(RGA…
GO:0033202	Cellular Component	DNA helicase complex	26	142	0.000106323	0.00504513	LG01.g1435(CLPC1);LG01.g1436(CLPC1);LG02.g37(CLPB1);LG05.g2395(RFC3);LG06.g885(FTSH6);LG07.g2375(SEN1);LG07.g2377(NAM7);LG07.g2538(RGA4);LG07.g2539(RPPL1);LG07.g2544(RGA3);LG08.g1393(ABCG36);LG08.g2886(RGA3);LG08.g3009(RGA2);LG08.g3026(At3g28580);LG08.g984(RGA3);LG09.g10(RGA1);LG09.g2067(At2g46620);LG10.g712(HSR4);LG10.g75(spast);LG11.g2742(RPPL1);LG11.g2748(RGA3);LG11.g2763(RPPL1);LG11.g2774(RGA…
GO:0005887	Cellular Component	integral component of plasma membrane	62	462	0.000117317	0.00504513	Contig06817_ERROPOS1352519.g26(CAT7);Contig07723.g1(--);LG01.g1130(AMT1-3);LG01.g1523(ABCG32);LG01.g1942(MTERF2);LG01.g2592(OPT4);LG01.g974(AVT6A);LG02.g311(ABCC3);LG02.g312(ABCC3);LG02.g49(ABCG42);LG02.g54(ABCB8);LG03.g1106(OCT1);LG03.g220(CYP71B2);LG03.g2498(At4g30420);LG03.g26(LHT1);LG03.g487(At1g01540);LG04.g278(ABCC8);LG04.g89(ABCA7);LG04.g90(ABCA2);LG05.g1504(CCX1);LG05.g1511(CCX1);LG05.g27…
GO:0005886	Cellular Component	plasma membrane	178	1653	0.000123052	0.00504513	Contig01420.g1(RPS2);Contig01890.g1(UNI);Contig02369.g2(IMK3);Contig04217.g20(BACOVA_02659);Contig05168.g1(RAB7);Contig05779.g1(FER);Contig06817_ERROPOS1352519.g26(CAT7);Contig07723.g1(--);Contig09248.g1(CAT5);Contig09319.g8(QKY);Contig09609.g2(LECRK72);Contig09654.g1(DTX54);Contig10899.g1(--);Contig11350.g2(LECRK71);LG01.g1130(AMT1-3);LG01.g1523(ABCG32);LG01.g1942(MTERF2);LG01.g2039(CEPR1);LG01.…
GO:0031226	Cellular Component	intrinsic component of plasma membrane	69	544	0.000272785	0.0100167	Contig06817_ERROPOS1352519.g26(CAT7);Contig07723.g1(--);LG01.g1130(AMT1-3);LG01.g1523(ABCG32);LG01.g1942(MTERF2);LG01.g2592(OPT4);LG01.g974(AVT6A);LG02.g311(ABCC3);LG02.g312(ABCC3);LG02.g49(ABCG42);LG02.g54(ABCB8);LG03.g1106(OCT1);LG03.g220(CYP71B2);LG03.g2498(At4g30420);LG03.g26(LHT1);LG03.g487(At1g01540);LG04.g1534(GLR2.7);LG04.g278(ABCC8);LG04.g659(PCAP1);LG04.g89(ABCA7);LG04.g90(ABCA2);LG05.g…
GO:0055052	Cellular Component	ATP-binding cassette (ABC) transporter complex, substrate-binding subunit-containing	30	184	0.000284232	0.0100167	Contig01890.g1(UNI);Contig07723.g1(--);LG01.g1523(ABCG32);LG01.g676(At1g52660);LG02.g311(ABCC3);LG02.g312(ABCC3);LG02.g437(UNI);LG02.g49(ABCG42);LG02.g54(ABCB8);LG03.g220(CYP71B2);LG04.g278(ABCC8);LG04.g89(ABCA7);LG04.g90(ABCA2);LG06.g1872(ABCI10);LG06.g7(RPS2);LG07.g161(ABCC3);LG07.g2615(ABCG14);LG07.g820(RFL1);LG07.g832(--);LG07.g834(RFL1);LG08.g1393(ABCG36);LG08.g2948(At4g33300);LG09.g73(RPS2)…
GO:0044459	Cellular Component	plasma membrane part	93	785	0.000296662	0.0100167	Contig01890.g1(UNI);Contig06817_ERROPOS1352519.g26(CAT7);Contig07723.g1(--);Contig09319.g8(QKY);LG01.g1130(AMT1-3);LG01.g1523(ABCG32);LG01.g1942(MTERF2);LG01.g2592(OPT4);LG01.g489(RPPL1);LG01.g490(RPPL1);LG01.g676(At1g52660);LG01.g974(AVT6A);LG02.g1741(KING1);LG02.g311(ABCC3);LG02.g312(ABCC3);LG02.g437(UNI);LG02.g49(ABCG42);LG02.g54(ABCB8);LG03.g1106(OCT1);LG03.g220(CYP71B2);LG03.g2498(At4g30420)…
GO:0005576	Cellular Component	extracellular region	99	854	0.000412575	0.0131565	Contig00171.g8(RGA1);Contig00799_ERROPOS77404.g1(PAE8);Contig06241.g44(BGLU6);Contig08580.g1(--);Contig08898.g2(MAN6);Contig12495.g2(EPFL2);LG01.g2887(At4g01130);LG01.g3471(TL1);LG01.g508(PBL28);LG01.g631(RDL2);LG01.g66(XTH30);LG01.g709(DAPB2);LG01.g93(At1g71180);LG01.g939(HAT22);LG02.g1880(--);LG02.g2222(--);LG02.g2575(PER47);LG02.g327(--);LG02.g780(APG);LG03.g101(TUFA);LG03.g108(TUFA);LG03.g282…
GO:0005911	Cellular Component	cell-cell junction	40	289	0.00101197	0.0305722	Contig00171.g8(RGA1);Contig02369.g2(IMK3);Contig04462_ERROPOS200000.g6(APX3);Contig05779.g1(FER);Contig08580.g1(--);Contig13752.g1(UNE10);LG01.g1942(MTERF2);LG01.g2364(LACS2);LG02.g2407(CR4);LG02.g2417(PLDDELTA);LG02.g2575(PER47);LG03.g1973(BLH2);LG03.g2208(FH8);LG04.g659(PCAP1);LG04.g89(ABCA7);LG05.g539(AMT2-1);LG07.g1211(CEBIP);LG07.g161(ABCC3);LG07.g1913(RGA3);LG07.g2548(RGA2);LG07.g2549(RGA1)…
GO:0043190	Cellular Component	ATP-binding cassette (ABC) transporter complex	35	244	0.00108638	0.031179	Contig01890.g1(UNI);Contig07723.g1(--);LG01.g1523(ABCG32);LG01.g489(RPPL1);LG01.g490(RPPL1);LG01.g676(At1g52660);LG02.g1741(KING1);LG02.g311(ABCC3);LG02.g312(ABCC3);LG02.g437(UNI);LG02.g49(ABCG42);LG02.g54(ABCB8);LG03.g220(CYP71B2);LG04.g278(ABCC8);LG04.g89(ABCA7);LG04.g90(ABCA2);LG05.g2084(CBSX3);LG06.g1872(ABCI10);LG06.g7(RPS2);LG07.g161(ABCC3);LG07.g2560(At2g16790);LG07.g2615(ABCG14);LG07.g820…
GO:0098797	Cellular Component	plasma membrane protein complex	44	329	0.00118734	0.032454	Contig01890.g1(UNI);Contig07723.g1(--);LG01.g1523(ABCG32);LG01.g1942(MTERF2);LG01.g489(RPPL1);LG01.g490(RPPL1);LG01.g676(At1g52660);LG02.g1741(KING1);LG02.g311(ABCC3);LG02.g312(ABCC3);LG02.g437(UNI);LG02.g49(ABCG42);LG02.g54(ABCB8);LG03.g220(CYP71B2);LG03.g2672(VHA-B2);LG04.g278(ABCC8);LG04.g89(ABCA7);LG04.g90(ABCA2);LG05.g2084(CBSX3);LG06.g1872(ABCI10);LG06.g7(RPS2);LG07.g1153(PMEI9);LG07.g161(A…
GO:0016491	Molecular Function	oxidoreductase activity	353	2404	8.32948e-21	1.25775e-17	Contig00171.g8(RGA1);Contig00214.g2(DFRA);Contig00321.g1(--);Contig00676.g2(CA2);Contig00696.g3(CYP704C1);Contig00872.g12(At5g07800);Contig01151.g1(At5g06060);Contig01244.g3(--);Contig02109.g2(Os04g0338000);Contig02764.g4(Os04g0119400);Contig02891.g2(ALDH2C4);Contig03801.g1(CYP94C1);Contig04205.g5(--);Contig04450.g1(CAD6);Contig04462_ERROPOS200000.g6(APX3);Contig04665.g27(CKX3);Contig04665.g42(DI…
GO:0020037	Molecular Function	heme binding	111	517	1.16692e-17	8.81024e-15	Contig00171.g8(RGA1);Contig00696.g3(CYP704C1);Contig03801.g1(CYP94C1);Contig04462_ERROPOS200000.g6(APX3);Contig04795.g1(CYP89A9);Contig05797.g2(CYP71P1);Contig06056.g1(Cyp96T1);Contig06522.g1(CYP82C4);Contig08580.g1(--);Contig08943.g1(Cyp96T1);Contig08961.g3(CYP82C4);Contig09110.g1(CYP704C1);Contig09501.g1(CYB561C);Contig11657.g1(Cyp96T1);Contig11827.g5(BURP3);Contig11900.g1(CYP86A22);Contig12600…
GO:0046906	Molecular Function	tetrapyrrole binding	114	548	4.9627e-17	2.49789e-14	Contig00171.g8(RGA1);Contig00696.g3(CYP704C1);Contig03801.g1(CYP94C1);Contig04462_ERROPOS200000.g6(APX3);Contig04795.g1(CYP89A9);Contig05797.g2(CYP71P1);Contig06056.g1(Cyp96T1);Contig06522.g1(CYP82C4);Contig08580.g1(--);Contig08943.g1(Cyp96T1);Contig08961.g3(CYP82C4);Contig09110.g1(CYP704C1);Contig09501.g1(CYB561C);Contig11657.g1(Cyp96T1);Contig11827.g5(BURP3);Contig11900.g1(CYP86A22);Contig12600…
GO:0005506	Molecular Function	iron ion binding	94	467	2.37322e-13	8.34438e-11	Contig00676.g2(CA2);Contig00696.g3(CYP704C1);Contig03801.g1(CYP94C1);Contig04795.g1(CYP89A9);Contig05797.g2(CYP71P1);Contig06056.g1(Cyp96T1);Contig06522.g1(CYP82C4);Contig08943.g1(Cyp96T1);Contig08961.g3(CYP82C4);Contig09110.g1(CYP704C1);Contig11657.g1(Cyp96T1);Contig11827.g5(BURP3);Contig11900.g1(CYP86A22);Contig12600.g1(CYP72A68);Contig12653.g1(CYP89A9);Contig13700.g1(CYP704C1);Contig14284.g1(C…
GO:0043531	Molecular Function	ADP binding	76	342	2.76304e-13	8.34438e-11	Contig00171.g8(RGA1);Contig01420.g1(RPS2);Contig01890.g1(UNI);Contig03412.g1(--);Contig06169.g13(RPP13L4);Contig08580.g1(--);Contig14422.g1(RPPL1);LG01.g3295(--);LG01.g3298(RPS2);LG01.g489(RPPL1);LG01.g490(RPPL1);LG01.g676(At1g52660);LG02.g2858(RGA3);LG02.g311(ABCC3);LG02.g312(ABCC3);LG02.g437(UNI);LG02.g54(ABCB8);LG04.g278(ABCC8);LG06.g7(RPS2);LG07.g161(ABCC3);LG07.g1913(RGA3);LG07.g1939(--);LG0…
GO:0048037	Molecular Function	cofactor binding	165	1080	3.14656e-11	7.91885e-09	Contig00171.g8(RGA1);Contig00640.g6(TYDC2);Contig00872.g12(At5g07800);Contig01151.g1(At5g06060);Contig02764.g4(Os04g0119400);Contig04450.g1(CAD6);Contig04462_ERROPOS200000.g6(APX3);Contig04665.g27(CKX3);Contig04665.g42(DIM);Contig04898.g1(ASP1);Contig05571.g30(TIC32B);Contig06056.g1(Cyp96T1);Contig06241.g36(PHS1);Contig06522.g1(CYP82C4);Contig06817_ERROPOS1352519.g22(Os04g0179200);Contig07075.g22…
GO:0016705	Molecular Function	oxidoreductase activity, acting on paired donors, with incorporation or reduction of molecular oxygen	101	562	3.77287e-11	8.13861e-09	Contig00696.g3(CYP704C1);Contig00872.g12(At5g07800);Contig03801.g1(CYP94C1);Contig04795.g1(CYP89A9);Contig05797.g2(CYP71P1);Contig06056.g1(Cyp96T1);Contig06522.g1(CYP82C4);Contig08943.g1(Cyp96T1);Contig08961.g3(CYP82C4);Contig09110.g1(CYP704C1);Contig11657.g1(Cyp96T1);Contig11900.g1(CYP86A22);Contig12600.g1(CYP72A68);Contig12653.g1(CYP89A9);Contig13700.g1(CYP704C1);Contig14284.g1(CYP89A9);LG01.g1…
GO:0016757	Molecular Function	transferase activity, transferring glycosyl groups	132	873	6.46122e-09	1.21955e-06	Contig00214.g2(DFRA);Contig01151.g1(At5g06060);Contig01169.g3(SUS7);Contig03605.g2(GT7);Contig03850.g2(SUS3);Contig04840.g1(FUT1);Contig05196.g1(GT7);Contig06125.g2(UGT73C3);Contig06241.g36(PHS1);Contig06817_ERROPOS1352519.g22(Os04g0179200);Contig07075.g21(DFRA);Contig07075.g22(DFRA);Contig07422.g8(UGT85A24);Contig08849.g1(UGT73C6);Contig08849.g3(UGT73C6);Contig09540.g2(ANT18);Contig11627.g1(CSLB…
GO:0003824	Molecular Function	catalytic activity	1240	12297	1.16265e-08	1.95067e-06	Contig00171.g8(RGA1);Contig00214.g2(DFRA);Contig00321.g1(--);Contig00640.g6(TYDC2);Contig00676.g2(CA2);Contig00696.g3(CYP704C1);Contig00799_ERROPOS77404.g1(PAE8);Contig00872.g12(At5g07800);Contig01151.g1(At5g06060);Contig01169.g3(SUS7);Contig01244.g3(--);Contig01299.g34(EXL3);Contig01890.g1(UNI);Contig01988.g1(FER);Contig01999.g2(QH6);Contig02109.g2(Os04g0338000);Contig02369.g1(IMK3);Contig02369.…
GO:0016829	Molecular Function	lyase activity	131	885	2.7181e-08	4.10434e-06	Contig00640.g6(TYDC2);Contig01999.g2(QH6);Contig04450.g1(CAD6);Contig04898.g1(ASP1);Contig05218.g3(--);Contig05232_ERROPOS636324+.g31(ADC1);Contig05571.g26(--);Contig06169.g34(DDB_G0269086);Contig06817_ERROPOS1352519.g19(purB);Contig06817_ERROPOS1352519.g22(Os04g0179200);Contig07168.g1(QH6);Contig07168.g2(QH6);Contig10069.g1(SSL10);Contig10069.g3(SSU1);Contig11246.g1(BIOF);Contig11328.g1(PHYLLO);…
GO:0008194	Molecular Function	UDP-glycosyltransferase activity	65	356	6.43263e-08	8.83025e-06	Contig01169.g3(SUS7);Contig03605.g2(GT7);Contig03850.g2(SUS3);Contig05196.g1(GT7);Contig06125.g2(UGT73C3);Contig07422.g8(UGT85A24);Contig08849.g1(UGT73C6);Contig08849.g3(UGT73C6);Contig11627.g1(CSLB4);Contig11627.g2(CSLH2);LG01.g3075(--);LG01.g508(PBL28);LG02.g157(CSLG2);LG02.g1584(UGT75L6);LG02.g2385(NPF4.6);LG02.g2671(UGT74F2);LG02.g2672(UGT74F2);LG02.g3075(UGT29);LG03.g184(CSLC6);LG03.g192(UGT…
GO:0010333	Molecular Function	terpene synthase activity	14	35	1.09196e-06	0.000137405	Contig01999.g2(QH6);Contig07168.g1(QH6);Contig07168.g2(QH6);LG01.g2911(GES);LG07.g2476(ZSS2);LG08.g222(TPS11);LG08.g229(TPS10);LG08.g234(ISPS);LG08.g236(ISPS);LG08.g253(TPS9);LG08.g361(KS1);LG10.g2023(LIS);LG14.g1048(TPS28);MSTRG.14991(ZSS1)
GO:0015291	Molecular Function	secondary active transmembrane transporter activity	63	382	3.83361e-06	0.000445289	Contig00171.g8(RGA1);Contig01194.g1(NPF5.10);Contig01194.g2(NPF5.10);Contig01194.g5(NPF5.10);Contig04386.g1(DTX27);Contig05932.g6(DTX35);Contig06817_ERROPOS1352519.g26(CAT7);Contig08580.g1(--);Contig09654.g1(DTX54);Contig12247.g1(PUMP5);Contig12377.g1(NPF6.2);LG01.g157(NPF7.3);LG01.g2297(DTX33);LG02.g2385(NPF4.6);LG02.g2480(NPF4.4);LG02.g359(GFT1);LG02.g360(GFT1);LG02.g362(AATP1);LG03.g2328(--);L…
GO:0004601	Molecular Function	peroxidase activity	32	154	9.43317e-06	0.000991448	Contig00171.g8(RGA1);Contig04462_ERROPOS200000.g6(APX3);Contig08580.g1(--);LG02.g2575(PER47);LG06.g201(CAT2);LG06.g261(APX3);LG07.g1913(RGA3);LG07.g2548(RGA2);LG07.g2549(RGA1);LG07.g2551(--);LG07.g2553(RGA3);LG08.g2886(RGA3);LG08.g984(RGA3);LG09.g375(PER19);LG09.g459(GSVIVT00023967001);LG09.g461(GSVIVT00023967001);LG10.g2163(GSVIVT00037159001);LG10.g2282(GSVIVT00023967001);LG10.g2669(GSVIVT000371…
GO:0016614	Molecular Function	oxidoreductase activity, acting on CH-OH group of donors	80	535	9.84882e-06	0.000991448	Contig00214.g2(DFRA);Contig00872.g12(At5g07800);Contig01151.g1(At5g06060);Contig02109.g2(Os04g0338000);Contig04450.g1(CAD6);Contig04665.g27(CKX3);Contig04665.g42(DIM);Contig04890.g2(At4g09670);Contig05571.g30(TIC32B);Contig06817_ERROPOS1352519.g22(Os04g0179200);Contig07075.g21(DFRA);Contig07075.g22(DFRA);Contig09540.g2(ANT18);Contig13003.g1(At5g06060);LG01.g121(FAO4A);LG01.g1255(At5g06060);LG01.g…
GO:0016798	Molecular Function	hydrolase activity, acting on glycosyl bonds	85	580	1.14709e-05	0.00108257	Contig04217.g20(BACOVA_02659);Contig06241.g44(BGLU6);Contig08898.g2(MAN6);Contig10559.g1(BMY1);Contig11795.g1(BGLU12);LG01.g1523(ABCG32);LG01.g159(PKP3);LG01.g2116(XYN1);LG01.g59(mtnN);LG01.g66(XTH30);LG01.g697(BACOVA_02659);LG02.g2644(At2g43860);LG02.g2744(EP3);LG02.g2827(GSVIVT00026920001);LG02.g3079(SBEI);LG02.g816(Os01g0580200);LG02.g840(CYP701A6);LG03.g405(EP3);LG03.g407(EP3);LG03.g411(EP3);…
GO:0016616	Molecular Function	oxidoreductase activity, acting on the CH-OH group of donors, NAD or NADP as acceptor	72	472	1.37083e-05	0.00121762	Contig00214.g2(DFRA);Contig00872.g12(At5g07800);Contig01151.g1(At5g06060);Contig02109.g2(Os04g0338000);Contig04450.g1(CAD6);Contig04890.g2(At4g09670);Contig05571.g30(TIC32B);Contig06817_ERROPOS1352519.g22(Os04g0179200);Contig07075.g21(DFRA);Contig07075.g22(DFRA);Contig09540.g2(ANT18);Contig13003.g1(At5g06060);LG01.g121(FAO4A);LG01.g1255(At5g06060);LG01.g2560(10HGO);LG01.g2564(ELI3);LG01.g669(At3g…
GO:0043167	Molecular Function	ion binding	706	6780	1.47389e-05	0.00123643	Contig00171.g8(RGA1);Contig00640.g6(TYDC2);Contig00676.g2(CA2);Contig00696.g3(CYP704C1);Contig00872.g12(At5g07800);Contig01420.g1(RPS2);Contig01890.g1(UNI);Contig01988.g1(FER);Contig02369.g1(IMK3);Contig02369.g2(IMK3);Contig02764.g4(Os04g0119400);Contig03090.g5(CCA1);Contig03412.g1(--);Contig03801.g1(CYP94C1);Contig04450.g1(CAD6);Contig04462_ERROPOS200000.g6(APX3);Contig04499.g1(MCM3);Contig04665…
GO:0016655	Molecular Function	oxidoreductase activity, acting on NAD(P)H, quinone or similar compound as acceptor	31	152	1.90845e-05	0.00151671	Contig01151.g1(At5g06060);Contig04450.g1(CAD6);Contig06817_ERROPOS1352519.g22(Os04g0179200);Contig07075.g22(DFRA);Contig15147.g68(FDC1);LG01.g2560(10HGO);LG01.g2564(ELI3);LG02.g2797(ADH1);LG03.g1322(CCR1);LG03.g201(CEQORH);LG03.g2283(At5g58800);LG03.g2539(CCR1);LG05.g200(SIT2);LG06.g1940(TSC10B);LG06.g1941(TSC10B);LG07.g2116(TSC10A);LG07.g2577(TSC10A);LG08.g2352(CAD2);LG10.g1500(SDH2-1);LG11.g133…
GO:0004553	Molecular Function	hydrolase activity, hydrolyzing O-glycosyl compounds	79	539	2.30751e-05	0.00169322	Contig04217.g20(BACOVA_02659);Contig06241.g44(BGLU6);Contig08898.g2(MAN6);Contig10559.g1(BMY1);Contig11795.g1(BGLU12);LG01.g1523(ABCG32);LG01.g159(PKP3);LG01.g2116(XYN1);LG01.g66(XTH30);LG01.g697(BACOVA_02659);LG02.g2644(At2g43860);LG02.g2744(EP3);LG02.g2827(GSVIVT00026920001);LG02.g3079(SBEI);LG02.g816(Os01g0580200);LG02.g840(CYP701A6);LG03.g405(EP3);LG03.g407(EP3);LG03.g411(EP3);LG03.g461(CINV1…
GO:0016684	Molecular Function	oxidoreductase activity, acting on peroxide as acceptor	33	168	2.3548e-05	0.00169322	Contig00171.g8(RGA1);Contig04462_ERROPOS200000.g6(APX3);Contig08580.g1(--);LG02.g2575(PER47);LG06.g201(CAT2);LG06.g261(APX3);LG07.g1913(RGA3);LG07.g2548(RGA2);LG07.g2549(RGA1);LG07.g2551(--);LG07.g2553(RGA3);LG08.g2886(RGA3);LG08.g984(RGA3);LG09.g375(PER19);LG09.g459(GSVIVT00023967001);LG09.g461(GSVIVT00023967001);LG10.g2163(GSVIVT00037159001);LG10.g2282(GSVIVT00023967001);LG10.g2669(GSVIVT000371…
GO:0016628	Molecular Function	oxidoreductase activity, acting on the CH-CH group of donors, NAD or NADP as acceptor	32	163	3.14478e-05	0.00215846	Contig01151.g1(At5g06060);Contig05571.g30(TIC32B);Contig06817_ERROPOS1352519.g22(Os04g0179200);Contig07075.g21(DFRA);Contig07075.g22(DFRA);Contig13003.g1(At5g06060);LG01.g1255(At5g06060);LG01.g669(At3g03980);LG01.g709(DAPB2);LG02.g2904(TIC32);LG03.g201(CEQORH);LG06.g1940(TSC10B);LG06.g1941(TSC10B);LG06.g2022(CHLP);LG07.g1270(TIC32);LG07.g2116(TSC10A);LG07.g2577(TSC10A);LG09.g2437(cysG);LG10.g1131…
GO:1904680	Molecular Function	peptide transmembrane transporter activity	36	193	3.31124e-05	0.0021739	Contig01194.g1(NPF5.10);Contig01194.g2(NPF5.10);Contig01194.g5(NPF5.10);Contig12377.g1(NPF6.2);LG01.g1523(ABCG32);LG01.g157(NPF7.3);LG01.g2592(OPT4);LG01.g489(RPPL1);LG01.g490(RPPL1);LG02.g2385(NPF4.6);LG02.g2480(NPF4.4);LG02.g311(ABCC3);LG02.g312(ABCC3);LG02.g49(ABCG42);LG02.g54(ABCB8);LG03.g418(--);LG04.g278(ABCC8);LG04.g89(ABCA7);LG04.g90(ABCA2);LG06.g1872(ABCI10);LG06.g2002(--);LG07.g161(ABCC…
GO:0016835	Molecular Function	carbon-oxygen lyase activity	61	394	3.91048e-05	0.00244092	Contig01999.g2(QH6);Contig05218.g3(--);Contig05571.g26(--);Contig06169.g34(DDB_G0269086);Contig06817_ERROPOS1352519.g22(Os04g0179200);Contig07168.g1(QH6);Contig07168.g2(QH6);Contig10069.g3(SSU1);Contig11328.g1(PHYLLO);Contig15147.g34(CLH2);Contig15147.g72(CYS1);LG01.g2911(GES);LG01.g669(At3g03980);LG02.g1741(KING1);LG02.g2855(--);LG02.g3053(ADT6);LG02.g3104(FAR3);LG02.g327(--);LG03.g1322(CCR1);LG…
GO:0016620	Molecular Function	oxidoreductase activity, acting on the aldehyde or oxo group of donors, NAD or NADP as acceptor	32	165	4.04126e-05	0.00244092	Contig02891.g2(ALDH2C4);Contig04450.g1(CAD6);Contig07075.g22(DFRA);Contig12094.g1(AAE14);LG01.g2560(10HGO);LG01.g2564(ELI3);LG02.g2797(ADH1);LG02.g3104(FAR3);LG02.g516(ALDH2C4);LG03.g1322(CCR1);LG03.g198(SAHH);LG03.g201(CEQORH);LG03.g2436(4CL2);LG05.g2610(MDHG);LG06.g97(4CLL7);LG06.g98(4CLL1);LG07.g109(AAE15);LG08.g2352(CAD2);LG08.g2419(ALDH10A8);LG09.g2324(4CL2);LG10.g2340(ALDH3F1);LG11.g755(At5…
GO:0004029	Molecular Function	aldehyde dehydrogenase (NAD) activity	13	41	4.9522e-05	0.00282237	Contig02891.g2(ALDH2C4);Contig04450.g1(CAD6);LG01.g2560(10HGO);LG02.g2797(ADH1);LG02.g516(ALDH2C4);LG08.g2352(CAD2);LG08.g2419(ALDH10A8);LG10.g2340(ALDH3F1);LG11.g755(At5g42250);LG14.g1601(SDH);LG14.g276(At1g64710);LG14.g277(At1g64710);LG14.g279(At1g64710)
GO:0042887	Molecular Function	amide transmembrane transporter activity	38	212	5.04663e-05	0.00282237	Contig01194.g1(NPF5.10);Contig01194.g2(NPF5.10);Contig01194.g5(NPF5.10);Contig12377.g1(NPF6.2);LG01.g1523(ABCG32);LG01.g157(NPF7.3);LG01.g2592(OPT4);LG01.g489(RPPL1);LG01.g490(RPPL1);LG02.g2385(NPF4.6);LG02.g2480(NPF4.4);LG02.g311(ABCC3);LG02.g312(ABCC3);LG02.g49(ABCG42);LG02.g54(ABCB8);LG03.g418(--);LG04.g278(ABCC8);LG04.g89(ABCA7);LG04.g90(ABCA2);LG05.g309(TIP1-2);LG06.g1872(ABCI10);LG06.g2002(…
GO:0022804	Molecular Function	active transmembrane transporter activity	112	846	5.27379e-05	0.00284408	Contig00171.g8(RGA1);Contig01194.g1(NPF5.10);Contig01194.g2(NPF5.10);Contig01194.g5(NPF5.10);Contig01890.g1(UNI);Contig04386.g1(DTX27);Contig05932.g6(DTX35);Contig06817_ERROPOS1352519.g26(CAT7);Contig07723.g1(--);Contig08580.g1(--);Contig09654.g1(DTX54);Contig12247.g1(PUMP5);Contig12377.g1(NPF6.2);LG01.g1523(ABCG32);LG01.g157(NPF7.3);LG01.g2297(DTX33);LG01.g489(RPPL1);LG01.g490(RPPL1);LG01.g676(A…
GO:0016838	Molecular Function	carbon-oxygen lyase activity, acting on phosphates	15	53	5.91634e-05	0.00308058	Contig01999.g2(QH6);Contig07168.g1(QH6);Contig07168.g2(QH6);Contig15147.g72(CYS1);LG01.g2911(GES);LG07.g2476(ZSS2);LG08.g222(TPS11);LG08.g229(TPS10);LG08.g234(ISPS);LG08.g236(ISPS);LG08.g253(TPS9);LG08.g361(KS1);LG10.g2023(LIS);LG14.g1048(TPS28);MSTRG.14991(ZSS1)
GO:0022857	Molecular Function	transmembrane transporter activity	197	1652	7.00434e-05	0.00352552	Contig00171.g8(RGA1);Contig01194.g1(NPF5.10);Contig01194.g2(NPF5.10);Contig01194.g4(NPF5.10);Contig01194.g5(NPF5.10);Contig01890.g1(UNI);Contig02369.g2(IMK3);Contig04386.g1(DTX27);Contig05105.g2(NPF5.10);Contig05571.g32(LAC6);Contig05932.g6(DTX35);Contig06817_ERROPOS1352519.g26(CAT7);Contig07279.g3(--);Contig07711.g1(FES1);Contig07723.g1(--);Contig08580.g1(--);Contig09248.g1(CAT5);Contig09654.g1(…
GO:0018467	Molecular Function	formaldehyde dehydrogenase activity	9	22	7.69086e-05	0.00374619	Contig04450.g1(CAD6);LG01.g2560(10HGO);LG02.g2797(ADH1);LG08.g2352(CAD2);LG11.g755(At5g42250);LG14.g1601(SDH);LG14.g276(At1g64710);LG14.g277(At1g64710);LG14.g279(At1g64710)
GO:0016758	Molecular Function	transferase activity, transferring hexosyl groups	63	421	8.21331e-05	0.00387565	Contig01169.g3(SUS7);Contig03605.g2(GT7);Contig03850.g2(SUS3);Contig04840.g1(FUT1);Contig05196.g1(GT7);Contig06125.g2(UGT73C3);Contig06241.g36(PHS1);Contig11627.g1(CSLB4);Contig11627.g2(CSLH2);LG01.g1155(PHS2);LG01.g3075(--);LG01.g508(PBL28);LG01.g66(XTH30);LG01.g880(OsI_010151);LG01.g882(GT7);LG02.g157(CSLG2);LG02.g1584(UGT75L6);LG02.g2385(NPF4.6);LG02.g2671(UGT74F2);LG02.g2672(UGT74F2);LG02.g30…
GO:0015197	Molecular Function	peptide transporter activity	37	210	9.13658e-05	0.00418068	Contig01194.g1(NPF5.10);Contig01194.g2(NPF5.10);Contig01194.g5(NPF5.10);Contig12377.g1(NPF6.2);LG01.g1523(ABCG32);LG01.g157(NPF7.3);LG01.g2592(OPT4);LG01.g489(RPPL1);LG01.g490(RPPL1);LG02.g2385(NPF4.6);LG02.g2480(NPF4.4);LG02.g311(ABCC3);LG02.g312(ABCC3);LG02.g49(ABCG42);LG02.g54(ABCB8);LG03.g418(--);LG04.g278(ABCC8);LG04.g89(ABCA7);LG04.g90(ABCA2);LG06.g1872(ABCI10);LG06.g2002(--);LG07.g161(ABCC…
GO:0016746	Molecular Function	transferase activity, transferring acyl groups	89	651	9.97612e-05	0.00443057	Contig01151.g1(At5g06060);Contig03681.g1(LPXD2);Contig05571.g30(TIC32B);Contig06817_ERROPOS1352519.g22(Os04g0179200);Contig09353.g1(KCS4);Contig11246.g1(BIOF);Contig13003.g1(At5g06060);Contig13893.g1(SAT);LG01.g1255(At5g06060);LG01.g2252(LCAT1);LG01.g227(--);LG01.g669(At3g03980);LG01.g88(At3g02910);LG01.g914(At2g22730);LG02.g206(WSD1);LG02.g2904(TIC32);LG03.g2493(GL1-1);LG04.g1453(PHT1);LG04.g150…
GO:0051903	Molecular Function	S-(hydroxymethyl)glutathione dehydrogenase activity	11	33	0.000112781	0.00486571	Contig04450.g1(CAD6);LG01.g2560(10HGO);LG01.g2564(ELI3);LG02.g2797(ADH1);LG03.g201(CEQORH);LG08.g2352(CAD2);LG11.g755(At5g42250);LG14.g1601(SDH);LG14.g276(At1g64710);LG14.g277(At1g64710);LG14.g279(At1g64710)
GO:0015605	Molecular Function	organophosphate ester transmembrane transporter activity	33	182	0.000121991	0.00506007	LG01.g1523(ABCG32);LG02.g311(ABCC3);LG02.g312(ABCC3);LG02.g359(GFT1);LG02.g360(GFT1);LG02.g362(AATP1);LG02.g437(UNI);LG02.g49(ABCG42);LG02.g54(ABCB8);LG04.g278(ABCC8);LG04.g89(ABCA7);LG04.g90(ABCA2);LG06.g1872(ABCI10);LG07.g1187(At3g47420);LG07.g161(ABCC3);LG07.g2031(TAAC);LG07.g2615(ABCG14);LG07.g820(RFL1);LG07.g832(--);LG07.g834(RFL1);LG08.g1393(ABCG36);LG08.g2948(At4g33300);LG09.g73(RPS2);LG10…
GO:0009378	Molecular Function	four-way junction helicase activity	31	167	0.000123989	0.00506007	LG01.g1435(CLPC1);LG01.g1436(CLPC1);LG02.g37(CLPB1);LG05.g2395(RFC3);LG06.g885(FTSH6);LG07.g2375(SEN1);LG07.g2377(NAM7);LG07.g2538(RGA4);LG07.g2539(RPPL1);LG07.g2544(RGA3);LG08.g1393(ABCG36);LG08.g2886(RGA3);LG08.g3009(RGA2);LG08.g3026(At3g28580);LG08.g984(RGA3);LG09.g10(RGA1);LG09.g2067(At2g46620);LG10.g157(RGA3);LG10.g712(HSR4);LG10.g75(spast);LG11.g2537(RGA3);LG11.g2742(RPPL1);LG11.g2748(RGA3)…
GO:0042910	Molecular Function	xenobiotic transporter activity	30	161	0.000147447	0.0057545	Contig00171.g8(RGA1);Contig04386.g1(DTX27);Contig05932.g6(DTX35);Contig08580.g1(--);Contig09654.g1(DTX54);LG01.g2297(DTX33);LG04.g278(ABCC8);LG05.g1046(DTX21);LG07.g161(ABCC3);LG07.g1913(RGA3);LG07.g2548(RGA2);LG07.g2549(RGA1);LG07.g2551(--);LG07.g2553(RGA3);LG08.g1034(DTX42);LG08.g243(OCT4);LG08.g2886(RGA3);LG08.g337(MST6);LG08.g43(MST6);LG08.g984(RGA3);LG09.g2204(PHT1-10);LG09.g616(DTX16);LG10.…
GO:0050607	Molecular Function	mycothiol-dependent formaldehyde dehydrogenase activity	11	34	0.000152925	0.0057545	Contig04450.g1(CAD6);LG01.g2560(10HGO);LG01.g2564(ELI3);LG02.g2797(ADH1);LG03.g201(CEQORH);LG08.g2352(CAD2);LG11.g755(At5g42250);LG14.g1601(SDH);LG14.g276(At1g64710);LG14.g277(At1g64710);LG14.g279(At1g64710)
GO:0015297	Molecular Function	antiporter activity	39	231	0.000153505	0.0057545	Contig00171.g8(RGA1);Contig04386.g1(DTX27);Contig05932.g6(DTX35);Contig08580.g1(--);Contig09654.g1(DTX54);Contig12247.g1(PUMP5);LG01.g2297(DTX33);LG02.g359(GFT1);LG02.g360(GFT1);LG02.g362(AATP1);LG03.g2328(--);LG05.g1046(DTX21);LG05.g1504(CCX1);LG05.g1511(CCX1);LG06.g1850(CHX15);LG07.g1913(RGA3);LG07.g2548(RGA2);LG07.g2549(RGA1);LG07.g2551(--);LG07.g2553(RGA3);LG07.g2593(NFD4);LG08.g1034(DTX42);L…
GO:0043169	Molecular Function	cation binding	351	3207	0.000156248	0.0057545	Contig00171.g8(RGA1);Contig00676.g2(CA2);Contig00696.g3(CYP704C1);Contig02764.g4(Os04g0119400);Contig03801.g1(CYP94C1);Contig04450.g1(CAD6);Contig04462_ERROPOS200000.g6(APX3);Contig04795.g1(CYP89A9);Contig04898.g1(ASP1);Contig05218.g3(--);Contig05436.g1(--);Contig05571.g32(LAC6);Contig05797.g2(CYP71P1);Contig06056.g1(Cyp96T1);Contig06522.g1(CYP82C4);Contig06817_ERROPOS1352519.g64(HDA8);Contig0800…
GO:1901677	Molecular Function	phosphate transmembrane transporter activity	33	186	0.000186612	0.00670913	LG01.g1523(ABCG32);LG02.g311(ABCC3);LG02.g312(ABCC3);LG02.g359(GFT1);LG02.g360(GFT1);LG02.g362(AATP1);LG02.g437(UNI);LG02.g49(ABCG42);LG02.g54(ABCB8);LG04.g278(ABCC8);LG04.g89(ABCA7);LG04.g90(ABCA2);LG06.g1872(ABCI10);LG07.g1187(At3g47420);LG07.g161(ABCC3);LG07.g2031(TAAC);LG07.g2615(ABCG14);LG07.g820(RFL1);LG07.g832(--);LG07.g834(RFL1);LG08.g1393(ABCG36);LG08.g2948(At4g33300);LG09.g73(RPS2);LG10…
GO:0004024	Molecular Function	alcohol dehydrogenase activity, zinc-dependent	11	35	0.000204578	0.00718401	Contig04450.g1(CAD6);LG01.g2560(10HGO);LG01.g2564(ELI3);LG02.g2797(ADH1);LG03.g201(CEQORH);LG08.g2352(CAD2);LG11.g755(At5g42250);LG14.g1601(SDH);LG14.g276(At1g64710);LG14.g277(At1g64710);LG14.g279(At1g64710)
GO:0004497	Molecular Function	monooxygenase activity	47	302	0.000254773	0.00874334	Contig00872.g12(At5g07800);Contig06056.g1(Cyp96T1);Contig06522.g1(CYP82C4);Contig08943.g1(Cyp96T1);Contig08961.g3(CYP82C4);Contig11657.g1(Cyp96T1);Contig11900.g1(CYP86A22);LG01.g2237(PBB2);LG01.g3318(CYP82C4);LG01.g3324(CYP82C4);LG01.g3327(CYP82C4);LG02.g3053(ADT6);LG03.g2482(CYP82C4);LG03.g642(ADT6);LG04.g1456(At2g24130);LG04.g1498(TIC55);LG05.g2650(CYP82C4);LG05.g2652(CYP82C4);LG05.g2658(CYP82C…
GO:0016627	Molecular Function	oxidoreductase activity, acting on the CH-CH group of donors	47	303	0.000275196	0.00923435	Contig00321.g1(--);Contig00872.g12(At5g07800);Contig01151.g1(At5g06060);Contig01244.g3(--);Contig04205.g5(--);Contig05571.g30(TIC32B);Contig06817_ERROPOS1352519.g22(Os04g0179200);Contig07075.g21(DFRA);Contig07075.g22(DFRA);Contig13003.g1(At5g06060);LG01.g121(FAO4A);LG01.g1255(At5g06060);LG01.g669(At3g03980);LG01.g709(DAPB2);LG01.g710(DET2);LG02.g2904(TIC32);LG02.g843(PAO5);LG03.g201(CEQORH);LG06.…
GO:0046872	Molecular Function	metal ion binding	340	3128	0.000340257	0.0110894	Contig00171.g8(RGA1);Contig00676.g2(CA2);Contig00696.g3(CYP704C1);Contig03801.g1(CYP94C1);Contig04450.g1(CAD6);Contig04462_ERROPOS200000.g6(APX3);Contig04795.g1(CYP89A9);Contig04898.g1(ASP1);Contig05218.g3(--);Contig05436.g1(--);Contig05571.g32(LAC6);Contig05797.g2(CYP71P1);Contig06056.g1(Cyp96T1);Contig06522.g1(CYP82C4);Contig06817_ERROPOS1352519.g64(HDA8);Contig08002.g1(--);Contig08554.g1(--);C…
GO:0015333	Molecular Function	peptide:proton symporter activity	14	55	0.000352512	0.0110894	Contig01194.g1(NPF5.10);Contig01194.g2(NPF5.10);Contig01194.g5(NPF5.10);Contig12377.g1(NPF6.2);LG01.g157(NPF7.3);LG02.g2385(NPF4.6);LG02.g2480(NPF4.4);LG09.g113(NPF4.6);LG09.g114(NPF4.6);LG09.g2200(NPF7.2);LG11.g2534(NPF8.3);LG11.g69(NPF3.1);LG12.g373(NPF5.2);LG14.g488(NPF6.4)
GO:0022897	Molecular Function	proton-dependent peptide secondary active transmembrane transporter activity	14	55	0.000352512	0.0110894	Contig01194.g1(NPF5.10);Contig01194.g2(NPF5.10);Contig01194.g5(NPF5.10);Contig12377.g1(NPF6.2);LG01.g157(NPF7.3);LG02.g2385(NPF4.6);LG02.g2480(NPF4.4);LG09.g113(NPF4.6);LG09.g114(NPF4.6);LG09.g2200(NPF7.2);LG11.g2534(NPF8.3);LG11.g69(NPF3.1);LG12.g373(NPF5.2);LG14.g488(NPF6.4)
GO:0043225	Molecular Function	anion transmembrane-transporting ATPase activity	28	154	0.000367083	0.0113122	Contig01890.g1(UNI);Contig07723.g1(--);LG01.g1523(ABCG32);LG01.g676(At1g52660);LG02.g311(ABCC3);LG02.g312(ABCC3);LG02.g437(UNI);LG02.g49(ABCG42);LG02.g54(ABCB8);LG04.g278(ABCC8);LG04.g89(ABCA7);LG04.g90(ABCA2);LG06.g1872(ABCI10);LG06.g7(RPS2);LG07.g161(ABCC3);LG07.g2615(ABCG14);LG07.g820(RFL1);LG07.g832(--);LG07.g834(RFL1);LG08.g1393(ABCG36);LG08.g2948(At4g33300);LG09.g73(RPS2);LG10.g87(ABCG8);LG…
GO:0004757	Molecular Function	sepiapterin reductase activity	14	56	0.000430652	0.0129984	Contig01151.g1(At5g06060);Contig05571.g30(TIC32B);Contig13003.g1(At5g06060);LG01.g1255(At5g06060);LG01.g669(At3g03980);LG02.g2904(TIC32);LG06.g1940(TSC10B);LG06.g1941(TSC10B);LG07.g1270(TIC32);LG07.g2116(TSC10A);LG07.g2577(TSC10A);LG10.g1494(KCR1);LG10.g783(TIC32B);LG12.g1345(PC-15)
GO:0015604	Molecular Function	organic phosphonate transmembrane transporter activity	25	133	0.000442089	0.0129984	LG01.g1523(ABCG32);LG02.g311(ABCC3);LG02.g312(ABCC3);LG02.g437(UNI);LG02.g49(ABCG42);LG02.g54(ABCB8);LG04.g278(ABCC8);LG04.g89(ABCA7);LG04.g90(ABCA2);LG06.g1872(ABCI10);LG07.g161(ABCC3);LG07.g2615(ABCG14);LG07.g820(RFL1);LG07.g832(--);LG07.g834(RFL1);LG08.g1393(ABCG36);LG08.g2948(At4g33300);LG09.g73(RPS2);LG10.g87(ABCG8);LG12.g128(At1g50180);LG12.g1552(ABCG11);LG12.g1819(ABCG34);LG14.g1668(ABCG45…
GO:0015412	Molecular Function	molybdate transmembrane-transporting ATPase activity	22	111	0.000447628	0.0129984	Contig01890.g1(UNI);Contig07723.g1(--);LG01.g1523(ABCG32);LG01.g676(At1g52660);LG02.g311(ABCC3);LG02.g312(ABCC3);LG02.g49(ABCG42);LG02.g54(ABCB8);LG04.g278(ABCC8);LG04.g89(ABCA7);LG04.g90(ABCA2);LG06.g1872(ABCI10);LG06.g7(RPS2);LG07.g161(ABCC3);LG07.g2615(ABCG14);LG07.g834(RFL1);LG08.g1393(ABCG36);LG10.g87(ABCG8);LG12.g1552(ABCG11);LG12.g1819(ABCG34);LG14.g1668(ABCG45);LG14.g2065(ABCG22)
GO:0016903	Molecular Function	oxidoreductase activity, acting on the aldehyde or oxo group of donors	36	220	0.000497752	0.0141812	Contig02764.g4(Os04g0119400);Contig02891.g2(ALDH2C4);Contig04450.g1(CAD6);Contig07075.g22(DFRA);Contig12094.g1(AAE14);LG01.g2544(Os07g0190000);LG01.g2560(10HGO);LG01.g2564(ELI3);LG02.g2797(ADH1);LG02.g3104(FAR3);LG02.g516(ALDH2C4);LG03.g1322(CCR1);LG03.g198(SAHH);LG03.g201(CEQORH);LG03.g2436(4CL2);LG05.g2610(MDHG);LG06.g97(4CLL7);LG06.g98(4CLL1);LG07.g109(AAE15);LG08.g2352(CAD2);LG08.g2419(ALDH10…
GO:0008667	Molecular Function	2,3-dihydro-2,3-dihydroxybenzoate dehydrogenase activity	20	98	0.000539332	0.0150813	Contig01151.g1(At5g06060);Contig05571.g30(TIC32B);Contig06817_ERROPOS1352519.g22(Os04g0179200);Contig07075.g22(DFRA);Contig13003.g1(At5g06060);LG01.g1255(At5g06060);LG01.g669(At3g03980);LG02.g2904(TIC32);LG06.g1940(TSC10B);LG06.g1941(TSC10B);LG07.g1270(TIC32);LG07.g2116(TSC10A);LG07.g2577(TSC10A);LG10.g1494(KCR1);LG10.g783(TIC32B);LG12.g1298(A1);LG12.g1345(PC-15);LG13.g1452(--);LG14.g194(--);LG14…
GO:0003854	Molecular Function	3-beta-hydroxy-delta5-steroid dehydrogenase activity	21	106	0.000600702	0.016492	Contig00214.g2(DFRA);Contig06817_ERROPOS1352519.g22(Os04g0179200);Contig07075.g21(DFRA);Contig07075.g22(DFRA);LG01.g669(At3g03980);LG02.g3104(FAR3);LG03.g1322(CCR1);LG03.g2539(CCR1);LG03.g966(TKPR1);LG05.g2610(MDHG);LG07.g1936(PLR_Lu2);LG07.g2577(TSC10A);LG09.g763(BETV6);LG09.g764(BETV6);LG11.g2609(PLR_Lu2);LG11.g2614(PLR_Lu2);LG11.g402(SARED1);LG12.g1298(A1);LG13.g172(--);LG14.g2080(Os04g0179200…
GO:0030246	Molecular Function	carbohydrate binding	42	274	0.000723002	0.0190368	Contig09300.g2(LECRK43);Contig09609.g2(LECRK72);Contig09612.g1(SIT2);Contig10250.g2(SIT2);Contig11350.g2(LECRK71);LG01.g2501(HXK1);LG01.g3021(P4H4);LG01.g3075(--);LG02.g560(--);LG02.g816(Os01g0580200);LG03.g2272(MAL);LG04.g166(JAL19);LG04.g1750(GALAK);LG05.g199(LECRK41);LG05.g201(LECRK42);LG05.g2711(SIT2);LG05.g440(LECRK81);LG07.g2004(LDOX);LG08.g118(B120);LG08.g1440(--);LG08.g2964(LECRK91);LG08.…
GO:0052689	Molecular Function	carboxylic ester hydrolase activity	40	258	0.000762193	0.0190368	Contig00799_ERROPOS77404.g1(PAE8);Contig05571.g26(--);Contig06143.g1(--);Contig06169.g34(DDB_G0269086);Contig07978_ERROPOS171521+.g3(PME25);Contig10069.g1(SSL10);Contig15147.g34(CLH2);LG01.g1056(ABA4);LG02.g2495(CXE18);LG02.g2497(CXE18);LG02.g2760(PME64);LG02.g2777(PME51);LG02.g327(--);LG03.g519(PME25);LG05.g1696(CSE);LG05.g1940(PME22);LG06.g41(PME44);LG06.g42(PME12);LG07.g1034(PME8);LG07.g1571(C…
GO:0051287	Molecular Function	NAD binding	47	317	0.000762505	0.0190368	Contig00872.g12(At5g07800);Contig01151.g1(At5g06060);Contig04450.g1(CAD6);Contig05571.g30(TIC32B);Contig06817_ERROPOS1352519.g22(Os04g0179200);Contig07075.g22(DFRA);Contig13003.g1(At5g06060);LG01.g121(FAO4A);LG01.g1255(At5g06060);LG01.g2560(10HGO);LG01.g2564(ELI3);LG01.g669(At3g03980);LG01.g93(At1g71180);LG02.g2797(ADH1);LG02.g2904(TIC32);LG02.g3104(FAR3);LG03.g1322(CCR1);LG03.g198(SAHH);LG03.g20…
GO:0052927	Molecular Function	CTP:tRNA cytidylyltransferase activity	3	3	0.000781643	0.0190368	Contig03090.g5(CCA1);LG03.g462(CCA1);LG08.g2778(CCA1)
GO:0052928	Molecular Function	CTP:3'-cytidine-tRNA cytidylyltransferase activity	3	3	0.000781643	0.0190368	Contig03090.g5(CCA1);LG03.g462(CCA1);LG08.g2778(CCA1)
GO:0052929	Molecular Function	ATP:3'-cytidine-cytidine-tRNA adenylyltransferase activity	3	3	0.000781643	0.0190368	Contig03090.g5(CCA1);LG03.g462(CCA1);LG08.g2778(CCA1)
GO:1990817	Molecular Function	RNA adenylyltransferase activity	3	3	0.000781643	0.0190368	Contig03090.g5(CCA1);LG03.g462(CCA1);LG08.g2778(CCA1)
GO:0004316	Molecular Function	3-oxoacyl-[acyl-carrier-protein] reductase (NADPH) activity	19	94	0.000830787	0.0196735	Contig01151.g1(At5g06060);Contig05571.g30(TIC32B);Contig06817_ERROPOS1352519.g22(Os04g0179200);Contig13003.g1(At5g06060);LG01.g1255(At5g06060);LG01.g669(At3g03980);LG02.g2904(TIC32);LG03.g2493(GL1-1);LG06.g1940(TSC10B);LG06.g1941(TSC10B);LG07.g1270(TIC32);LG07.g2116(TSC10A);LG07.g2577(TSC10A);LG10.g1494(KCR1);LG10.g783(TIC32B);LG12.g1345(PC-15);LG13.g1452(--);LG14.g194(--);LG14.g2080(Os04g0179200)
GO:0015416	Molecular Function	organic phosphonate transmembrane-transporting ATPase activity	24	131	0.000833842	0.0196735	LG01.g1523(ABCG32);LG02.g311(ABCC3);LG02.g312(ABCC3);LG02.g437(UNI);LG02.g49(ABCG42);LG02.g54(ABCB8);LG04.g278(ABCC8);LG04.g89(ABCA7);LG04.g90(ABCA2);LG06.g1872(ABCI10);LG07.g161(ABCC3);LG07.g2615(ABCG14);LG07.g820(RFL1);LG07.g832(--);LG07.g834(RFL1);LG08.g1393(ABCG36);LG08.g2948(At4g33300);LG09.g73(RPS2);LG10.g87(ABCG8);LG12.g128(At1g50180);LG12.g1552(ABCG11);LG12.g1819(ABCG34);LG14.g1668(ABCG45…
GO:0015098	Molecular Function	molybdate ion transmembrane transporter activity	23	124	0.000888642	0.0203487	Contig01890.g1(UNI);Contig07723.g1(--);LG01.g1523(ABCG32);LG01.g676(At1g52660);LG02.g311(ABCC3);LG02.g312(ABCC3);LG02.g366(MOT2);LG02.g49(ABCG42);LG02.g54(ABCB8);LG04.g278(ABCC8);LG04.g89(ABCA7);LG04.g90(ABCA2);LG06.g1872(ABCI10);LG06.g7(RPS2);LG07.g161(ABCC3);LG07.g2615(ABCG14);LG07.g834(RFL1);LG08.g1393(ABCG36);LG10.g87(ABCG8);LG12.g1552(ABCG11);LG12.g1819(ABCG34);LG14.g1668(ABCG45);LG14.g2065(…
GO:0004022	Molecular Function	alcohol dehydrogenase (NAD) activity	12	47	0.000889413	0.0203487	Contig04450.g1(CAD6);Contig04890.g2(At4g09670);LG01.g2560(10HGO);LG01.g2564(ELI3);LG02.g2797(ADH1);LG03.g201(CEQORH);LG08.g2352(CAD2);LG11.g755(At5g42250);LG14.g1601(SDH);LG14.g276(At1g64710);LG14.g277(At1g64710);LG14.g279(At1g64710)
GO:0016762	Molecular Function	xyloglucan:xyloglucosyl transferase activity	10	35	0.000919947	0.0207331	LG01.g66(XTH30);LG04.g1655(XTH25);LG04.g1656(XTH23);LG05.g1413(XTH30);LG05.g2716(XTH10);LG07.g559(XTHB);LG08.g217(XTH9);LG08.g2233(XTH33);LG09.g2343(XTH25);LG09.g2345(XTH22)
GO:0016747	Molecular Function	transferase activity, transferring acyl groups other than amino-acyl groups	74	559	0.000942893	0.0209378	Contig01151.g1(At5g06060);Contig03681.g1(LPXD2);Contig05571.g30(TIC32B);Contig06817_ERROPOS1352519.g22(Os04g0179200);Contig09353.g1(KCS4);Contig11246.g1(BIOF);Contig13003.g1(At5g06060);Contig13893.g1(SAT);LG01.g1255(At5g06060);LG01.g2252(LCAT1);LG01.g227(--);LG01.g669(At3g03980);LG01.g914(At2g22730);LG02.g206(WSD1);LG02.g2904(TIC32);LG03.g2493(GL1-1);LG04.g1453(PHT1);LG04.g1508(HST);LG05.g117(ACT…
GO:0033764	Molecular Function	steroid dehydrogenase activity, acting on the CH-OH group of donors, NAD or NADP as acceptor	21	111	0.00112223	0.0245507	Contig00214.g2(DFRA);Contig06817_ERROPOS1352519.g22(Os04g0179200);Contig07075.g21(DFRA);Contig07075.g22(DFRA);LG01.g669(At3g03980);LG02.g3104(FAR3);LG03.g1322(CCR1);LG03.g2539(CCR1);LG03.g966(TKPR1);LG05.g2610(MDHG);LG07.g1936(PLR_Lu2);LG07.g2577(TSC10A);LG09.g763(BETV6);LG09.g764(BETV6);LG11.g2609(PLR_Lu2);LG11.g2614(PLR_Lu2);LG11.g402(SARED1);LG12.g1298(A1);LG13.g172(--);LG14.g2080(Os04g0179200…
GO:0008743	Molecular Function	L-threonine 3-dehydrogenase activity	11	42	0.00114964	0.0245507	Contig04450.g1(CAD6);LG01.g2560(10HGO);LG01.g2564(ELI3);LG02.g2797(ADH1);LG03.g201(CEQORH);LG08.g2352(CAD2);LG11.g755(At5g42250);LG14.g1601(SDH);LG14.g276(At1g64710);LG14.g277(At1g64710);LG14.g279(At1g64710)
GO:0050662	Molecular Function	coenzyme binding	89	701	0.00115437	0.0245507	Contig00872.g12(At5g07800);Contig01151.g1(At5g06060);Contig02764.g4(Os04g0119400);Contig04450.g1(CAD6);Contig04665.g27(CKX3);Contig04665.g42(DIM);Contig04898.g1(ASP1);Contig05571.g30(TIC32B);Contig06241.g36(PHS1);Contig06817_ERROPOS1352519.g22(Os04g0179200);Contig07075.g22(DFRA);Contig09540.g2(ANT18);Contig11246.g1(BIOF);Contig11328.g1(PHYLLO);Contig13003.g1(At5g06060);LG01.g1155(PHS2);LG01.g121(…
GO:0016209	Molecular Function	antioxidant activity	44	299	0.00128482	0.0269454	Contig00171.g8(RGA1);Contig00872.g12(At5g07800);Contig04462_ERROPOS200000.g6(APX3);Contig08580.g1(--);Contig12850_ERROPOS111526+.g1(SODB);LG02.g2575(PER47);LG05.g2347(TRX1);LG06.g201(CAT2);LG06.g261(APX3);LG07.g1209(FMO1);LG07.g1913(RGA3);LG07.g2442(FSD2);LG07.g2443(SODB);LG07.g2548(RGA2);LG07.g2549(RGA1);LG07.g2551(--);LG07.g2553(RGA3);LG08.g262(CXXS1);LG08.g2886(RGA3);LG08.g984(RGA3);LG09.g375(…
GO:0004568	Molecular Function	chitinase activity	8	25	0.00132418	0.0271926	LG02.g2744(EP3);LG03.g405(EP3);LG03.g407(EP3);LG03.g411(EP3);LG13.g730(CHI9);LG13.g769(CHI9);LG14.g1753(CHI9);LG14.g193(CHI9)
GO:0036094	Molecular Function	small molecule binding	457	4398	0.00133262	0.0271926	Contig00171.g8(RGA1);Contig00872.g12(At5g07800);Contig01151.g1(At5g06060);Contig01420.g1(RPS2);Contig01890.g1(UNI);Contig01988.g1(FER);Contig02369.g1(IMK3);Contig02369.g2(IMK3);Contig02764.g4(Os04g0119400);Contig03090.g5(CCA1);Contig03412.g1(--);Contig04450.g1(CAD6);Contig04499.g1(MCM3);Contig04665.g27(CKX3);Contig04665.g42(DIM);Contig04701.g2(APC8);Contig04898.g1(ASP1);Contig05168.g1(RAB7);Conti…
GO:0016229	Molecular Function	steroid dehydrogenase activity	21	114	0.00159265	0.0320654	Contig00214.g2(DFRA);Contig06817_ERROPOS1352519.g22(Os04g0179200);Contig07075.g21(DFRA);Contig07075.g22(DFRA);LG01.g669(At3g03980);LG02.g3104(FAR3);LG03.g1322(CCR1);LG03.g2539(CCR1);LG03.g966(TKPR1);LG05.g2610(MDHG);LG07.g1936(PLR_Lu2);LG07.g2577(TSC10A);LG09.g763(BETV6);LG09.g764(BETV6);LG11.g2609(PLR_Lu2);LG11.g2614(PLR_Lu2);LG11.g402(SARED1);LG12.g1298(A1);LG13.g172(--);LG14.g2080(Os04g0179200…
GO:0015267	Molecular Function	channel activity	39	261	0.00177113	0.0347326	Contig02369.g2(IMK3);LG01.g1942(MTERF2);LG02.g2500(RR1);LG02.g285(NIP1-1);LG02.g311(ABCC3);LG02.g312(ABCC3);LG02.g49(ABCG42);LG02.g54(ABCB8);LG03.g1145(--);LG03.g2452(GLR2.7);LG03.g2461(GLR2.8);LG04.g1529(AHK5);LG04.g1534(GLR2.7);LG04.g1536(GLR2.8);LG04.g278(ABCC8);LG04.g89(ABCA7);LG04.g90(ABCA2);LG05.g309(TIP1-2);LG06.g1872(ABCI10);LG06.g338(DIP);LG07.g161(ABCC3);LG07.g2615(ABCG14);LG08.g1393(AB…
GO:0022803	Molecular Function	passive transmembrane transporter activity	39	261	0.00177113	0.0347326	Contig02369.g2(IMK3);LG01.g1942(MTERF2);LG02.g2500(RR1);LG02.g285(NIP1-1);LG02.g311(ABCC3);LG02.g312(ABCC3);LG02.g49(ABCG42);LG02.g54(ABCB8);LG03.g1145(--);LG03.g2452(GLR2.7);LG03.g2461(GLR2.8);LG04.g1529(AHK5);LG04.g1534(GLR2.7);LG04.g1536(GLR2.8);LG04.g278(ABCC8);LG04.g89(ABCA7);LG04.g90(ABCA2);LG05.g309(TIP1-2);LG06.g1872(ABCI10);LG06.g338(DIP);LG07.g161(ABCC3);LG07.g2615(ABCG14);LG08.g1393(AB…
GO:0022891	Molecular Function	substrate-specific transmembrane transporter activity	155	1346	0.00189792	0.0367418	Contig01194.g1(NPF5.10);Contig01194.g2(NPF5.10);Contig01194.g5(NPF5.10);Contig01890.g1(UNI);Contig05571.g32(LAC6);Contig06817_ERROPOS1352519.g26(CAT7);Contig07279.g3(--);Contig07711.g1(FES1);Contig07723.g1(--);Contig09248.g1(CAT5);Contig12247.g1(PUMP5);Contig12377.g1(NPF6.2);LG01.g1130(AMT1-3);LG01.g1262(LAC17);LG01.g1523(ABCG32);LG01.g157(NPF7.3);LG01.g1942(MTERF2);LG01.g2592(OPT4);LG01.g489(RPP…
GO:0008678	Molecular Function	2-deoxy-D-gluconate 3-dehydrogenase activity	17	86	0.00196547	0.0375678	Contig01151.g1(At5g06060);Contig05571.g30(TIC32B);Contig06817_ERROPOS1352519.g22(Os04g0179200);Contig13003.g1(At5g06060);LG01.g1255(At5g06060);LG01.g669(At3g03980);LG02.g2904(TIC32);LG06.g1940(TSC10B);LG06.g1941(TSC10B);LG07.g1270(TIC32);LG07.g2116(TSC10A);LG07.g2577(TSC10A);LG10.g1494(KCR1);LG10.g783(TIC32B);LG12.g1345(PC-15);LG14.g194(--);LG14.g2080(Os04g0179200)
GO:0015075	Molecular Function	ion transmembrane transporter activity	139	1192	0.00201502	0.0380335	Contig01194.g1(NPF5.10);Contig01194.g2(NPF5.10);Contig01194.g5(NPF5.10);Contig01890.g1(UNI);Contig05571.g32(LAC6);Contig06817_ERROPOS1352519.g26(CAT7);Contig07279.g3(--);Contig07711.g1(FES1);Contig07723.g1(--);Contig09248.g1(CAT5);Contig12247.g1(PUMP5);Contig12377.g1(NPF6.2);LG01.g1130(AMT1-3);LG01.g1262(LAC17);LG01.g1523(ABCG32);LG01.g157(NPF7.3);LG01.g1942(MTERF2);LG01.g676(At1g52660);LG01.g974…
GO:0005215	Molecular Function	transporter activity	208	1876	0.00222209	0.0414242	Contig00171.g8(RGA1);Contig01194.g1(NPF5.10);Contig01194.g2(NPF5.10);Contig01194.g4(NPF5.10);Contig01194.g5(NPF5.10);Contig01890.g1(UNI);Contig02369.g2(IMK3);Contig04386.g1(DTX27);Contig05105.g2(NPF5.10);Contig05571.g32(LAC6);Contig05932.g6(DTX35);Contig06817_ERROPOS1352519.g26(CAT7);Contig07279.g3(--);Contig07711.g1(FES1);Contig07723.g1(--);Contig08580.g1(--);Contig09248.g1(CAT5);Contig09654.g1(…
GO:0050218	Molecular Function	propionate-CoA ligase activity	12	52	0.0022833	0.0420461	Contig05773.g1(4CLL5);Contig10481.g1(LACS4);Contig12094.g1(AAE14);LG01.g2364(LACS2);LG02.g2289(4CLL9);LG02.g2306(4CLL9);LG03.g2436(4CL2);LG06.g97(4CLL7);LG06.g98(4CLL1);LG07.g109(AAE15);LG09.g2324(4CL2);LG13.g1798(AAE3)
GO:0008509	Molecular Function	anion transmembrane transporter activity	73	569	0.00234668	0.0426771	Contig01890.g1(UNI);Contig06817_ERROPOS1352519.g26(CAT7);Contig07723.g1(--);Contig09248.g1(CAT5);Contig12247.g1(PUMP5);LG01.g1523(ABCG32);LG01.g676(At1g52660);LG01.g974(AVT6A);LG02.g2355(AVT1H);LG02.g311(ABCC3);LG02.g312(ABCC3);LG02.g362(AATP1);LG02.g366(MOT2);LG02.g437(UNI);LG02.g49(ABCG42);LG02.g54(ABCB8);LG03.g1106(OCT1);LG03.g2328(--);LG03.g26(LHT1);LG04.g1534(GLR2.7);LG04.g278(ABCC8);LG04.g8…
GO:0046527	Molecular Function	glucosyltransferase activity	25	149	0.00237409	0.0426771	Contig01169.g3(SUS7);Contig03605.g2(GT7);Contig03850.g2(SUS3);Contig05196.g1(GT7);Contig06125.g2(UGT73C3);Contig11627.g1(CSLB4);Contig11627.g2(CSLH2);LG01.g3075(--);LG02.g157(CSLG2);LG03.g2468(TPS9);LG03.g2469(TPS9);LG03.g2524(CESA9);LG03.g57(CSLG3);LG05.g152(--);LG05.g1893(SUS2);LG05.g2716(XTH10);LG08.g217(XTH9);LG08.g2233(XTH33);LG09.g2345(XTH22);LG10.g264(UGT82A1);LG10.g90(UGT88F3);LG12.g188(I…
GO:0016630	Molecular Function	protochlorophyllide reductase activity	12	53	0.00270851	0.0481159	Contig01151.g1(At5g06060);Contig05571.g30(TIC32B);Contig06817_ERROPOS1352519.g22(Os04g0179200);LG02.g2904(TIC32);LG03.g201(CEQORH);LG06.g1940(TSC10B);LG06.g1941(TSC10B);LG07.g1270(TIC32);LG07.g2116(TSC10A);LG07.g2577(TSC10A);LG10.g783(TIC32B);LG14.g2080(Os04g0179200)
GO:0008061	Molecular Function	chitin binding	7	22	0.0027485	0.0482585	LG03.g405(EP3);LG03.g411(EP3);LG07.g1211(CEBIP);LG13.g730(CHI9);LG13.g769(CHI9);LG14.g1753(CHI9);LG14.g193(CHI9)
GO:0055114	Biological Process	oxidation-reduction process	330	2254	2.58131e-17	8.67579e-14	Contig00171.g8(RGA1);Contig00214.g2(DFRA);Contig00676.g2(CA2);Contig00696.g3(CYP704C1);Contig00872.g12(At5g07800);Contig01151.g1(At5g06060);Contig01169.g3(SUS7);Contig02891.g2(ALDH2C4);Contig03681.g1(LPXD2);Contig03801.g1(CYP94C1);Contig03850.g2(SUS3);Contig04450.g1(CAD6);Contig04462_ERROPOS200000.g6(APX3);Contig04665.g27(CKX3);Contig04665.g42(DIM);Contig04795.g1(CYP89A9);Contig05232_ERROPOS63632…
GO:0044710	Biological Process	single-organism metabolic process	778	6654	8.76395e-15	1.47278e-11	Contig00171.g8(RGA1);Contig00214.g2(DFRA);Contig00640.g6(TYDC2);Contig00676.g2(CA2);Contig00696.g3(CYP704C1);Contig00872.g12(At5g07800);Contig01151.g1(At5g06060);Contig01169.g3(SUS7);Contig02764.g4(Os04g0119400);Contig02891.g2(ALDH2C4);Contig02911.g1(--);Contig03413.g1(OMT3);Contig03605.g2(GT7);Contig03681.g1(LPXD2);Contig03801.g1(CYP94C1);Contig03850.g2(SUS3);Contig04363.g3(OMT2);Contig04450.g1(…
GO:0098754	Biological Process	detoxification	49	206	1.17715e-09	1.12695e-06	Contig00171.g8(RGA1);Contig04450.g1(CAD6);Contig04462_ERROPOS200000.g6(APX3);Contig08580.g1(--);Contig12850_ERROPOS111526+.g1(SODB);LG01.g2560(10HGO);LG01.g2564(ELI3);LG02.g2575(PER47);LG02.g2797(ADH1);LG02.g822(TET2);LG03.g201(CEQORH);LG06.g261(APX3);LG07.g1279(HIPP27);LG07.g1567(HMA5);LG07.g1913(RGA3);LG07.g2442(FSD2);LG07.g2443(SODB);LG07.g2548(RGA2);LG07.g2549(RGA1);LG07.g2551(--);LG07.g2553(…
GO:0071554	Biological Process	cell wall organization or biogenesis	118	714	1.3412e-09	1.12695e-06	Contig00171.g8(RGA1);Contig00799_ERROPOS77404.g1(PAE8);Contig00872.g12(At5g07800);Contig03681.g1(LPXD2);Contig04840.g1(FUT1);Contig05218.g2(COBL10);Contig06056.g1(Cyp96T1);Contig07978_ERROPOS171521+.g3(PME25);Contig08580.g1(--);Contig08898.g2(MAN6);Contig08943.g1(Cyp96T1);Contig10481.g1(LACS4);Contig11657.g1(Cyp96T1);Contig12094.g1(AAE14);Contig12653.g1(CYP89A9);Contig15147.g16(TSJT1);LG01.g1056(…
GO:0051186	Biological Process	cofactor metabolic process	208	1507	1.06778e-08	7.17763e-06	Contig00171.g8(RGA1);Contig00640.g6(TYDC2);Contig00872.g12(At5g07800);Contig01151.g1(At5g06060);Contig01169.g3(SUS7);Contig02764.g4(Os04g0119400);Contig03850.g2(SUS3);Contig04450.g1(CAD6);Contig04462_ERROPOS200000.g6(APX3);Contig04499.g1(MCM3);Contig04898.g1(ASP1);Contig05218.g3(--);Contig05571.g26(--);Contig05571.g30(TIC32B);Contig05773.g1(4CLL5);Contig06143.g1(--);Contig06169.g34(DDB_G0269086);…
GO:0005975	Biological Process	carbohydrate metabolic process	234	1749	1.77381e-08	8.93696e-06	Contig00214.g2(DFRA);Contig00640.g6(TYDC2);Contig00872.g12(At5g07800);Contig01151.g1(At5g06060);Contig01169.g3(SUS7);Contig03413.g1(OMT3);Contig03681.g1(LPXD2);Contig03850.g2(SUS3);Contig04217.g20(BACOVA_02659);Contig04363.g3(OMT2);Contig04665.g27(CKX3);Contig04665.g42(DIM);Contig04890.g2(At4g09670);Contig05218.g3(--);Contig05571.g30(TIC32B);Contig06241.g36(PHS1);Contig06241.g44(BGLU6);Contig0681…
GO:0006629	Biological Process	lipid metabolic process	203	1473	1.86131e-08	8.93696e-06	Contig00214.g2(DFRA);Contig00676.g2(CA2);Contig00872.g12(At5g07800);Contig01151.g1(At5g06060);Contig03681.g1(LPXD2);Contig05571.g30(TIC32B);Contig06056.g1(Cyp96T1);Contig06169.g34(DDB_G0269086);Contig06817_ERROPOS1352519.g22(Os04g0179200);Contig07075.g21(DFRA);Contig07075.g22(DFRA);Contig08943.g1(Cyp96T1);Contig09353.g1(KCS4);Contig10069.g3(SSU1);Contig10481.g1(LACS4);Contig11657.g1(Cyp96T1);Cont…
GO:0072593	Biological Process	reactive oxygen species metabolic process	33	122	2.17809e-08	9.15071e-06	Contig00171.g8(RGA1);Contig04462_ERROPOS200000.g6(APX3);Contig08580.g1(--);Contig12850_ERROPOS111526+.g1(SODB);LG01.g1056(ABA4);LG02.g2575(PER47);LG03.g2272(MAL);LG06.g261(APX3);LG07.g1913(RGA3);LG07.g1984(D8);LG07.g2442(FSD2);LG07.g2443(SODB);LG07.g2548(RGA2);LG07.g2549(RGA1);LG07.g2551(--);LG07.g2553(RGA3);LG08.g2886(RGA3);LG08.g2964(LECRK91);LG08.g984(RGA3);LG09.g375(PER19);LG09.g459(GSVIVT000…
GO:0042743	Biological Process	hydrogen peroxide metabolic process	24	75	5.57129e-08	2.08057e-05	Contig00171.g8(RGA1);Contig04462_ERROPOS200000.g6(APX3);Contig08580.g1(--);LG02.g2575(PER47);LG03.g2272(MAL);LG06.g261(APX3);LG07.g1913(RGA3);LG07.g2548(RGA2);LG07.g2549(RGA1);LG07.g2551(--);LG07.g2553(RGA3);LG08.g2886(RGA3);LG08.g2964(LECRK91);LG08.g984(RGA3);LG09.g375(PER19);LG09.g459(GSVIVT00023967001);LG09.g461(GSVIVT00023967001);LG11.g2649(--);LG11.g2813(RPPL1);LG11.g948(PER43);LG12.g1917(PE…
GO:0009664	Biological Process	plant-type cell wall organization	28	98	7.04284e-08	2.15315e-05	Contig00171.g8(RGA1);Contig05218.g2(COBL10);Contig08580.g1(--);Contig12653.g1(CYP89A9);LG02.g2575(PER47);LG03.g1685(COBL10);LG03.g325(--);LG05.g497(TBL3);LG07.g1913(RGA3);LG07.g2548(RGA2);LG07.g2549(RGA1);LG07.g2551(--);LG07.g2553(RGA3);LG08.g2233(XTH33);LG08.g2747(BC1L6);LG08.g2886(RGA3);LG08.g685(COBL4);LG08.g984(RGA3);LG09.g2195(At1g64760);LG09.g2251(BAT1);LG09.g375(PER19);LG11.g2649(--);LG11.…
GO:0071555	Biological Process	cell wall organization	74	414	7.276e-08	2.15315e-05	Contig00171.g8(RGA1);Contig00799_ERROPOS77404.g1(PAE8);Contig05218.g2(COBL10);Contig06056.g1(Cyp96T1);Contig07978_ERROPOS171521+.g3(PME25);Contig08580.g1(--);Contig08943.g1(Cyp96T1);Contig11657.g1(Cyp96T1);Contig12653.g1(CYP89A9);LG01.g1056(ABA4);LG01.g2237(PBB2);LG01.g882(GT7);LG02.g157(CSLG2);LG02.g2575(PER47);LG02.g2760(PME64);LG02.g2777(PME51);LG02.g29(At5g03795);LG02.g31(At5g03795);LG03.g168…
GO:0019748	Biological Process	secondary metabolic process	62	325	7.68753e-08	2.15315e-05	Contig02891.g2(ALDH2C4);Contig04450.g1(CAD6);Contig05773.g1(4CLL5);Contig06056.g1(Cyp96T1);Contig06522.g1(CYP82C4);Contig08943.g1(Cyp96T1);Contig08961.g3(CYP82C4);Contig11657.g1(Cyp96T1);LG01.g2039(CEPR1);LG01.g2237(PBB2);LG01.g2364(LACS2);LG01.g2560(10HGO);LG01.g2564(ELI3);LG01.g3318(CYP82C4);LG01.g3324(CYP82C4);LG01.g3327(CYP82C4);LG02.g2289(4CLL9);LG02.g2306(4CLL9);LG02.g2765(--);LG02.g2797(AD…
GO:0042744	Biological Process	hydrogen peroxide catabolic process	20	58	1.77589e-07	4.59137e-05	Contig00171.g8(RGA1);Contig04462_ERROPOS200000.g6(APX3);Contig08580.g1(--);LG02.g2575(PER47);LG06.g261(APX3);LG07.g1913(RGA3);LG07.g2548(RGA2);LG07.g2549(RGA1);LG07.g2551(--);LG07.g2553(RGA3);LG08.g2886(RGA3);LG08.g984(RGA3);LG09.g375(PER19);LG09.g459(GSVIVT00023967001);LG09.g461(GSVIVT00023967001);LG11.g2649(--);LG11.g2813(RPPL1);LG11.g948(PER43);LG12.g1917(PER72);LG13.g844(GSVIVT00037159001)
GO:0008610	Biological Process	lipid biosynthetic process	149	1049	2.92238e-07	7.01579e-05	Contig00214.g2(DFRA);Contig00676.g2(CA2);Contig00872.g12(At5g07800);Contig01151.g1(At5g06060);Contig03681.g1(LPXD2);Contig05571.g30(TIC32B);Contig06056.g1(Cyp96T1);Contig06817_ERROPOS1352519.g22(Os04g0179200);Contig07075.g21(DFRA);Contig07075.g22(DFRA);Contig08943.g1(Cyp96T1);Contig09353.g1(KCS4);Contig10481.g1(LACS4);Contig11657.g1(Cyp96T1);Contig12094.g1(AAE14);Contig12241.g1(At3g29430);Contig1…
GO:0045229	Biological Process	external encapsulating structure organization	78	463	4.06124e-07	9.09989e-05	Contig00171.g8(RGA1);Contig00799_ERROPOS77404.g1(PAE8);Contig05218.g2(COBL10);Contig06056.g1(Cyp96T1);Contig07978_ERROPOS171521+.g3(PME25);Contig08580.g1(--);Contig08943.g1(Cyp96T1);Contig11657.g1(Cyp96T1);Contig12653.g1(CYP89A9);LG01.g1056(ABA4);LG01.g2237(PBB2);LG01.g882(GT7);LG02.g157(CSLG2);LG02.g2575(PER47);LG02.g2760(PME64);LG02.g2777(PME51);LG02.g29(At5g03795);LG02.g31(At5g03795);LG03.g168…
GO:0043436	Biological Process	oxoacid metabolic process	281	2257	4.98807e-07	9.91475e-05	Contig00640.g6(TYDC2);Contig00872.g12(At5g07800);Contig01151.g1(At5g06060);Contig01169.g3(SUS7);Contig02764.g4(Os04g0119400);Contig02891.g2(ALDH2C4);Contig03681.g1(LPXD2);Contig03850.g2(SUS3);Contig04450.g1(CAD6);Contig04701.g2(APC8);Contig04898.g1(ASP1);Contig05218.g3(--);Contig05232_ERROPOS636324+.g31(ADC1);Contig05571.g30(TIC32B);Contig05773.g1(4CLL5);Contig06056.g1(Cyp96T1);Contig06143.g1(--)…
GO:1990748	Biological Process	cellular detoxification	30	119	5.0149e-07	9.91475e-05	Contig00171.g8(RGA1);Contig04462_ERROPOS200000.g6(APX3);Contig08580.g1(--);Contig12850_ERROPOS111526+.g1(SODB);LG02.g2575(PER47);LG06.g261(APX3);LG07.g1913(RGA3);LG07.g2442(FSD2);LG07.g2443(SODB);LG07.g2548(RGA2);LG07.g2549(RGA1);LG07.g2551(--);LG07.g2553(RGA3);LG08.g2419(ALDH10A8);LG08.g262(CXXS1);LG08.g2886(RGA3);LG08.g984(RGA3);LG09.g375(PER19);LG09.g459(GSVIVT00023967001);LG09.g461(GSVIVT0002…
GO:0005976	Biological Process	polysaccharide metabolic process	97	623	7.26185e-07	0.000135595	Contig01151.g1(At5g06060);Contig01169.g3(SUS7);Contig03681.g1(LPXD2);Contig03850.g2(SUS3);Contig04217.g20(BACOVA_02659);Contig05571.g30(TIC32B);Contig06241.g36(PHS1);Contig06817_ERROPOS1352519.g22(Os04g0179200);Contig07075.g22(DFRA);Contig08898.g2(MAN6);Contig10559.g1(BMY1);Contig11627.g1(CSLB4);Contig11627.g2(CSLH2);Contig12653.g1(CYP89A9);Contig13003.g1(At5g06060);LG01.g1155(PHS2);LG01.g1255(At…
GO:0044550	Biological Process	secondary metabolite biosynthetic process	49	250	7.67495e-07	0.000135766	Contig02891.g2(ALDH2C4);Contig04450.g1(CAD6);Contig05773.g1(4CLL5);Contig06056.g1(Cyp96T1);Contig06522.g1(CYP82C4);Contig08943.g1(Cyp96T1);Contig08961.g3(CYP82C4);Contig11657.g1(Cyp96T1);LG01.g2039(CEPR1);LG01.g2237(PBB2);LG01.g2364(LACS2);LG01.g3318(CYP82C4);LG01.g3324(CYP82C4);LG01.g3327(CYP82C4);LG02.g2289(4CLL9);LG02.g2306(4CLL9);LG03.g2436(4CL2);LG03.g2482(CYP82C4);LG05.g2650(CYP82C4);LG05.g…
GO:0006082	Biological Process	organic acid metabolic process	281	2273	9.2511e-07	0.000155465	Contig00640.g6(TYDC2);Contig00872.g12(At5g07800);Contig01151.g1(At5g06060);Contig01169.g3(SUS7);Contig02764.g4(Os04g0119400);Contig02891.g2(ALDH2C4);Contig03681.g1(LPXD2);Contig03850.g2(SUS3);Contig04450.g1(CAD6);Contig04701.g2(APC8);Contig04898.g1(ASP1);Contig05218.g3(--);Contig05232_ERROPOS636324+.g31(ADC1);Contig05571.g30(TIC32B);Contig05773.g1(4CLL5);Contig06056.g1(Cyp96T1);Contig06143.g1(--)…
GO:0019752	Biological Process	carboxylic acid metabolic process	275	2219	1.01165e-06	0.000161912	Contig00640.g6(TYDC2);Contig00872.g12(At5g07800);Contig01151.g1(At5g06060);Contig01169.g3(SUS7);Contig02764.g4(Os04g0119400);Contig02891.g2(ALDH2C4);Contig03681.g1(LPXD2);Contig03850.g2(SUS3);Contig04450.g1(CAD6);Contig04701.g2(APC8);Contig04898.g1(ASP1);Contig05218.g3(--);Contig05232_ERROPOS636324+.g31(ADC1);Contig05571.g30(TIC32B);Contig05773.g1(4CLL5);Contig06056.g1(Cyp96T1);Contig06143.g1(--)…
GO:0071669	Biological Process	plant-type cell wall organization or biogenesis	32	136	1.11471e-06	0.000170297	Contig00171.g8(RGA1);Contig05218.g2(COBL10);Contig08580.g1(--);Contig12653.g1(CYP89A9);LG01.g2039(CEPR1);LG02.g157(CSLG2);LG02.g2575(PER47);LG03.g1685(COBL10);LG03.g325(--);LG05.g497(TBL3);LG07.g1913(RGA3);LG07.g2548(RGA2);LG07.g2549(RGA1);LG07.g2551(--);LG07.g2553(RGA3);LG08.g2233(XTH33);LG08.g2747(BC1L6);LG08.g2886(RGA3);LG08.g685(COBL4);LG08.g984(RGA3);LG09.g2195(At1g64760);LG09.g2251(BAT1);LG…
GO:0044699	Biological Process	single-organism process	1136	11049	1.45774e-06	0.000213021	Contig00171.g8(RGA1);Contig00214.g2(DFRA);Contig00640.g6(TYDC2);Contig00676.g2(CA2);Contig00696.g3(CYP704C1);Contig00872.g12(At5g07800);Contig01151.g1(At5g06060);Contig01169.g3(SUS7);Contig01194.g1(NPF5.10);Contig01194.g2(NPF5.10);Contig01194.g3(erd-2);Contig01194.g4(NPF5.10);Contig01194.g5(NPF5.10);Contig01320.g25(BASS4);Contig01420.g1(RPS2);Contig01890.g1(UNI);Contig02369.g2(IMK3);Contig02764.g…
GO:0051187	Biological Process	cofactor catabolic process	27	108	2.18902e-06	0.000303678	Contig00171.g8(RGA1);Contig04462_ERROPOS200000.g6(APX3);Contig08580.g1(--);Contig15147.g34(CLH2);LG02.g2575(PER47);LG05.g278(GGT3);LG06.g261(APX3);LG07.g1571(CLH1);LG07.g1577(CLH1);LG07.g1913(RGA3);LG07.g2548(RGA2);LG07.g2549(RGA1);LG07.g2551(--);LG07.g2553(RGA3);LG08.g2886(RGA3);LG08.g984(RGA3);LG09.g375(PER19);LG09.g459(GSVIVT00023967001);LG09.g461(GSVIVT00023967001);LG11.g157(HO2);LG11.g2649(-…
GO:0032787	Biological Process	monocarboxylic acid metabolic process	165	1228	2.25884e-06	0.000303678	Contig00640.g6(TYDC2);Contig00872.g12(At5g07800);Contig01151.g1(At5g06060);Contig01169.g3(SUS7);Contig02764.g4(Os04g0119400);Contig02891.g2(ALDH2C4);Contig03681.g1(LPXD2);Contig05218.g3(--);Contig05571.g30(TIC32B);Contig05773.g1(4CLL5);Contig06056.g1(Cyp96T1);Contig06143.g1(--);Contig06169.g34(DDB_G0269086);Contig06817_ERROPOS1352519.g22(Os04g0179200);Contig06817_ERROPOS1352519.g26(CAT7);Contig08…
GO:0097237	Biological Process	cellular response to toxic substance	32	142	3.02453e-06	0.000390979	Contig00171.g8(RGA1);Contig04462_ERROPOS200000.g6(APX3);Contig08580.g1(--);Contig12850_ERROPOS111526+.g1(SODB);LG02.g2575(PER47);LG04.g1529(AHK5);LG06.g261(APX3);LG07.g1913(RGA3);LG07.g1984(D8);LG07.g2442(FSD2);LG07.g2443(SODB);LG07.g2548(RGA2);LG07.g2549(RGA1);LG07.g2551(--);LG07.g2553(RGA3);LG08.g2419(ALDH10A8);LG08.g262(CXXS1);LG08.g2886(RGA3);LG08.g984(RGA3);LG09.g375(PER19);LG09.g459(GSVIVT0…
GO:0042737	Biological Process	drug catabolic process	30	131	4.31298e-06	0.000536887	Contig00171.g8(RGA1);Contig04462_ERROPOS200000.g6(APX3);Contig08580.g1(--);LG02.g2575(PER47);LG03.g411(EP3);LG05.g1940(PME22);LG06.g261(APX3);LG07.g1034(PME8);LG07.g1913(RGA3);LG07.g2301(PME53);LG07.g2548(RGA2);LG07.g2549(RGA1);LG07.g2551(--);LG07.g2553(RGA3);LG08.g2886(RGA3);LG08.g984(RGA3);LG09.g243(At3g16190);LG09.g375(PER19);LG09.g459(GSVIVT00023967001);LG09.g461(GSVIVT00023967001);LG10.g1868…
GO:0009636	Biological Process	response to toxic substance	62	365	4.71273e-06	0.000565695	Contig00171.g8(RGA1);Contig04450.g1(CAD6);Contig04462_ERROPOS200000.g6(APX3);Contig08580.g1(--);Contig12850_ERROPOS111526+.g1(SODB);LG01.g2560(10HGO);LG01.g2564(ELI3);LG02.g2575(PER47);LG02.g2797(ADH1);LG02.g822(TET2);LG02.g956(HSF30);LG03.g201(CEQORH);LG04.g1529(AHK5);LG05.g278(GGT3);LG06.g261(APX3);LG07.g1279(HIPP27);LG07.g1567(HMA5);LG07.g1913(RGA3);LG07.g1984(D8);LG07.g2442(FSD2);LG07.g2443(S…
GO:0017001	Biological Process	antibiotic catabolic process	20	70	5.09756e-06	0.00059079	Contig00171.g8(RGA1);Contig04462_ERROPOS200000.g6(APX3);Contig08580.g1(--);LG02.g2575(PER47);LG06.g261(APX3);LG07.g1913(RGA3);LG07.g2548(RGA2);LG07.g2549(RGA1);LG07.g2551(--);LG07.g2553(RGA3);LG08.g2886(RGA3);LG08.g984(RGA3);LG09.g375(PER19);LG09.g459(GSVIVT00023967001);LG09.g461(GSVIVT00023967001);LG11.g2649(--);LG11.g2813(RPPL1);LG11.g948(PER43);LG12.g1917(PER72);LG13.g844(GSVIVT00037159001)
GO:0098869	Biological Process	cellular oxidant detoxification	27	113	5.51933e-06	0.000618349	Contig00171.g8(RGA1);Contig04462_ERROPOS200000.g6(APX3);Contig08580.g1(--);Contig12850_ERROPOS111526+.g1(SODB);LG02.g2575(PER47);LG06.g261(APX3);LG07.g1913(RGA3);LG07.g2442(FSD2);LG07.g2443(SODB);LG07.g2548(RGA2);LG07.g2549(RGA1);LG07.g2551(--);LG07.g2553(RGA3);LG08.g262(CXXS1);LG08.g2886(RGA3);LG08.g984(RGA3);LG09.g375(PER19);LG09.g459(GSVIVT00023967001);LG09.g461(GSVIVT00023967001);LG11.g2649(-…
GO:0044711	Biological Process	single-organism biosynthetic process	366	3144	6.48506e-06	0.000703105	Contig00214.g2(DFRA);Contig00640.g6(TYDC2);Contig00676.g2(CA2);Contig00872.g12(At5g07800);Contig01151.g1(At5g06060);Contig01169.g3(SUS7);Contig02764.g4(Os04g0119400);Contig02891.g2(ALDH2C4);Contig03413.g1(OMT3);Contig03605.g2(GT7);Contig03681.g1(LPXD2);Contig03850.g2(SUS3);Contig04363.g3(OMT2);Contig04450.g1(CAD6);Contig04499.g1(MCM3);Contig04898.g1(ASP1);Contig05196.g1(GT7);Contig05232_ERROPOS63…
GO:0044281	Biological Process	small molecule metabolic process	391	3390	6.92783e-06	0.000707171	Contig00640.g6(TYDC2);Contig00872.g12(At5g07800);Contig01151.g1(At5g06060);Contig01169.g3(SUS7);Contig02764.g4(Os04g0119400);Contig02891.g2(ALDH2C4);Contig03681.g1(LPXD2);Contig03850.g2(SUS3);Contig04450.g1(CAD6);Contig04701.g2(APC8);Contig04890.g2(At4g09670);Contig04898.g1(ASP1);Contig05218.g3(--);Contig05232_ERROPOS636324+.g31(ADC1);Contig05571.g26(--);Contig05571.g30(TIC32B);Contig05773.g1(4CL…
GO:0009066	Biological Process	aspartate family amino acid metabolic process	65	393	6.94336e-06	0.000707171	Contig03681.g1(LPXD2);Contig04450.g1(CAD6);Contig04898.g1(ASP1);Contig05232_ERROPOS636324+.g31(ADC1);Contig07075.g21(DFRA);Contig07075.g22(DFRA);Contig10069.g3(SSU1);Contig11246.g1(BIOF);Contig12094.g1(AAE14);Contig15147.g16(TSJT1);Contig15147.g72(CYS1);LG01.g2560(10HGO);LG01.g2564(ELI3);LG01.g59(mtnN);LG01.g709(DAPB2);LG02.g1245(--);LG02.g2393(LOX1.1);LG02.g2797(ADH1);LG02.g3104(FAR3);LG03.g101(…
GO:0071281	Biological Process	cellular response to iron ion	14	40	1.02006e-05	0.00100836	Contig06522.g1(CYP82C4);Contig08961.g3(CYP82C4);LG01.g3318(CYP82C4);LG01.g3324(CYP82C4);LG01.g3327(CYP82C4);LG03.g2482(CYP82C4);LG03.g2590(CTR1);LG04.g659(PCAP1);LG05.g2650(CYP82C4);LG05.g2652(CYP82C4);LG05.g2659(CYP82C3);LG05.g2669(CYP82C4);LG08.g1034(DTX42);LG12.g35(CYP82C4)
GO:0008152	Biological Process	metabolic process	1323	13220	1.47729e-05	0.00141862	Contig00171.g8(RGA1);Contig00214.g2(DFRA);Contig00640.g6(TYDC2);Contig00676.g2(CA2);Contig00696.g3(CYP704C1);Contig00872.g12(At5g07800);Contig01151.g1(At5g06060);Contig01169.g3(SUS7);Contig01182.g3(PAM68);Contig01244.g6(HOX27);Contig01320.g13(At2g27730);Contig01748.g2(SAUR64);Contig01988.g1(FER);Contig02369.g1(IMK3);Contig02369.g2(IMK3);Contig02764.g4(Os04g0119400);Contig02891.g2(ALDH2C4);Contig0…
GO:0016998	Biological Process	cell wall macromolecule catabolic process	11	27	1.73859e-05	0.00162316	Contig08898.g2(MAN6);LG02.g2744(EP3);LG03.g405(EP3);LG03.g407(EP3);LG03.g411(EP3);LG05.g812(MAN6);LG09.g2511(--);LG13.g730(CHI9);LG13.g769(CHI9);LG14.g1753(CHI9);LG14.g193(CHI9)
GO:0044255	Biological Process	cellular lipid metabolic process	152	1155	1.80499e-05	0.00163961	Contig00676.g2(CA2);Contig00872.g12(At5g07800);Contig01151.g1(At5g06060);Contig03681.g1(LPXD2);Contig05571.g30(TIC32B);Contig06056.g1(Cyp96T1);Contig06817_ERROPOS1352519.g22(Os04g0179200);Contig07075.g22(DFRA);Contig08943.g1(Cyp96T1);Contig09353.g1(KCS4);Contig10069.g3(SSU1);Contig10481.g1(LACS4);Contig11657.g1(Cyp96T1);Contig11900.g1(CYP86A22);Contig12094.g1(AAE14);Contig12241.g1(At3g29430);Cont…
GO:0006732	Biological Process	coenzyme metabolic process	140	1049	1.95775e-05	0.00173158	Contig00640.g6(TYDC2);Contig00872.g12(At5g07800);Contig01151.g1(At5g06060);Contig01169.g3(SUS7);Contig02764.g4(Os04g0119400);Contig05218.g3(--);Contig05571.g26(--);Contig05571.g30(TIC32B);Contig05773.g1(4CLL5);Contig06169.g34(DDB_G0269086);Contig10481.g1(LACS4);Contig11246.g1(BIOF);Contig11328.g1(PHYLLO);Contig12094.g1(AAE14);Contig12241.g1(At3g29430);Contig12241.g3(At3g29430);Contig13003.g1(At5g…
GO:1901605	Biological Process	alpha-amino acid metabolic process	132	982	2.42026e-05	0.00208577	Contig00640.g6(TYDC2);Contig00872.g12(At5g07800);Contig02891.g2(ALDH2C4);Contig03681.g1(LPXD2);Contig04450.g1(CAD6);Contig04898.g1(ASP1);Contig05232_ERROPOS636324+.g31(ADC1);Contig07075.g21(DFRA);Contig07075.g22(DFRA);Contig07168.g2(QH6);Contig10069.g3(SSU1);Contig11246.g1(BIOF);Contig12094.g1(AAE14);Contig13515.g7(GSTF11);Contig15147.g16(TSJT1);Contig15147.g72(CYS1);LG01.g121(FAO4A);LG01.g2560(1…
GO:0046292	Biological Process	formaldehyde metabolic process	13	38	2.79468e-05	0.00234823	Contig04450.g1(CAD6);LG01.g2560(10HGO);LG02.g2797(ADH1);LG07.g1571(CLH1);LG07.g1577(CLH1);LG08.g2352(CAD2);LG10.g2447(CSE);LG11.g755(At5g42250);LG13.g1007(MGLL);LG14.g1601(SDH);LG14.g276(At1g64710);LG14.g277(At1g64710);LG14.g279(At1g64710)
GO:0009063	Biological Process	cellular amino acid catabolic process	57	347	3.06147e-05	0.00250966	Contig00640.g6(TYDC2);Contig02891.g2(ALDH2C4);Contig04450.g1(CAD6);Contig06817_ERROPOS1352519.g26(CAT7);Contig11246.g1(BIOF);Contig11328.g1(PHYLLO);Contig13515.g7(GSTF11);LG01.g2560(10HGO);LG01.g2564(ELI3);LG01.g3315(AGT3);LG01.g93(At1g71180);LG01.g963(BCAT2);LG02.g2797(ADH1);LG02.g3036(SDC1);LG02.g3053(ADT6);LG02.g516(ALDH2C4);LG03.g201(CEQORH);LG03.g642(ADT6);LG04.g1498(TIC55);LG05.g1011(HSPRO2…
GO:0016999	Biological Process	antibiotic metabolic process	25	112	4.17744e-05	0.00334295	Contig00171.g8(RGA1);Contig04462_ERROPOS200000.g6(APX3);Contig08580.g1(--);LG02.g2575(PER47);LG06.g1358(--);LG06.g261(APX3);LG07.g1913(RGA3);LG07.g2548(RGA2);LG07.g2549(RGA1);LG07.g2551(--);LG07.g2553(RGA3);LG08.g2886(RGA3);LG08.g984(RGA3);LG09.g2437(cysG);LG09.g375(PER19);LG09.g459(GSVIVT00023967001);LG09.g461(GSVIVT00023967001);LG09.g518(Os02g0134400);LG10.g1494(KCR1);LG10.g2009(--);LG11.g2649(…
GO:0044036	Biological Process	cell wall macromolecule metabolic process	44	252	5.59444e-05	0.00437277	Contig03681.g1(LPXD2);Contig08898.g2(MAN6);Contig10481.g1(LACS4);Contig12094.g1(AAE14);Contig12653.g1(CYP89A9);Contig15147.g16(TSJT1);LG01.g2364(LACS2);LG02.g2289(4CLL9);LG02.g2306(4CLL9);LG02.g2744(EP3);LG03.g2436(4CL2);LG03.g405(EP3);LG03.g407(EP3);LG03.g411(EP3);LG05.g2716(XTH10);LG05.g497(TBL3);LG05.g812(MAN6);LG06.g97(4CLL7);LG06.g98(4CLL1);LG07.g109(AAE15);LG07.g2182(Xyl2);LG07.g2426(PGMP);…
GO:0044712	Biological Process	single-organism catabolic process	153	1195	6.99754e-05	0.00534517	Contig00171.g8(RGA1);Contig00640.g6(TYDC2);Contig00872.g12(At5g07800);Contig01169.g3(SUS7);Contig02891.g2(ALDH2C4);Contig03681.g1(LPXD2);Contig04450.g1(CAD6);Contig04462_ERROPOS200000.g6(APX3);Contig04890.g2(At4g09670);Contig05218.g3(--);Contig06241.g36(PHS1);Contig06817_ERROPOS1352519.g26(CAT7);Contig08580.g1(--);Contig10069.g3(SSU1);Contig11246.g1(BIOF);Contig11328.g1(PHYLLO);Contig13515.g7(GST…
GO:0010039	Biological Process	response to iron ion	14	48	0.000102367	0.00764566	Contig06522.g1(CYP82C4);Contig08961.g3(CYP82C4);LG01.g3318(CYP82C4);LG01.g3324(CYP82C4);LG01.g3327(CYP82C4);LG03.g2482(CYP82C4);LG03.g2590(CTR1);LG04.g659(PCAP1);LG05.g2650(CYP82C4);LG05.g2652(CYP82C4);LG05.g2659(CYP82C3);LG05.g2669(CYP82C4);LG08.g1034(DTX42);LG12.g35(CYP82C4)
GO:0006633	Biological Process	fatty acid biosynthetic process	51	314	0.000105232	0.00768881	Contig01151.g1(At5g06060);Contig05571.g30(TIC32B);Contig06056.g1(Cyp96T1);Contig06817_ERROPOS1352519.g22(Os04g0179200);Contig08943.g1(Cyp96T1);Contig09353.g1(KCS4);Contig11657.g1(Cyp96T1);Contig13003.g1(At5g06060);LG01.g1255(At5g06060);LG01.g2237(PBB2);LG01.g669(At3g03980);LG02.g1741(KING1);LG02.g2904(TIC32);LG03.g2493(GL1-1);LG03.g305(ACP1);LG06.g1940(TSC10B);LG06.g1941(TSC10B);LG06.g41(PME44);L…
GO:0044042	Biological Process	glucan metabolic process	45	268	0.000120158	0.00859258	Contig01169.g3(SUS7);Contig03681.g1(LPXD2);Contig03850.g2(SUS3);Contig04217.g20(BACOVA_02659);Contig06241.g36(PHS1);Contig11627.g1(CSLB4);Contig11627.g2(CSLH2);Contig12653.g1(CYP89A9);LG01.g1155(PHS2);LG01.g3075(--);LG01.g66(XTH30);LG02.g157(CSLG2);LG02.g3079(SBEI);LG03.g2524(CESA9);LG03.g462(CCA1);LG03.g57(CSLG3);LG04.g1655(XTH25);LG04.g1656(XTH23);LG05.g1413(XTH30);LG05.g152(--);LG05.g1893(SUS2…
GO:1901606	Biological Process	alpha-amino acid catabolic process	52	324	0.000123511	0.00864831	Contig00640.g6(TYDC2);Contig02891.g2(ALDH2C4);Contig04450.g1(CAD6);Contig11246.g1(BIOF);Contig13515.g7(GSTF11);LG01.g2560(10HGO);LG01.g2564(ELI3);LG01.g93(At1g71180);LG01.g963(BCAT2);LG02.g2797(ADH1);LG02.g3036(SDC1);LG02.g3053(ADT6);LG02.g516(ALDH2C4);LG03.g201(CEQORH);LG03.g642(ADT6);LG04.g1498(TIC55);LG05.g1011(HSPRO2);LG05.g1209(PYD2);LG05.g1231(GSTU6);LG05.g1278(GSTU8);LG05.g2637(PGD3);LG06.…
GO:0006739	Biological Process	NADP metabolic process	19	80	0.000142158	0.00975091	Contig02764.g4(Os04g0119400);LG01.g2544(Os07g0190000);LG01.g93(At1g71180);LG02.g190(Os07g0190000);LG03.g140(Os09g0345700);LG05.g2637(PGD3);LG06.g387(tal);LG11.g2641(RPI4);LG11.g776(G6PD2);LG12.g2379(At4g29120);LG13.g1256(Os04g0119400);LG14.g1457(RPI2);LG14.g1541(OsI_031067);LG14.g1734(TKL-2);MSTRG.11310(PSB27-2);MSTRG.20891(SIGD);MSTRG.23927(PNSB3);MSTRG.5961(SIGD);MSTRG.8298(At3g59040)
GO:0009699	Biological Process	phenylpropanoid biosynthetic process	21	95	0.000193134	0.0128932	Contig02891.g2(ALDH2C4);Contig04450.g1(CAD6);Contig06056.g1(Cyp96T1);Contig08943.g1(Cyp96T1);Contig11657.g1(Cyp96T1);LG01.g2039(CEPR1);LG01.g2237(PBB2);LG07.g2004(LDOX);LG08.g168(CYP86B1);LG08.g196(CYP96A15);LG08.g2352(CAD2);LG08.g61(CYP86B1);LG09.g2251(BAT1);LG09.g459(GSVIVT00023967001);LG09.g461(GSVIVT00023967001);LG11.g2499(HST);LG12.g163(CCOAOMT1);LG12.g1917(PER72);LG14.g1343(HCT1);LG14.g1614…
GO:0051188	Biological Process	cofactor biosynthetic process	140	1101	0.000195642	0.0128932	Contig00640.g6(TYDC2);Contig00872.g12(At5g07800);Contig01151.g1(At5g06060);Contig01169.g3(SUS7);Contig02764.g4(Os04g0119400);Contig03850.g2(SUS3);Contig04450.g1(CAD6);Contig04499.g1(MCM3);Contig05571.g26(--);Contig05571.g30(TIC32B);Contig05773.g1(4CLL5);Contig06169.g34(DDB_G0269086);Contig06817_ERROPOS1352519.g22(Os04g0179200);Contig10481.g1(LACS4);Contig11246.g1(BIOF);Contig11328.g1(PHYLLO);Cont…
GO:0010127	Biological Process	mycothiol-dependent detoxification	11	34	0.000203924	0.0131806	Contig04450.g1(CAD6);LG01.g2560(10HGO);LG01.g2564(ELI3);LG02.g2797(ADH1);LG03.g201(CEQORH);LG08.g2352(CAD2);LG11.g755(At5g42250);LG14.g1601(SDH);LG14.g276(At1g64710);LG14.g277(At1g64710);LG14.g279(At1g64710)
GO:0031408	Biological Process	oxylipin biosynthetic process	10	29	0.000219065	0.013892	LG06.g97(4CLL7);LG06.g98(4CLL1);LG08.g2791(LOX1.5);LG08.g2793(LOX1.5);LG08.g2913(CYP74A2);LG08.g2914(CYP74A2);LG14.g1059(LOX1.5);LG14.g1070(LOX1.5);LG14.g1071(Os03g0700700);LG14.g217(LOX1.5)
GO:0042440	Biological Process	pigment metabolic process	61	408	0.000257098	0.0154031	Contig00676.g2(CA2);Contig00872.g12(At5g07800);Contig01151.g1(At5g06060);Contig03605.g2(GT7);Contig04450.g1(CAD6);Contig04499.g1(MCM3);Contig05196.g1(GT7);Contig05571.g30(TIC32B);Contig06125.g2(UGT73C3);Contig06817_ERROPOS1352519.g22(Os04g0179200);Contig09540.g2(ANT18);Contig11246.g1(BIOF);Contig15147.g34(CLH2);LG01.g1056(ABA4);LG01.g121(FAO4A);LG01.g2039(CEPR1);LG01.g2560(10HGO);LG01.g2564(ELI3)…
GO:0006729	Biological Process	tetrahydrobiopterin biosynthetic process	15	58	0.000258453	0.0154031	Contig01151.g1(At5g06060);Contig05571.g30(TIC32B);Contig13003.g1(At5g06060);LG01.g1255(At5g06060);LG01.g669(At3g03980);LG02.g2904(TIC32);LG03.g1897(ATP1);LG06.g1940(TSC10B);LG06.g1941(TSC10B);LG07.g1270(TIC32);LG07.g2116(TSC10A);LG07.g2577(TSC10A);LG10.g1494(KCR1);LG10.g783(TIC32B);LG12.g1345(PC-15)
GO:0046146	Biological Process	tetrahydrobiopterin metabolic process	15	58	0.000258453	0.0154031	Contig01151.g1(At5g06060);Contig05571.g30(TIC32B);Contig13003.g1(At5g06060);LG01.g1255(At5g06060);LG01.g669(At3g03980);LG02.g2904(TIC32);LG03.g1897(ATP1);LG06.g1940(TSC10B);LG06.g1941(TSC10B);LG07.g1270(TIC32);LG07.g2116(TSC10A);LG07.g2577(TSC10A);LG10.g1494(KCR1);LG10.g783(TIC32B);LG12.g1345(PC-15)
GO:0051156	Biological Process	glucose 6-phosphate metabolic process	14	52	0.000261225	0.0154031	Contig02764.g4(Os04g0119400);LG01.g2544(Os07g0190000);LG01.g93(At1g71180);LG02.g190(Os07g0190000);LG05.g2637(PGD3);LG06.g387(tal);LG07.g2560(At2g16790);LG11.g2641(RPI4);LG11.g776(G6PD2);LG12.g2379(At4g29120);LG13.g1256(Os04g0119400);LG14.g1457(RPI2);LG14.g1541(OsI_031067);LG14.g1734(TKL-2)
GO:0008299	Biological Process	isoprenoid biosynthetic process	54	352	0.000299129	0.0171332	Contig00676.g2(CA2);Contig00872.g12(At5g07800);Contig10481.g1(LACS4);Contig12094.g1(AAE14);Contig12241.g1(At3g29430);Contig12241.g3(At3g29430);LG01.g1056(ABA4);LG01.g121(FAO4A);LG01.g2364(LACS2);LG01.g2544(Os07g0190000);LG02.g1245(--);LG02.g1668(Z-ISO);LG02.g190(Os07g0190000);LG02.g2289(4CLL9);LG02.g2306(4CLL9);LG02.g769(CRTL-E-1);LG02.g843(PAO5);LG03.g2436(4CL2);LG03.g2590(CTR1);LG04.g1750(GALAK…
GO:0031407	Biological Process	oxylipin metabolic process	10	30	0.000300762	0.0171332	LG06.g97(4CLL7);LG06.g98(4CLL1);LG08.g2791(LOX1.5);LG08.g2793(LOX1.5);LG08.g2913(CYP74A2);LG08.g2914(CYP74A2);LG14.g1059(LOX1.5);LG14.g1070(LOX1.5);LG14.g1071(Os03g0700700);LG14.g217(LOX1.5)
GO:0006566	Biological Process	threonine metabolic process	24	119	0.000309136	0.017223	Contig04450.g1(CAD6);Contig07075.g22(DFRA);Contig11246.g1(BIOF);Contig15147.g72(CYS1);LG01.g2560(10HGO);LG01.g2564(ELI3);LG02.g2797(ADH1);LG03.g201(CEQORH);LG04.g1456(At2g24130);LG05.g363(GLCAK1);LG06.g58(BIOF);LG07.g1897(XA21);LG08.g2352(CAD2);LG09.g2276(At2g24130);LG10.g202(BIOF);LG10.g203(BIOF);LG11.g572(BIOF);LG11.g755(At5g42250);LG12.g1870(HT1);LG14.g1601(SDH);LG14.g276(At1g64710);LG14.g277(…
GO:0009233	Biological Process	menaquinone metabolic process	38	224	0.000317711	0.017223	Contig05571.g26(--);Contig05773.g1(4CLL5);Contig06169.g34(DDB_G0269086);Contig10481.g1(LACS4);Contig11328.g1(PHYLLO);Contig12094.g1(AAE14);Contig12241.g1(At3g29430);Contig12241.g3(At3g29430);Contig15147.g34(CLH2);LG01.g2364(LACS2);LG01.g59(mtnN);LG02.g2289(4CLL9);LG02.g2306(4CLL9);LG02.g327(--);LG03.g1912(CHY1);LG03.g2436(4CL2);LG03.g776(At2g24580);LG05.g1696(CSE);LG06.g368(VTE4);LG06.g97(4CLL7);…
GO:0009234	Biological Process	menaquinone biosynthetic process	38	224	0.000317711	0.017223	Contig05571.g26(--);Contig05773.g1(4CLL5);Contig06169.g34(DDB_G0269086);Contig10481.g1(LACS4);Contig11328.g1(PHYLLO);Contig12094.g1(AAE14);Contig12241.g1(At3g29430);Contig12241.g3(At3g29430);Contig15147.g34(CLH2);LG01.g2364(LACS2);LG01.g59(mtnN);LG02.g2289(4CLL9);LG02.g2306(4CLL9);LG02.g327(--);LG03.g1912(CHY1);LG03.g2436(4CL2);LG03.g776(At2g24580);LG05.g1696(CSE);LG06.g368(VTE4);LG06.g97(4CLL7);…
GO:0046395	Biological Process	carboxylic acid catabolic process	76	541	0.000352	0.0185682	Contig00640.g6(TYDC2);Contig02891.g2(ALDH2C4);Contig03681.g1(LPXD2);Contig04450.g1(CAD6);Contig06817_ERROPOS1352519.g26(CAT7);Contig10069.g3(SSU1);Contig11246.g1(BIOF);Contig11328.g1(PHYLLO);Contig13515.g7(GSTF11);Contig15147.g68(FDC1);Contig15147.g72(CYS1);LG01.g2560(10HGO);LG01.g2564(ELI3);LG01.g3315(AGT3);LG01.g93(At1g71180);LG01.g963(BCAT2);LG02.g2797(ADH1);LG02.g3036(SDC1);LG02.g3053(ADT6);L…
GO:0046148	Biological Process	pigment biosynthetic process	56	371	0.00035447	0.0185682	Contig00676.g2(CA2);Contig00872.g12(At5g07800);Contig01151.g1(At5g06060);Contig03605.g2(GT7);Contig04450.g1(CAD6);Contig04499.g1(MCM3);Contig05196.g1(GT7);Contig05571.g30(TIC32B);Contig06125.g2(UGT73C3);Contig06817_ERROPOS1352519.g22(Os04g0179200);Contig09540.g2(ANT18);Contig11246.g1(BIOF);LG01.g1056(ABA4);LG01.g121(FAO4A);LG01.g2039(CEPR1);LG01.g2560(10HGO);LG01.g2564(ELI3);LG02.g2797(ADH1);LG02…
GO:0000272	Biological Process	polysaccharide catabolic process	41	249	0.0003591	0.0185682	Contig01151.g1(At5g06060);Contig04217.g20(BACOVA_02659);Contig05571.g30(TIC32B);Contig06241.g36(PHS1);Contig06817_ERROPOS1352519.g22(Os04g0179200);Contig08898.g2(MAN6);Contig10559.g1(BMY1);Contig13003.g1(At5g06060);LG01.g1155(PHS2);LG01.g1255(At5g06060);LG01.g669(At3g03980);LG02.g2855(--);LG02.g2904(TIC32);LG02.g3079(SBEI);LG03.g411(EP3);LG05.g1940(PME22);LG05.g812(MAN6);LG06.g1044(CML18);LG06.g1…
GO:0048544	Biological Process	recognition of pollen	27	142	0.000367088	0.0186937	Contig03024.g1(SD18);LG02.g2447(SD25);LG07.g759(At1g61610);LG07.g770(At4g27290);LG08.g113(At2g19130);LG08.g118(B120);LG08.g122(At4g27290);LG08.g125(B120);LG08.g129(SD17);LG08.g137(SRK);LG08.g138(At1g61550);LG08.g139(At4g27290);LG08.g140(At1g61610);LG08.g141(At4g27290);LG08.g143(At4g27290);LG08.g145(SD17);LG08.g146(At1g61610);LG08.g147(At1g11300);LG08.g94(At2g19130);LG08.g95(At2g19130);LG08.g980(S…
GO:0071248	Biological Process	cellular response to metal ion	14	54	0.000399893	0.0196498	Contig06522.g1(CYP82C4);Contig08961.g3(CYP82C4);LG01.g3318(CYP82C4);LG01.g3324(CYP82C4);LG01.g3327(CYP82C4);LG03.g2482(CYP82C4);LG03.g2590(CTR1);LG04.g659(PCAP1);LG05.g2650(CYP82C4);LG05.g2652(CYP82C4);LG05.g2659(CYP82C3);LG05.g2669(CYP82C4);LG08.g1034(DTX42);LG12.g35(CYP82C4)
GO:0016053	Biological Process	organic acid biosynthetic process	168	1380	0.000402693	0.0196498	Contig00640.g6(TYDC2);Contig00872.g12(At5g07800);Contig01151.g1(At5g06060);Contig01169.g3(SUS7);Contig02891.g2(ALDH2C4);Contig03681.g1(LPXD2);Contig03850.g2(SUS3);Contig04450.g1(CAD6);Contig05232_ERROPOS636324+.g31(ADC1);Contig05571.g30(TIC32B);Contig06056.g1(Cyp96T1);Contig06143.g1(--);Contig06169.g34(DDB_G0269086);Contig06817_ERROPOS1352519.g22(Os04g0179200);Contig07075.g21(DFRA);Contig07075.g2…
GO:0006098	Biological Process	pentose-phosphate shunt	13	48	0.000403402	0.0196498	Contig02764.g4(Os04g0119400);LG01.g2544(Os07g0190000);LG01.g93(At1g71180);LG02.g190(Os07g0190000);LG05.g2637(PGD3);LG06.g387(tal);LG11.g2641(RPI4);LG11.g776(G6PD2);LG12.g2379(At4g29120);LG13.g1256(Os04g0119400);LG14.g1457(RPI2);LG14.g1541(OsI_031067);LG14.g1734(TKL-2)
GO:0009718	Biological Process	anthocyanin-containing compound biosynthetic process	9	26	0.00043817	0.0207078	Contig03605.g2(GT7);Contig05196.g1(GT7);Contig06125.g2(UGT73C3);Contig09540.g2(ANT18);LG01.g2039(CEPR1);LG07.g2004(LDOX);LG10.g2698(GLB1);LG12.g1298(A1);LG12.g2193(ANT18)
GO:0009085	Biological Process	lysine biosynthetic process	25	129	0.000442456	0.0207078	Contig03681.g1(LPXD2);Contig05232_ERROPOS636324+.g31(ADC1);Contig07075.g21(DFRA);Contig07075.g22(DFRA);Contig10069.g3(SSU1);Contig12094.g1(AAE14);LG01.g709(DAPB2);LG02.g3104(FAR3);LG03.g101(TUFA);LG03.g108(TUFA);LG03.g1322(CCR1);LG03.g2436(4CL2);LG06.g97(4CLL7);LG06.g98(4CLL1);LG07.g109(AAE15);LG09.g2324(4CL2);LG09.g2494(ILL1);LG10.g1131(TYRAAT2);LG12.g1298(A1);LG12.g1747(pyrH);LG12.g1749(pyrH);L…
GO:0006694	Biological Process	steroid biosynthetic process	30	166	0.000443607	0.0207078	Contig00214.g2(DFRA);Contig06817_ERROPOS1352519.g22(Os04g0179200);Contig07075.g21(DFRA);Contig07075.g22(DFRA);LG01.g669(At3g03980);LG02.g3104(FAR3);LG03.g1322(CCR1);LG03.g2539(CCR1);LG03.g966(TKPR1);LG04.g1750(GALAK);LG05.g2610(MDHG);LG05.g363(GLCAK1);LG07.g1936(PLR_Lu2);LG07.g2577(TSC10A);LG09.g149(CYP90D2);LG09.g1688(CYP724B1);LG09.g2251(BAT1);LG09.g763(BETV6);LG09.g764(BETV6);LG11.g2609(PLR_Lu…
GO:0009067	Biological Process	aspartate family amino acid biosynthetic process	45	284	0.000455206	0.0208097	Contig03681.g1(LPXD2);Contig05232_ERROPOS636324+.g31(ADC1);Contig07075.g21(DFRA);Contig07075.g22(DFRA);Contig10069.g3(SSU1);Contig12094.g1(AAE14);Contig15147.g16(TSJT1);Contig15147.g72(CYS1);LG01.g59(mtnN);LG01.g709(DAPB2);LG02.g1245(--);LG02.g2393(LOX1.1);LG02.g3104(FAR3);LG03.g101(TUFA);LG03.g108(TUFA);LG03.g1322(CCR1);LG03.g2436(4CL2);LG03.g761(AAH2);LG04.g1456(At2g24130);LG05.g1035(rbcL);LG05…
GO:0009875	Biological Process	pollen-pistil interaction	27	144	0.000462302	0.0208097	Contig03024.g1(SD18);LG02.g2447(SD25);LG07.g759(At1g61610);LG07.g770(At4g27290);LG08.g113(At2g19130);LG08.g118(B120);LG08.g122(At4g27290);LG08.g125(B120);LG08.g129(SD17);LG08.g137(SRK);LG08.g138(At1g61550);LG08.g139(At4g27290);LG08.g140(At1g61610);LG08.g141(At4g27290);LG08.g143(At4g27290);LG08.g145(SD17);LG08.g146(At1g61610);LG08.g147(At1g11300);LG08.g94(At2g19130);LG08.g95(At2g19130);LG08.g980(S…
GO:0016054	Biological Process	organic acid catabolic process	76	546	0.000464363	0.0208097	Contig00640.g6(TYDC2);Contig02891.g2(ALDH2C4);Contig03681.g1(LPXD2);Contig04450.g1(CAD6);Contig06817_ERROPOS1352519.g26(CAT7);Contig10069.g3(SSU1);Contig11246.g1(BIOF);Contig11328.g1(PHYLLO);Contig13515.g7(GSTF11);Contig15147.g68(FDC1);Contig15147.g72(CYS1);LG01.g2560(10HGO);LG01.g2564(ELI3);LG01.g3315(AGT3);LG01.g93(At1g71180);LG01.g963(BCAT2);LG02.g2797(ADH1);LG02.g3036(SDC1);LG02.g3053(ADT6);L…
GO:0006520	Biological Process	cellular amino acid metabolic process	151	1226	0.000478861	0.021177	Contig00640.g6(TYDC2);Contig00872.g12(At5g07800);Contig02891.g2(ALDH2C4);Contig03681.g1(LPXD2);Contig04450.g1(CAD6);Contig04701.g2(APC8);Contig04898.g1(ASP1);Contig05232_ERROPOS636324+.g31(ADC1);Contig06817_ERROPOS1352519.g26(CAT7);Contig07075.g21(DFRA);Contig07075.g22(DFRA);Contig07168.g2(QH6);Contig10069.g3(SSU1);Contig11246.g1(BIOF);Contig11328.g1(PHYLLO);Contig12094.g1(AAE14);Contig13515.g7(G…
GO:0008037	Biological Process	cell recognition	27	146	0.000578579	0.025031	Contig03024.g1(SD18);LG02.g2447(SD25);LG07.g759(At1g61610);LG07.g770(At4g27290);LG08.g113(At2g19130);LG08.g118(B120);LG08.g122(At4g27290);LG08.g125(B120);LG08.g129(SD17);LG08.g137(SRK);LG08.g138(At1g61550);LG08.g139(At4g27290);LG08.g140(At1g61610);LG08.g141(At4g27290);LG08.g143(At4g27290);LG08.g145(SD17);LG08.g146(At1g61610);LG08.g147(At1g11300);LG08.g94(At2g19130);LG08.g95(At2g19130);LG08.g980(S…
GO:0008202	Biological Process	steroid metabolic process	32	184	0.00058646	0.025031	Contig00214.g2(DFRA);Contig06817_ERROPOS1352519.g22(Os04g0179200);Contig07075.g21(DFRA);Contig07075.g22(DFRA);LG01.g669(At3g03980);LG02.g3104(FAR3);LG03.g1322(CCR1);LG03.g2539(CCR1);LG03.g966(TKPR1);LG04.g1750(GALAK);LG05.g2610(MDHG);LG05.g363(GLCAK1);LG07.g1936(PLR_Lu2);LG07.g2577(TSC10A);LG08.g2913(CYP74A2);LG08.g2914(CYP74A2);LG09.g149(CYP90D2);LG09.g1688(CYP724B1);LG09.g2251(BAT1);LG09.g763(B…
GO:0006073	Biological Process	cellular glucan metabolic process	42	263	0.000588351	0.025031	Contig01169.g3(SUS7);Contig03681.g1(LPXD2);Contig03850.g2(SUS3);Contig06241.g36(PHS1);Contig11627.g1(CSLB4);Contig11627.g2(CSLH2);Contig12653.g1(CYP89A9);LG01.g1155(PHS2);LG01.g3075(--);LG01.g66(XTH30);LG02.g157(CSLG2);LG02.g3079(SBEI);LG03.g2524(CESA9);LG03.g462(CCA1);LG03.g57(CSLG3);LG04.g1655(XTH25);LG04.g1656(XTH23);LG05.g1413(XTH30);LG05.g152(--);LG05.g1893(SUS2);LG05.g2716(XTH10);LG05.g497(…
GO:0046394	Biological Process	carboxylic acid biosynthetic process	164	1356	0.000639221	0.0268553	Contig00640.g6(TYDC2);Contig00872.g12(At5g07800);Contig01151.g1(At5g06060);Contig01169.g3(SUS7);Contig02891.g2(ALDH2C4);Contig03681.g1(LPXD2);Contig03850.g2(SUS3);Contig04450.g1(CAD6);Contig05232_ERROPOS636324+.g31(ADC1);Contig05571.g30(TIC32B);Contig06056.g1(Cyp96T1);Contig06143.g1(--);Contig06169.g34(DDB_G0269086);Contig06817_ERROPOS1352519.g22(Os04g0179200);Contig07075.g21(DFRA);Contig07075.g2…
GO:0006631	Biological Process	fatty acid metabolic process	67	474	0.000649711	0.026959	Contig01151.g1(At5g06060);Contig05571.g30(TIC32B);Contig06056.g1(Cyp96T1);Contig06817_ERROPOS1352519.g22(Os04g0179200);Contig08943.g1(Cyp96T1);Contig09353.g1(KCS4);Contig10069.g3(SSU1);Contig11657.g1(Cyp96T1);Contig11900.g1(CYP86A22);Contig13003.g1(At5g06060);LG01.g121(FAO4A);LG01.g1255(At5g06060);LG01.g2237(PBB2);LG01.g2364(LACS2);LG01.g669(At3g03980);LG01.g93(At1g71180);LG02.g1741(KING1);LG02.g…
GO:0006778	Biological Process	porphyrin-containing compound metabolic process	54	364	0.000681459	0.0279315	Contig00872.g12(At5g07800);Contig01151.g1(At5g06060);Contig04450.g1(CAD6);Contig04499.g1(MCM3);Contig05571.g30(TIC32B);Contig06817_ERROPOS1352519.g22(Os04g0179200);Contig11246.g1(BIOF);Contig15147.g34(CLH2);LG01.g121(FAO4A);LG01.g2560(10HGO);LG01.g2564(ELI3);LG01.g3315(AGT3);LG02.g2797(ADH1);LG02.g2904(TIC32);LG02.g769(CRTL-E-1);LG02.g843(PAO5);LG03.g198(SAHH);LG03.g201(CEQORH);LG05.g2698(KIN7L);…
GO:0006720	Biological Process	isoprenoid metabolic process	54	365	0.000727587	0.0294629	Contig00676.g2(CA2);Contig00872.g12(At5g07800);Contig10481.g1(LACS4);Contig12094.g1(AAE14);Contig12241.g1(At3g29430);Contig12241.g3(At3g29430);LG01.g1056(ABA4);LG01.g121(FAO4A);LG01.g2364(LACS2);LG01.g2544(Os07g0190000);LG02.g1245(--);LG02.g1668(Z-ISO);LG02.g190(Os07g0190000);LG02.g2289(4CLL9);LG02.g2306(4CLL9);LG02.g769(CRTL-E-1);LG02.g843(PAO5);LG03.g2436(4CL2);LG03.g2590(CTR1);LG04.g1750(GALAK…
GO:0042558	Biological Process	pteridine-containing compound metabolic process	19	91	0.000809883	0.0324049	Contig01151.g1(At5g06060);Contig05571.g30(TIC32B);Contig13003.g1(At5g06060);LG01.g1255(At5g06060);LG01.g669(At3g03980);LG01.g963(BCAT2);LG02.g2904(TIC32);LG03.g1897(ATP1);LG06.g1358(--);LG06.g1940(TSC10B);LG06.g1941(TSC10B);LG07.g1270(TIC32);LG07.g2116(TSC10A);LG07.g2577(TSC10A);LG10.g1494(KCR1);LG10.g2009(--);LG10.g783(TIC32B);LG12.g1345(PC-15);LG13.g130(PCMP-E17)
GO:0072330	Biological Process	monocarboxylic acid biosynthetic process	85	637	0.00084709	0.0329555	Contig00640.g6(TYDC2);Contig01151.g1(At5g06060);Contig05571.g30(TIC32B);Contig06056.g1(Cyp96T1);Contig06143.g1(--);Contig06169.g34(DDB_G0269086);Contig06817_ERROPOS1352519.g22(Os04g0179200);Contig08943.g1(Cyp96T1);Contig09353.g1(KCS4);Contig11246.g1(BIOF);Contig11657.g1(Cyp96T1);Contig13003.g1(At5g06060);LG01.g1056(ABA4);LG01.g121(FAO4A);LG01.g1255(At5g06060);LG01.g2237(PBB2);LG01.g2501(HXK1);LG0…
GO:0001680	Biological Process	tRNA 3'-terminal CCA addition	3	3	0.000861757	0.0329555	Contig03090.g5(CCA1);LG03.g462(CCA1);LG08.g2778(CCA1)
GO:0009108	Biological Process	coenzyme biosynthetic process	110	863	0.000862763	0.0329555	Contig00640.g6(TYDC2);Contig00872.g12(At5g07800);Contig01151.g1(At5g06060);Contig02764.g4(Os04g0119400);Contig05571.g26(--);Contig05571.g30(TIC32B);Contig05773.g1(4CLL5);Contig06169.g34(DDB_G0269086);Contig10481.g1(LACS4);Contig11246.g1(BIOF);Contig11328.g1(PHYLLO);Contig12094.g1(AAE14);Contig12241.g1(At3g29430);Contig12241.g3(At3g29430);Contig13003.g1(At5g06060);Contig15147.g34(CLH2);LG01.g121(F…
GO:0006567	Biological Process	threonine catabolic process	16	71	0.000862865	0.0329555	Contig04450.g1(CAD6);Contig11246.g1(BIOF);LG01.g2560(10HGO);LG01.g2564(ELI3);LG02.g2797(ADH1);LG03.g201(CEQORH);LG06.g58(BIOF);LG08.g2352(CAD2);LG10.g202(BIOF);LG10.g203(BIOF);LG11.g572(BIOF);LG11.g755(At5g42250);LG14.g1601(SDH);LG14.g276(At1g64710);LG14.g277(At1g64710);LG14.g279(At1g64710)
GO:0009856	Biological Process	pollination	35	212	0.000889587	0.0335944	Contig03024.g1(SD18);Contig05779.g1(FER);LG02.g2447(SD25);LG02.g2495(CXE18);LG02.g2497(CXE18);LG03.g184(CSLC6);LG05.g363(GLCAK1);LG07.g759(At1g61610);LG07.g770(At4g27290);LG08.g113(At2g19130);LG08.g118(B120);LG08.g122(At4g27290);LG08.g125(B120);LG08.g129(SD17);LG08.g137(SRK);LG08.g138(At1g61550);LG08.g139(At4g27290);LG08.g140(At1g61610);LG08.g141(At4g27290);LG08.g143(At4g27290);LG08.g145(SD17);LG…
GO:0017144	Biological Process	drug metabolic process	58	403	0.000940174	0.0349077	Contig00171.g8(RGA1);Contig04462_ERROPOS200000.g6(APX3);Contig06817_ERROPOS1352519.g19(purB);Contig08580.g1(--);Contig11246.g1(BIOF);LG01.g2501(HXK1);LG02.g190(Os07g0190000);LG02.g2575(PER47);LG03.g1897(ATP1);LG03.g2144(RIBA1);LG03.g411(EP3);LG05.g1940(PME22);LG05.g497(TBL3);LG06.g1358(--);LG06.g261(APX3);LG06.g58(BIOF);LG07.g1034(PME8);LG07.g1913(RGA3);LG07.g2004(LDOX);LG07.g2301(PME53);LG07.g25…
GO:0044282	Biological Process	small molecule catabolic process	91	693	0.000945135	0.0349077	Contig00640.g6(TYDC2);Contig02891.g2(ALDH2C4);Contig03681.g1(LPXD2);Contig04450.g1(CAD6);Contig04890.g2(At4g09670);Contig06817_ERROPOS1352519.g26(CAT7);Contig10069.g3(SSU1);Contig11246.g1(BIOF);Contig11328.g1(PHYLLO);Contig13515.g7(GSTF11);Contig15147.g68(FDC1);Contig15147.g72(CYS1);LG01.g2560(10HGO);LG01.g2564(ELI3);LG01.g3315(AGT3);LG01.g93(At1g71180);LG01.g963(BCAT2);LG02.g108(MIOX1);LG02.g279…
GO:0009250	Biological Process	glucan biosynthetic process	25	136	0.000993081	0.0362799	Contig01169.g3(SUS7);Contig03681.g1(LPXD2);Contig03850.g2(SUS3);Contig11627.g1(CSLB4);Contig11627.g2(CSLH2);Contig12653.g1(CYP89A9);LG01.g3075(--);LG02.g157(CSLG2);LG02.g3079(SBEI);LG03.g2524(CESA9);LG03.g462(CCA1);LG03.g57(CSLG3);LG05.g152(--);LG05.g1893(SUS2);LG05.g497(TBL3);LG07.g2426(PGMP);LG09.g743(AGPS1);LG10.g2106(CYT1);LG12.g188(INV1);LG12.g372(CESA4);LG14.g1420(AGPS1);LG14.g1903(SPS4);MS…
GO:0042559	Biological Process	pteridine-containing compound biosynthetic process	17	79	0.00104928	0.0375785	Contig01151.g1(At5g06060);Contig05571.g30(TIC32B);Contig13003.g1(At5g06060);LG01.g1255(At5g06060);LG01.g669(At3g03980);LG01.g963(BCAT2);LG02.g2904(TIC32);LG03.g1897(ATP1);LG06.g1940(TSC10B);LG06.g1941(TSC10B);LG07.g1270(TIC32);LG07.g2116(TSC10A);LG07.g2577(TSC10A);LG10.g1494(KCR1);LG10.g783(TIC32B);LG12.g1345(PC-15);LG13.g130(PCMP-E17)
GO:0015698	Biological Process	inorganic anion transport	44	287	0.00105099	0.0375785	Contig01890.g1(UNI);Contig07723.g1(--);Contig12247.g1(PUMP5);LG01.g1523(ABCG32);LG01.g2039(CEPR1);LG01.g676(At1g52660);LG02.g311(ABCC3);LG02.g312(ABCC3);LG02.g366(MOT2);LG02.g49(ABCG42);LG02.g54(ABCB8);LG04.g1529(AHK5);LG04.g278(ABCC8);LG04.g89(ABCA7);LG04.g90(ABCA2);LG06.g1872(ABCI10);LG06.g7(RPS2);LG07.g161(ABCC3);LG07.g2615(ABCG14);LG07.g832(--);LG07.g834(RFL1);LG08.g1393(ABCG36);LG08.g243(OCT…
GO:2001057	Biological Process	reactive nitrogen species metabolic process	9	29	0.00108046	0.0382254	Contig12377.g1(NPF6.2);LG02.g1741(KING1);LG08.g530(KINB1);LG11.g133(NIA);LG11.g660(NIR);LG11.g69(NPF3.1);LG14.g1740(At1g62810);LG14.g1741(At1g62810);LG14.g488(NPF6.4)
GO:0015716	Biological Process	organic phosphonate transport	24	131	0.00130166	0.0455718	LG01.g1523(ABCG32);LG02.g311(ABCC3);LG02.g312(ABCC3);LG02.g437(UNI);LG02.g49(ABCG42);LG02.g54(ABCB8);LG04.g278(ABCC8);LG04.g89(ABCA7);LG04.g90(ABCA2);LG06.g1872(ABCI10);LG07.g161(ABCC3);LG07.g2615(ABCG14);LG07.g820(RFL1);LG07.g832(--);LG07.g834(RFL1);LG08.g1393(ABCG36);LG08.g2948(At4g33300);LG09.g73(RPS2);LG10.g87(ABCG8);LG12.g128(At1g50180);LG12.g1552(ABCG11);LG12.g1819(ABCG34);LG14.g1668(ABCG45…
GO:0044264	Biological Process	cellular polysaccharide metabolic process	60	426	0.00132261	0.0458277	Contig01169.g3(SUS7);Contig03681.g1(LPXD2);Contig03850.g2(SUS3);Contig06241.g36(PHS1);Contig06817_ERROPOS1352519.g22(Os04g0179200);Contig07075.g22(DFRA);Contig08898.g2(MAN6);Contig11627.g1(CSLB4);Contig11627.g2(CSLH2);Contig12653.g1(CYP89A9);LG01.g1155(PHS2);LG01.g3075(--);LG01.g66(XTH30);LG01.g669(At3g03980);LG02.g157(CSLG2);LG02.g3079(SBEI);LG02.g3104(FAR3);LG03.g1322(CCR1);LG03.g2524(CESA9);LG…
GO:0005978	Biological Process	glycogen biosynthetic process	13	54	0.00135161	0.0463548	Contig01169.g3(SUS7);Contig03681.g1(LPXD2);Contig03850.g2(SUS3);LG01.g3075(--);LG02.g3079(SBEI);LG03.g462(CCA1);LG05.g152(--);LG05.g1893(SUS2);LG07.g2426(PGMP);LG09.g743(AGPS1);LG10.g2106(CYT1);LG14.g1420(AGPS1);LG14.g1903(SPS4)
GO:0015689	Biological Process	molybdate ion transport	23	124	0.00136917	0.0464827	Contig01890.g1(UNI);Contig07723.g1(--);LG01.g1523(ABCG32);LG01.g676(At1g52660);LG02.g311(ABCC3);LG02.g312(ABCC3);LG02.g366(MOT2);LG02.g49(ABCG42);LG02.g54(ABCB8);LG04.g278(ABCC8);LG04.g89(ABCA7);LG04.g90(ABCA2);LG06.g1872(ABCI10);LG06.g7(RPS2);LG07.g161(ABCC3);LG07.g2615(ABCG14);LG07.g834(RFL1);LG08.g1393(ABCG36);LG10.g87(ABCG8);LG12.g1552(ABCG11);LG12.g1819(ABCG34);LG14.g1668(ABCG45);LG14.g2065(…
GO:1901071	Biological Process	glucosamine-containing compound metabolic process	9	30	0.00141461	0.0470744	LG02.g2744(EP3);LG03.g405(EP3);LG03.g407(EP3);LG03.g411(EP3);LG13.g730(CHI9);LG13.g769(CHI9);LG14.g1541(OsI_031067);LG14.g1753(CHI9);LG14.g193(CHI9)
GO:1901072	Biological Process	glucosamine-containing compound catabolic process	9	30	0.00141461	0.0470744	LG02.g2744(EP3);LG03.g405(EP3);LG03.g407(EP3);LG03.g411(EP3);LG13.g730(CHI9);LG13.g769(CHI9);LG14.g1541(OsI_031067);LG14.g1753(CHI9);LG14.g193(CHI9)
GO:0009698	Biological Process	phenylpropanoid metabolic process	22	117	0.00143351	0.0472354	Contig02891.g2(ALDH2C4);Contig04450.g1(CAD6);Contig06056.g1(Cyp96T1);Contig08943.g1(Cyp96T1);Contig11657.g1(Cyp96T1);LG01.g2039(CEPR1);LG01.g2237(PBB2);LG07.g2004(LDOX);LG08.g168(CYP86B1);LG08.g196(CYP96A15);LG08.g2352(CAD2);LG08.g61(CYP86B1);LG09.g2251(BAT1);LG09.g459(GSVIVT00023967001);LG09.g461(GSVIVT00023967001);LG11.g2499(HST);LG11.g925(PAL);LG12.g163(CCOAOMT1);LG12.g1917(PER72);LG14.g1343(H…
GO:0046283	Biological Process	anthocyanin-containing compound metabolic process	10	36	0.001499	0.048914	Contig03605.g2(GT7);Contig05196.g1(GT7);Contig06125.g2(UGT73C3);Contig09540.g2(ANT18);LG01.g2039(CEPR1);LG07.g2004(LDOX);LG09.g963(ELP4);LG10.g2698(GLB1);LG12.g1298(A1);LG12.g2193(ANT18)
