# Supplementary material for: Comparative Metabolome and Transcriptome Analyses Reveal the Regulatory Mechanism of Purple Leafstalk Production in Taro (Colocasia esculenta L. Schott)
Source: Genes (Basel). 2024 Jan 22;15(1):138. doi: 10.3390/genes15010138 (PMC10815928; doi:10.3390/genes15010138)
Supplement: Supplementary file 1 [file genes-15-00138-s001.zip › Table S6-The KEGG enriched pathway by the DEGs..xls]

KEGG_A_class	KEGG_B_class	Pathway	G-vs-P (641)	All (5898)	Pvalue	Qvalue	Pathway ID	Genes	K_IDs
Metabolism	Global and overview maps	Biosynthesis of secondary metabolites	245	1653	1.979028e-09	2.434204e-07	ko01110	Contig00640.g6(TYDC2);Contig00676.g2(CA2);Contig01151.g1(At5g06060);Contig01169.g3(SUS7);Contig02764.g4(Os04g0119400);Contig03850.g2(SUS3);Contig04217.g20(BACOVA_02659);Contig04450.g1(CAD6);Contig04665.g42(DIM);Contig04898.g1(ASP1);Contig05232_ERROPOS636324+.g7(F3H-2);Contig05773.g1(4CLL5);Contig06241.g36(PHS1);Contig06241.g44(BGLU6);Contig06817_ERROPOS1352519.g10(INV1);Contig06817_ERROPOS1352519…	K01593+K15746+K08081+K00695+K00161+K00695+K05349+K00083+K09828+K14455+K00475+K01904+K00688+K01188+K01193+K01756+K15397+K13082+K01704+K01177+K09832+K14759+K01188+K14760+K13789+K13789+K08081+K13065+K13811+K08099+K01738+K00688+K01114+K08081+K05349+K00873+K00844+K01662+K10760+K01859+K00827+K01623+K00059+K05349+K00215+K17744+K00826+K15744+K01662+K01904+K01904+K00454+K01115+K00430+K18857+K03841+K01590+…
Metabolism	Global and overview maps	Metabolic pathways	374	2844	3.37461e-08	2.075385e-06	ko01100	Contig00640.g6(TYDC2);Contig00676.g2(CA2);Contig01151.g1(At5g06060);Contig01169.g3(SUS7);Contig02764.g4(Os04g0119400);Contig03850.g2(SUS3);Contig04217.g20(BACOVA_02659);Contig04450.g1(CAD6);Contig04462_ERROPOS200000.g6(APX3);Contig04665.g42(DIM);Contig04795.g1(CYP89A9);Contig04898.g1(ASP1);Contig05232_ERROPOS636324+.g31(ADC1);Contig05232_ERROPOS636324+.g7(F3H-2);Contig05773.g1(4CLL5);Contig06143.…	K01593+K15746+K08081+K00695+K00161+K00695+K05349+K00083+K00434+K09828+K07408+K14455+K01583+K00475+K01904+K01054+K01054+K00688+K01188+K01193+K01756+K00411+K01051+K19355+K15397+K13082+K01704+K01897+K01177+K09832+K00652+K14759+K01188+K15398+K14760+K13789+K13789+K07408+K08081+K00799+K13065+K07408+K04713+K13811+K08099+K01738+K00688+K01114+K08081+K05349+K00873+K05907+K00103+K01897+K00844+K01662+K10760+…
Metabolism	Biosynthesis of other secondary metabolites	Phenylpropanoid biosynthesis	55	291	2.091231e-05	8.574047e-04	ko00940	Contig02891.g2(ALDH2C4);Contig04217.g20(BACOVA_02659);Contig04450.g1(CAD6);Contig05773.g1(4CLL5);Contig06241.g44(BGLU6);Contig11795.g1(BGLU12);Contig13893.g1(SAT);LG01.g1523(ABCG32);LG01.g697(BACOVA_02659);LG02.g2289(4CLL9);LG02.g2306(4CLL9);LG02.g2575(PER47);LG02.g516(ALDH2C4);LG03.g2436(4CL2);LG03.g2539(CCR1);LG04.g1453(PHT1);LG04.g1508(HST);LG05.g117(ACT-2);LG06.g97(4CLL7);LG06.g98(4CLL1);LG07…	K12355+K05349+K00083+K01904+K01188+K01188+K13065+K05349+K05349+K01904+K01904+K00430+K12355+K01904+K09753+K13065+K13065+K13065+K01904+K01904+K05350+K01188+K01188+K00083+K01904+K00430+K00430+K00430+K23260+K23260+K23260+K23260+K05349+K05349+K00430+K00430+K13065+K00430+K00430+K00430+K00430+K00430+K13065+K10775+K00430+K00430+K00588+K00430+K13066+K00430+K13065+K13065+K01188+K01904+K23260
Metabolism	Carbohydrate metabolism	Starch and sucrose metabolism	40	209	0.0002166494	6.661969e-03	ko00500	Contig01169.g3(SUS7);Contig03850.g2(SUS3);Contig04217.g20(BACOVA_02659);Contig06241.g36(PHS1);Contig06241.g44(BGLU6);Contig06817_ERROPOS1352519.g10(INV1);Contig10559.g1(BMY1);Contig11795.g1(BGLU12);LG01.g1155(PHS2);LG01.g1523(ABCG32);LG01.g2501(HXK1);LG01.g697(BACOVA_02659);LG02.g3079(SBEI);LG03.g2468(TPS9);LG03.g2469(TPS9);LG05.g1893(SUS2);LG07.g1778(BGLU14);LG07.g2426(PGMP);LG08.g1190(BGLU12);L…	K00695+K00695+K05349+K00688+K01188+K01193+K01177+K01188+K00688+K05349+K00844+K05349+K00700+K16055+K16055+K00695+K05350+K01835+K01188+K01188+K01179+K00975+K05349+K05349+K01179+K01179+K01835+K01193+K01193+K00963+K00975+K01087+K00696+K01193+K01188+K16055+K00688+K00844+K01176+K00844
Metabolism	Metabolism of other amino acids	Glutathione metabolism	19	82	0.0009936598	2.128224e-02	ko00480	Contig04462_ERROPOS200000.g6(APX3);Contig13515.g7(GSTF11);LG05.g1231(GSTU6);LG05.g1278(GSTU8);LG05.g1356(GGCT2;2);LG05.g2637(PGD3);LG05.g278(GGT3);LG06.g261(APX3);LG08.g413(GSTZ5);LG10.g1889(APIC);LG11.g776(G6PD2);LG12.g1311(GGT1);LG13.g650(GSTF11);LG13.g651(GSTF8);LG13.g653(GSTF8);LG14.g143(MGST3);LG14.g1882(GPX3);LG14.g854(GSTU17);MSTRG.10800(GSTU7)	K00434+K00799+K00799+K00799+K22596+K00033+K18592+K00434+K00799+K00799+K00036+K18592+K00799+K00799+K00799+K00799+K00432+K00799+K00799
Metabolism	Lipid metabolism	Steroid biosynthesis	12	42	0.001248874	2.128224e-02	ko00100	Contig04665.g42(DIM);Contig11242.g1(CYP710A1);LG08.g953(Smt1-1);LG11.g410(SDP1);LG12.g1299(GL1-10);LG12.g1579(LIP2);LG12.g2212(CYP710A11);MSTRG.15553(Os02g0139700);MSTRG.15809(LIP1);MSTRG.22054(CPX);MSTRG.23106(Os02g0139700);MSTRG.74(Os02g0139700)	K09828+K09832+K00559+K14674+K14423+K01052+K09832+K01853+K01052+K01853+K01853+K01853
Metabolism	Biosynthesis of other secondary metabolites	Biosynthesis of various antibiotics	5	9	0.001294397	2.128224e-02	ko00998	LG07.g1936(PLR_Lu2);LG08.g1526(PLR_Lu2);LG11.g2609(PLR_Lu2);LG11.g2614(PLR_Lu2);MSTRG.24506(PLR_Lu2)	K21568+K21568+K21568+K21568+K21568
Metabolism	Energy metabolism	Nitrogen metabolism	11	37	0.001384211	2.128224e-02	ko00910	LG07.g2433(GDH2);LG09.g519(BCA2);LG10.g990(BCA2);LG11.g133(NIA);LG11.g1938(GLN1-1);LG11.g464(FdGOGAT);LG11.g513(GLN2);LG11.g660(NIR);LG12.g1795(ACA1);LG12.g1959(NRT2.5);LG13.g1926(ACA7)	K00261+K01673+K01673+K10534+K01915+K00284+K01915+K00366+K01674+K02575+K01674
Metabolism	Metabolism of other amino acids	Taurine and hypotaurine metabolism	4	6	0.001732544	2.345175e-02	ko00430	LG05.g278(GGT3);LG11.g877(GAD);LG12.g1311(GGT1);LG14.g1196(GAD1)	K18592+K01580+K18592+K01580
Metabolism	Lipid metabolism	Linoleic acid metabolism	9	28	0.002055304	2.345175e-02	ko00591	LG02.g2393(LOX1.1);LG03.g2754(LOX2.1);LG08.g2791(LOX1.5);LG08.g2793(LOX1.5);LG11.g410(SDP1);LG14.g1059(LOX1.5);LG14.g1070(LOX1.5);LG14.g1071(Os03g0700700);LG14.g217(LOX1.5)	K00454+K00454+K15718+K15718+K14674+K15718+K15718+K15718+K15718
Metabolism	Metabolism of other amino acids	beta-Alanine metabolism	14	56	0.002097311	2.345175e-02	ko00410	LG02.g843(PAO5);LG03.g1912(CHY1);LG03.g63(maoI);LG05.g1209(PYD2);LG05.g2441(At1g31672);LG09.g379(ACX3);LG09.g805(At1g06550);LG10.g2340(ALDH3F1);LG11.g877(GAD);LG14.g1196(GAD1);LG14.g1740(At1g62810);LG14.g1741(At1g62810);MSTRG.17334(ACX3);MSTRG.6559(--)	K12259+K05605+K00276+K01464+K00276+K00232+K05605+K00128+K01580+K01580+K00276+K00276+K00232+K01431
Metabolism	Metabolism of other amino acids	Cyanoamino acid metabolism	13	51	0.00248591	2.548058e-02	ko00460	Contig04217.g20(BACOVA_02659);Contig06241.g44(BGLU6);Contig11795.g1(BGLU12);LG01.g1523(ABCG32);LG01.g697(BACOVA_02659);LG05.g278(GGT3);LG07.g1778(BGLU14);LG08.g1190(BGLU12);LG08.g1191(BGLU12);LG10.g2048(BACOVA_02659);LG10.g2081(BACOVA_02659);LG12.g1311(GGT1);MSTRG.15964(BGLU12)	K05349+K01188+K01188+K05349+K05349+K18592+K05350+K01188+K01188+K05349+K05349+K18592+K01188
Metabolism	Biosynthesis of other secondary metabolites	Stilbenoid, diarylheptanoid and gingerol biosynthesis	17	77	0.003123579	2.955386e-02	ko00945	Contig03413.g1(OMT3);Contig04363.g3(OMT2);Contig09448.g2(ROMT);Contig10219.g1(OMT2);Contig10227.g1(ROMT);Contig13893.g1(SAT);LG04.g1453(PHT1);LG04.g1508(HST);LG05.g117(ACT-2);LG10.g2411(THT1);LG11.g2499(HST);LG12.g163(CCOAOMT1);LG14.g1343(HCT1);LG14.g1614(HCT1);LG14.g67(OMT3);LG14.g68(ROMT);LG14.g70(OMT3)	K16040+K16040+K16040+K16040+K16040+K13065+K13065+K13065+K13065+K13065+K13065+K00588+K13065+K13065+K16040+K16040+K16040
Metabolism	Amino acid metabolism	Tyrosine metabolism	15	66	0.004006939	3.520382e-02	ko00350	Contig00640.g6(TYDC2);Contig04898.g1(ASP1);LG02.g2797(ADH1);LG03.g63(maoI);LG05.g2441(At1g31672);LG08.g2593(TYDC2);LG09.g1143(TYDC2);LG09.g2351(--);LG11.g755(At5g42250);LG14.g1740(At1g62810);LG14.g1741(At1g62810);LG14.g276(At1g64710);LG14.g277(At1g64710);LG14.g279(At1g64710);MSTRG.25745(At1g64710)	K01593+K14455+K18857+K00276+K00276+K01593+K01593+K07253+K00121+K00276+K00276+K00001+K00001+K00001+K00001
Metabolism	Carbohydrate metabolism	Pentose phosphate pathway	17	80	0.004740926	3.887559e-02	ko00030	LG01.g434(ALDP);LG02.g3032(OsI_04558);LG02.g3062(FBA1);LG05.g2637(PGD3);LG06.g387(tal);LG07.g2426(PGMP);LG07.g2560(At2g16790);LG09.g1680(FBA5);LG11.g2127(PGMP);LG11.g2641(RPI4);LG11.g776(G6PD2);LG12.g329(PFP-BETA);LG12.g335(PFP-BETA2);LG14.g1457(RPI2);LG14.g1541(OsI_031067);LG14.g1734(TKL-2);MSTRG.22046(OsI_04558)	K01623+K03841+K01623+K00033+K00616+K01835+K00851+K01623+K01835+K01807+K00036+K00895+K00895+K01807+K01057+K00615+K03841
Metabolism	Biosynthesis of other secondary metabolites	Flavonoid biosynthesis	18	89	0.00641857	4.934276e-02	ko00941	Contig05232_ERROPOS636324+.g7(F3H-2);Contig09540.g2(ANT18);Contig13893.g1(SAT);LG01.g3289(CHI3);LG04.g1453(PHT1);LG04.g1508(HST);LG05.g117(ACT-2);LG07.g1697(CHS1);LG07.g2004(LDOX);LG10.g2411(THT1);LG10.g90(UGT88F3);LG11.g2499(HST);LG12.g163(CCOAOMT1);LG12.g2193(ANT18);LG13.g1010(CHI);LG14.g1343(HCT1);LG14.g142(LAR);LG14.g1614(HCT1)	K00475+K13082+K13065+K01859+K13065+K13065+K13065+K00660+K05277+K13065+K22845+K13065+K00588+K13082+K01859+K13065+K13081+K13065
Metabolism	Lipid metabolism	Fatty acid degradation	12	56	0.01532032	1.108470e-01	ko00071	Contig10481.g1(LACS4);LG01.g2364(LACS2);LG02.g2797(ADH1);LG07.g109(AAE15);LG09.g379(ACX3);LG10.g2340(ALDH3F1);LG11.g755(At5g42250);LG14.g276(At1g64710);LG14.g277(At1g64710);LG14.g279(At1g64710);MSTRG.17334(ACX3);MSTRG.25745(At1g64710)	K01897+K01897+K18857+K01897+K00232+K00128+K00121+K00001+K00001+K00001+K00232+K00001
Metabolism	Biosynthesis of other secondary metabolites	Betalain biosynthesis	4	10	0.01698148	1.156772e-01	ko00965	Contig00640.g6(TYDC2);LG03.g344(LIGB);LG08.g2593(TYDC2);LG09.g1143(TYDC2)	K01593+K15777+K01593+K01593
Organismal Systems	Environmental adaptation	Plant-pathogen interaction	44	296	0.01786884	1.156772e-01	ko04626	Contig01420.g1(RPS2);Contig01890.g1(UNI);Contig09353.g1(KCS4);LG01.g2146(PRB1);LG01.g3298(RPS2);LG01.g654(--);LG01.g676(At1g52660);LG02.g437(UNI);LG03.g101(TUFA);LG03.g108(TUFA);LG05.g1640(FLS2);LG05.g623(WRKY24);LG06.g1044(CML18);LG06.g275(CPK19);LG06.g279(CPK19);LG06.g7(RPS2);LG07.g1065(--);LG07.g820(RFL1);LG07.g825(RFL1);LG07.g832(--);LG07.g834(RFL1);LG07.g936(CPK19);LG09.g73(RPS2);LG10.g103(W…	K13459+K13459+K15397+K13449+K13459+K13459+K13459+K13459+K02358+K02358+K13420+K13424+K13448+K13412+K13412+K13459+K13459+K13459+K13459+K13459+K13459+K13412+K13459+K13425+K13449+K13448+K13424+K13459+K13420+K13459+K13420+K13420+K13420+K13448+K13412+K13448+K15397+K02183+K15397+K13456+K01373+K15397+K13448+K13459
Metabolism	Carbohydrate metabolism	Fructose and mannose metabolism	15	78	0.01915203	1.177850e-01	ko00051	Contig08898.g2(MAN6);LG01.g2501(HXK1);LG01.g434(ALDP);LG02.g3032(OsI_04558);LG02.g3062(FBA1);LG05.g812(MAN6);LG09.g1680(FBA5);LG10.g1890(PMM);LG10.g2106(CYT1);LG12.g329(PFP-BETA);LG12.g335(PFP-BETA2);LG14.g1601(SDH);MSTRG.22046(OsI_04558);MSTRG.22907(HXK4);MSTRG.3629(HXK4)	K19355+K00844+K01623+K03841+K01623+K19355+K01623+K17497+K00966+K00895+K00895+K00008+K03841+K00844+K00844
Metabolism	Biosynthesis of other secondary metabolites	Flavone and flavonol biosynthesis	5	17	0.03042669	1.782135e-01	ko00944	Contig08849.g1(UGT73C6);Contig08849.g3(UGT73C6);LG03.g2615(UGT73C6);LG06.g218(RT);LG09.g1881(RT)	K22771+K22771+K22771+K22772+K22772
Metabolism	Carbohydrate metabolism	Ascorbate and aldarate metabolism	12	62	0.03253612	1.819065e-01	ko00053	Contig04462_ERROPOS200000.g6(APX3);LG01.g2265(GULLO2);LG01.g916(LGALDH);LG02.g108(MIOX1);LG05.g363(GLCAK1);LG06.g261(APX3);LG08.g2897(GULLO5);LG08.g869(IMP3);LG10.g174(GULLO3);LG10.g2340(ALDH3F1);LG11.g2408(MDAR2);LG12.g2433(AAO)	K00434+K00103+K17744+K00469+K16190+K00434+K00103+K10047+K00103+K00128+K08232+K00423
Metabolism	Biosynthesis of other secondary metabolites	Tropane, piperidine and pyridine alkaloid biosynthesis	8	36	0.03599805	1.925113e-01	ko00960	Contig01151.g1(At5g06060);Contig04898.g1(ASP1);Contig13003.g1(At5g06060);LG01.g1255(At5g06060);LG03.g63(maoI);LG05.g2441(At1g31672);LG14.g1740(At1g62810);LG14.g1741(At1g62810)	K08081+K14455+K08081+K08081+K00276+K00276+K00276+K00276
Cellular Processes	Transport and catabolism	Peroxisome	16	94	0.04499227	2.305854e-01	ko04146	Contig10481.g1(LACS4);Contig12850_ERROPOS111526+.g1(SODB);LG01.g2364(LACS2);LG02.g3104(FAR3);LG03.g776(At2g24580);LG06.g201(CAT2);LG07.g109(AAE15);LG07.g2442(FSD2);LG07.g2443(SODB);LG09.g1053(GLO1);LG09.g379(ACX3);LG13.g1550(CAT2);MSTRG.17334(ACX3);MSTRG.2620(FSD2);MSTRG.384(PMP22);MSTRG.5911(SODCC.3)	K01897+K04564+K01897+K13356+K00306+K03781+K01897+K04564+K04564+K11517+K00232+K03781+K00232+K04564+K13347+K04565
Metabolism	Biosynthesis of other secondary metabolites	Indole alkaloid biosynthesis	3	8	0.04712583	2.318591e-01	ko00901	Contig00640.g6(TYDC2);LG08.g2593(TYDC2);LG09.g1143(TYDC2)	K01593+K01593+K01593
Metabolism	Amino acid metabolism	Phenylalanine metabolism	12	66	0.04983933	2.357784e-01	ko00360	Contig00640.g6(TYDC2);Contig04898.g1(ASP1);LG03.g63(maoI);LG05.g2441(At1g31672);LG07.g1350(At4g34880);LG08.g2593(TYDC2);LG09.g1143(TYDC2);LG09.g2351(--);LG11.g356(AMI1);LG11.g925(PAL);LG14.g1740(At1g62810);LG14.g1741(At1g62810)	K01593+K14455+K00276+K00276+K01426+K01593+K01593+K07253+K01426+K10775+K00276+K00276
Metabolism	Metabolism of cofactors and vitamins	Ubiquinone and other terpenoid-quinone biosynthesis	14	81	0.05224277	2.379948e-01	ko00130	Contig05773.g1(4CLL5);Contig11328.g1(PHYLLO);Contig12094.g1(AAE14);LG02.g2289(4CLL9);LG02.g2306(4CLL9);LG03.g2283(At5g58800);LG03.g2436(4CL2);LG06.g368(VTE4);LG06.g97(4CLL7);LG06.g98(4CLL1);LG08.g2073(PHYLLO);LG09.g2324(4CL2);LG13.g55(VTE4);MSTRG.17698(4CLL1)	K01904+K14759+K14760+K01904+K01904+K03809+K01904+K05928+K01904+K01904+K14759+K01904+K05928+K01904
Metabolism	Carbohydrate metabolism	Galactose metabolism	13	75	0.05883793	2.584666e-01	ko00052	Contig06817_ERROPOS1352519.g10(INV1);LG01.g2501(HXK1);LG07.g2426(PGMP);LG08.g1015(RFS2);LG11.g2127(PGMP);LG12.g148(INV1);LG12.g188(INV1);LG12.g900(UGPA);LG14.g2092(INV1);MSTRG.12467(UGE4);MSTRG.22907(HXK4);MSTRG.3629(HXK4);MSTRG.4616(UGE4)	K01193+K00844+K01835+K06617+K01835+K01193+K01193+K00963+K01193+K01784+K00844+K00844+K01784
Metabolism	Biosynthesis of other secondary metabolites	Isoquinoline alkaloid biosynthesis	8	40	0.06242276	2.647586e-01	ko00950	Contig00640.g6(TYDC2);Contig04898.g1(ASP1);LG03.g63(maoI);LG05.g2441(At1g31672);LG08.g2593(TYDC2);LG09.g1143(TYDC2);LG14.g1740(At1g62810);LG14.g1741(At1g62810)	K01593+K14455+K00276+K00276+K01593+K01593+K00276+K00276
Metabolism	Lipid metabolism	Arachidonic acid metabolism	4	15	0.07132753	2.924429e-01	ko00590	LG05.g278(GGT3);LG11.g410(SDP1);LG12.g1311(GGT1);LG14.g1882(GPX3)	K18592+K14674+K18592+K00432
Metabolism	Carbohydrate metabolism	Glycolysis / Gluconeogenesis	27	187	0.07406973	2.938896e-01	ko00010	Contig02764.g4(Os04g0119400);LG01.g159(PKP3);LG01.g2501(HXK1);LG01.g434(ALDP);LG02.g2797(ADH1);LG02.g3032(OsI_04558);LG02.g3062(FBA1);LG07.g2426(PGMP);LG09.g1680(FBA5);LG10.g2340(ALDH3F1);LG11.g2127(PGMP);LG11.g755(At5g42250);LG12.g329(PFP-BETA);LG12.g335(PFP-BETA2);LG13.g1256(Os04g0119400);LG13.g1297(At4g26390);LG13.g1696(At4g26390);LG14.g276(At1g64710);LG14.g277(At1g64710);LG14.g279(At1g64710);…	K00161+K00873+K00844+K01623+K18857+K03841+K01623+K01835+K01623+K00128+K01835+K00121+K00895+K00895+K00161+K00873+K00873+K00001+K00001+K00001+K01792+K00873+K03841+K00844+K00001+K00844+K00873
Metabolism	Biosynthesis of other secondary metabolites	Monobactam biosynthesis	3	10	0.08575449	3.296188e-01	ko00261	Contig15147.g15(APS1);LG01.g709(DAPB2);LG08.g2523(APS3)	K13811+K00215+K13811
Metabolism	Amino acid metabolism	Alanine, aspartate and glutamate metabolism	10	58	0.09295313	3.464617e-01	ko00250	Contig04898.g1(ASP1);Contig06817_ERROPOS1352519.g19(purB);LG01.g3315(AGT3);LG05.g641(At3g08860);LG07.g2433(GDH2);LG09.g518(Os02g0134400);LG11.g1938(GLN1-1);LG11.g513(GLN2);LG11.g877(GAD);LG14.g1196(GAD1)	K14455+K01756+K00827+K00827+K00261+K00278+K01915+K01915+K01580+K01580
Metabolism	Lipid metabolism	Cutin, suberine and wax biosynthesis	9	52	0.1055457	3.713264e-01	ko00073	Contig11900.g1(CYP86A22);LG02.g3104(FAR3);LG06.g106(CYP86A22);LG08.g2714(HHT1);LG08.g2716(HHT1);LG08.g2719(HHT1);LG09.g2251(BAT1);LG13.g1646(CYP86B1);LG14.g1118(PXG5)	K15398+K13356+K15398+K15400+K15400+K15400+K15400+K15402+K17991
Metabolism	Nucleotide metabolism	Purine metabolism	22	154	0.1083759	3.713264e-01	ko00230	Contig06817_ERROPOS1352519.g19(purB);Contig15147.g15(APS1);LG01.g159(PKP3);LG03.g761(AAH2);LG04.g1162(PUR3);LG07.g2426(PGMP);LG08.g2523(APS3);LG09.g95(hpt);LG10.g1868(MAPDA);LG11.g2127(PGMP);LG13.g1297(At4g26390);LG13.g1696(At4g26390);LG14.g1787(APT3);MSTRG.10422(PUR3);MSTRG.10630(ADK2);MSTRG.13203(Os08g0118900);MSTRG.16018(At4g26390);MSTRG.18139(ADK2);MSTRG.20774(tilS/hprT);MSTRG.3687(At4g26390)…	K01756+K13811+K00873+K02083+K00601+K01835+K13811+K00760+K01488+K01835+K00873+K00873+K00759+K00601+K00856+K00939+K00873+K00856+K00760+K00873+K00601+K00860
Metabolism	Biosynthesis of other secondary metabolites	Anthocyanin biosynthesis	1	1	0.1086809	3.713264e-01	ko00942	LG03.g2445(UGT78D2)	K12930
Metabolism	Metabolism of terpenoids and polyketides	Terpenoid backbone biosynthesis	10	64	0.1517711	4.973317e-01	ko00900	Contig12241.g1(At3g29430);Contig12241.g3(At3g29430);LG01.g2544(Os07g0190000);LG02.g190(Os07g0190000);LG06.g2022(CHLP);LG08.g229(TPS10);LG08.g234(ISPS);LG08.g236(ISPS);LG08.g466(GGPPS1);LG13.g660(GGR)	K13789+K13789+K01662+K01662+K10960+K12742+K12742+K12742+K13789+K13789
Metabolism	Lipid metabolism	Sphingolipid metabolism	11	72	0.1536472	4.973317e-01	ko00600	Contig14444.g2(SBH2);LG04.g960(SBH2);LG06.g1940(TSC10B);LG06.g1941(TSC10B);LG07.g2116(TSC10A);LG07.g2124(SBH2);LG07.g2577(TSC10A);LG09.g1974(Os02g0581300);LG11.g2381(SBH1);LG13.g185(SBH1);LG14.g376(SBH1)	K04713+K04713+K04708+K04708+K04708+K04713+K04708+K23727+K04713+K04713+K04713
Metabolism	Amino acid metabolism	Valine, leucine and isoleucine degradation	8	50	0.1702827	5.202087e-01	ko00280	LG01.g3315(AGT3);LG01.g93(At1g71180);LG01.g963(BCAT2);LG03.g1912(CHY1);LG05.g641(At3g08860);LG09.g805(At1g06550);LG10.g2340(ALDH3F1);LG12.g2379(At4g29120)	K00827+K00020+K00826+K05605+K00827+K05605+K00128+K00020
Metabolism	Carbohydrate metabolism	Amino sugar and nucleotide sugar metabolism	24	181	0.1752186	5.202087e-01	ko00520	LG01.g2501(HXK1);LG02.g2744(EP3);LG03.g405(EP3);LG03.g407(EP3);LG03.g411(EP3);LG04.g1750(GALAK);LG05.g363(GLCAK1);LG07.g2182(Xyl2);LG07.g2426(PGMP);LG09.g743(AGPS1);LG10.g1890(PMM);LG10.g2106(CYT1);LG11.g1598(CHIT3);LG11.g2127(PGMP);LG12.g900(UGPA);LG13.g730(CHI9);LG13.g769(CHI9);LG14.g1420(AGPS1);LG14.g1753(CHI9);LG14.g193(CHI9);MSTRG.12467(UGE4);MSTRG.22907(HXK4);MSTRG.3629(HXK4);MSTRG.4616(UGE…	K00844+K01183+K01183+K01183+K01183+K18677+K16190+K15920+K01835+K00975+K17497+K00966+K01183+K01835+K00963+K20547+K20547+K00975+K20547+K20547+K01784+K00844+K00844+K01784
Environmental Information Processing	Signal transduction	MAPK signaling pathway - plant	27	207	0.1799612	5.202087e-01	ko04016	LG01.g1306(MYC2);LG01.g2146(PRB1);LG02.g460(MKS1);LG03.g1047(MAPKKK17);LG05.g1640(FLS2);LG05.g623(WRKY24);LG06.g201(CAT2);LG06.g461(SIK1);LG07.g1567(HMA5);LG09.g646(ACS1);LG10.g103(WRKY27);LG10.g1688(PRMS);LG10.g2266(WRKY24);LG11.g1278(FLS2);LG11.g1849(MKK9);LG11.g2642(FLS2);LG11.g2644(FLS2);LG11.g2651(FLS2);LG12.g2131(MAPKKK17);LG13.g1354(MYC2);LG13.g1486(ERS1);LG13.g1550(CAT2);LG13.g730(CHI9);L…	K13422+K13449+K20725+K20716+K13420+K13424+K03781+K20718+K17686+K20772+K13425+K13449+K13424+K13420+K20604+K13420+K13420+K13420+K20716+K13422+K14509+K03781+K20547+K20547+K02183+K20547+K20547
Metabolism	Lipid metabolism	Biosynthesis of unsaturated fatty acids	7	43	0.1803286	5.202087e-01	ko01040	LG02.g2841(FAD12);LG07.g1850(FAD12);LG08.g198(FAD2);LG08.g203(FAD12);LG09.g379(ACX3);LG10.g1494(KCR1);MSTRG.17334(ACX3)	K10256+K10256+K10256+K10256+K00232+K10251+K00232
Metabolism	Lipid metabolism	alpha-Linolenic acid metabolism	12	83	0.1860857	5.202087e-01	ko00592	LG02.g2393(LOX1.1);LG02.g2797(ADH1);LG03.g201(CEQORH);LG03.g2754(LOX2.1);LG03.g706(DOX1);LG04.g297(JMT);LG08.g2913(CYP74A2);LG08.g2914(CYP74A2);LG09.g379(ACX3);LG11.g1062(AOC);LG11.g410(SDP1);MSTRG.17334(ACX3)	K00454+K18857+K00224+K00454+K10529+K08241+K01723+K01723+K00232+K10525+K14674+K00232
Metabolism	Metabolism of cofactors and vitamins	Porphyrin metabolism	9	59	0.1860909	5.202087e-01	ko00860	Contig15147.g34(CLH2);LG06.g2022(CHLP);LG06.g222(CHLM);LG07.g1571(CLH1);LG07.g1577(CLH1);LG08.g2155(HEMB);LG09.g2437(cysG);LG11.g157(HO2);MSTRG.18142(CHLM)	K08099+K10960+K03428+K08099+K08099+K01698+K02303+K21480+K03428
Metabolism	Metabolism of cofactors and vitamins	Biotin metabolism	7	44	0.1958091	5.352115e-01	ko00780	Contig11246.g1(BIOF);LG01.g669(At3g03980);LG06.g58(BIOF);LG10.g202(BIOF);LG10.g203(BIOF);LG11.g572(BIOF);MSTRG.13182(BIO3-BIO1)	K00652+K00059+K00652+K00652+K00652+K00652+K19562
Metabolism	Global and overview maps	Carbon metabolism	41	333	0.2149344	5.680737e-01	ko01200	Contig02764.g4(Os04g0119400);Contig04898.g1(ASP1);Contig15147.g72(CYS1);LG01.g159(PKP3);LG01.g2501(HXK1);LG01.g434(ALDP);LG02.g3032(OsI_04558);LG02.g3062(FBA1);LG03.g1912(CHY1);LG05.g1035(rbcL);LG05.g2610(MDHG);LG05.g2637(PGD3);LG06.g201(CAT2);LG06.g387(tal);LG07.g1317(HPR-A);LG07.g2433(GDH2);LG07.g2560(At2g16790);LG09.g1053(GLO1);LG09.g1345(PGDH1);LG09.g1680(FBA5);LG09.g379(ACX3);LG09.g805(At1g0…	K00161+K14455+K01738+K00873+K00844+K01623+K03841+K01623+K05605+K01601+K00026+K00033+K03781+K00616+K15893+K00261+K00851+K11517+K00058+K01623+K00232+K05605+K00235+K19269+K01807+K00121+K00036+K00235+K00161+K00873+K03781+K00873+K01807+K01057+K00615+K00873+K00232+K03841+K00844+K00844+K00873
Metabolism	Glycan biosynthesis and metabolism	Glycosaminoglycan degradation	3	15	0.2182594	5.680737e-01	ko00531	LG11.g189(HGSNAT);LG13.g536(--);MSTRG.12597(NAGLU)	K10532+K10532+K01205
Metabolism	Energy metabolism	Photosynthesis - antenna proteins	5	30	0.2216873	5.680737e-01	ko00196	LG03.g1669(CAB40);LG09.g686(CAB2R);LG09.g687(CAB40);LG09.g688(CAB3C);LG12.g2076(CAB40)	K08912+K08912+K08912+K08912+K08912
Metabolism	Energy metabolism	Carbon fixation in photosynthetic organisms	11	80	0.2483991	6.235324e-01	ko00710	Contig04898.g1(ASP1);LG01.g434(ALDP);LG02.g3032(OsI_04558);LG02.g3062(FBA1);LG05.g1035(rbcL);LG05.g2610(MDHG);LG09.g1680(FBA5);LG11.g2641(RPI4);LG14.g1457(RPI2);LG14.g1734(TKL-2);MSTRG.22046(OsI_04558)	K14455+K01623+K03841+K01623+K01601+K00026+K01623+K01807+K01807+K00615+K03841
Metabolism	Metabolism of terpenoids and polyketides	Diterpenoid biosynthesis	4	25	0.2854989	7.023273e-01	ko00904	LG02.g840(CYP701A6);LG08.g361(KS1);LG10.g2023(LIS);LG10.g274(GA2OX3)	K04122+K04121+K17982+K04125
Metabolism	Metabolism of terpenoids and polyketides	Sesquiterpenoid and triterpenoid biosynthesis	2	10	0.2976431	7.178451e-01	ko00909	LG07.g2476(ZSS2);MSTRG.14991(ZSS1)	K15803+K15803
Metabolism	Metabolism of terpenoids and polyketides	Zeatin biosynthesis	5	34	0.3078858	7.282683e-01	ko00908	Contig04665.g27(CKX3);LG01.g2991(IPT5);LG03.g2603(UGT73C6);LG10.g2620(CKX4);LG12.g1938(TOGT1)	K00279+K10760+K13496+K00279+K13496
Metabolism	Energy metabolism	Photosynthesis	8	60	0.3255009	7.554077e-01	ko00195	Contig15147.g68(FDC1);LG04.g351(PNSL2);LG08.g259(PNSL3);LG09.g289(PSBS);LG10.g2779(ATPD);LG12.g1787(PETH);LG13.g1064(Os07g0147900);MSTRG.1799(petC1)	K02639+K08901+K08901+K03542+K02113+K02641+K02641+K02636
Metabolism	Amino acid metabolism	Glycine, serine and threonine metabolism	11	87	0.3443993	7.844651e-01	ko00260	LG01.g3315(AGT3);LG03.g63(maoI);LG03.g776(At2g24580);LG05.g2441(At1g31672);LG05.g641(At3g08860);LG07.g1317(HPR-A);LG07.g2242(HTH);LG08.g2419(ALDH10A8);LG09.g1345(PGDH1);LG14.g1740(At1g62810);LG14.g1741(At1g62810)	K00827+K00276+K00306+K00276+K00827+K15893+K00108+K00130+K00058+K00276+K00276
Environmental Information Processing	Signal transduction	Plant hormone signal transduction	38	329	0.3681375	8.232893e-01	ko04075	Contig02440.g5(AUX22);Contig05232_ERROPOS636324+.g14(--);Contig05232_ERROPOS636324+.g17(ARF5);Contig06726.g7(TIFY10B);Contig13924.g1(AUX28);LG01.g1306(MYC2);LG01.g1476(TIFY9);LG01.g2146(PRB1);LG01.g575(AUX28);LG02.g2232(GH3.17);LG02.g2500(RR1);LG02.g368(GAI1);LG02.g62(IAA26);LG04.g1655(XTH25);LG04.g1656(XTH23);LG06.g1123(BKI1);LG07.g1984(D8);LG07.g2294(SAUR32);LG07.g2295(SAUR32);LG07.g653(GH3.10)…	K14484+K14488+K14486+K13464+K14484+K13422+K13464+K13449+K14484+K14487+K14492+K14494+K14484+K14504+K14504+K14499+K14494+K14488+K14488+K14487+K14487+K16189+K14504+K14504+K14488+K13449+K14431+K14484+K14494+K14484+K13422+K14509+K14488+K14502+K14431+K14488+K13463+K14502
Metabolism	Amino acid metabolism	Tryptophan metabolism	11	90	0.3875255	8.383822e-01	ko00380	Contig00640.g6(TYDC2);Contig04795.g1(CYP89A9);Contig12653.g1(CYP89A9);Contig14284.g1(CYP89A9);LG06.g201(CAT2);LG07.g1350(At4g34880);LG08.g2593(TYDC2);LG09.g1143(TYDC2);LG10.g2340(ALDH3F1);LG11.g356(AMI1);LG13.g1550(CAT2)	K01593+K07408+K07408+K07408+K03781+K01426+K01593+K01593+K00128+K01426+K03781
Metabolism	Metabolism of cofactors and vitamins	One carbon pool by folate	4	29	0.3885186	8.383822e-01	ko00670	LG02.g2988(COG0212);LG04.g1162(PUR3);MSTRG.10422(PUR3);MSTRG.4324(PUR3)	K01934+K00601+K00601+K00601
Genetic Information Processing	Replication and repair	Base excision repair	5	38	0.3978231	8.412516e-01	ko03410	LG02.g3087(POL2A);LG07.g1625(PARP1);LG08.g463(guaA);LG09.g2493(At3g47830);LG09.g448(--)	K02324+K24070+K01246+K10773+K03504
Metabolism	Amino acid metabolism	Histidine metabolism	3	21	0.4035272	8.412516e-01	ko00340	LG02.g3036(SDC1);LG08.g1518(--);LG10.g2340(ALDH3F1)	K01590+K01663+K00128
Metabolism	Amino acid metabolism	Arginine and proline metabolism	8	65	0.4112238	8.430088e-01	ko00330	Contig04898.g1(ASP1);Contig05232_ERROPOS636324+.g31(ADC1);LG01.g3021(P4H4);LG02.g843(PAO5);LG07.g1350(At4g34880);LG10.g2340(ALDH3F1);LG11.g356(AMI1);MSTRG.4046(CEY00_Acc23110)	K14455+K01583+K00472+K12259+K01426+K00128+K01426+K00286
Metabolism	Biosynthesis of other secondary metabolites	Glucosinolate biosynthesis	1	5	0.43756	8.822931e-01	ko00966	LG01.g963(BCAT2)	K00826
Metabolism	Metabolism of other amino acids	Selenocompound metabolism	3	23	0.4636378	9.072669e-01	ko00450	Contig15147.g15(APS1);LG08.g2523(APS3);MSTRG.16084(Os07g0657900)	K13811+K13811+K00384
Metabolism	Metabolism of cofactors and vitamins	Pantothenate and CoA biosynthesis	4	32	0.4646977	9.072669e-01	ko00770	LG01.g963(BCAT2);LG05.g1209(PYD2);LG13.g218(Os02g0575200);MSTRG.6559(--)	K00826+K01464+K01922+K01431
Metabolism	Glycan biosynthesis and metabolism	Mannose type O-glycan biosynthesis	1	6	0.4987383	9.529525e-01	ko00515	LG13.g678(XYXT1)	K18207
Genetic Information Processing	Replication and repair	Homologous recombination	6	52	0.5035928	9.529525e-01	ko03440	LG03.g20(At2g19490);LG09.g448(--);LG13.g1568(BRIP1);LG13.g227(MUS81);MSTRG.10271(RAD51B);MSTRG.26908(--)	K03553+K03504+K15362+K08991+K10869+K07466
Metabolism	Lipid metabolism	Glycerolipid metabolism	12	109	0.5272189	9.751354e-01	ko00561	Contig06143.g1(--);Contig06169.g34(DDB_G0269086);LG05.g1696(CSE);LG05.g74(GPAT6);LG07.g2239(LPLAT1);LG10.g2340(ALDH3F1);LG10.g2447(CSE);LG11.g1359(GPAT3);LG11.g410(SDP1);LG12.g140(MGD3);LG13.g1007(MGLL);MSTRG.21056(PLS1)	K01054+K01054+K01054+K13508+K13519+K00128+K01054+K13508+K14674+K03715+K01054+K13523
Metabolism	Global and overview maps	Fatty acid metabolism	11	100	0.5311713	9.751354e-01	ko01212	Contig10481.g1(LACS4);LG01.g2364(LACS2);LG01.g669(At3g03980);LG02.g2841(FAD12);LG07.g109(AAE15);LG07.g1850(FAD12);LG08.g198(FAD2);LG08.g203(FAD12);LG09.g379(ACX3);LG10.g1494(KCR1);MSTRG.17334(ACX3)	K01897+K01897+K00059+K10256+K01897+K10256+K10256+K10256+K00232+K10251+K00232
Genetic Information Processing	Replication and repair	DNA replication	5	47	0.5899802	1.000000e+00	ko03030	Contig04499.g1(MCM3);LG02.g3087(POL2A);LG05.g2395(RFC3);LG09.g448(--);MSTRG.26908(--)	K02541+K02324+K10756+K03504+K07466
Metabolism	Glycan biosynthesis and metabolism	Other glycan degradation	2	18	0.5976258	1.000000e+00	ko00511	LG10.g1606(At3g26720);LG10.g2254(ENGASE1)	K01191+K01227
Metabolism	Lipid metabolism	Ether lipid metabolism	4	38	0.6044775	1.000000e+00	ko00565	LG01.g125(NPC4);LG02.g2417(PLDDELTA);LG07.g2239(LPLAT1);LG11.g410(SDP1)	K01114+K01115+K13519+K14674
Metabolism	Energy metabolism	Sulfur metabolism	5	48	0.6092641	1.000000e+00	ko00920	Contig15147.g15(APS1);Contig15147.g72(CYS1);LG01.g1775(APR3);LG08.g2523(APS3);MSTRG.4343(APK3)	K13811+K01738+K05907+K13811+K00860
Metabolism	Carbohydrate metabolism	C5-Branched dibasic acid metabolism	1	9	0.6452068	1.000000e+00	ko00660	Contig10069.g3(SSU1)	K01704
Genetic Information Processing	Replication and repair	Mismatch repair	4	40	0.645853	1.000000e+00	ko03430	LG05.g2395(RFC3);LG09.g448(--);LG10.g2460(PMS1);MSTRG.26908(--)	K10756+K03504+K10858+K07466
Environmental Information Processing	Membrane transport	ABC transporters	6	60	0.6478237	1.000000e+00	ko02010	LG02.g311(ABCC3);LG02.g312(ABCC3);LG02.g54(ABCB8);LG04.g278(ABCC8);MSTRG.10894(ABCC3);MSTRG.8965(ABCC8)	K05666+K05666+K05658+K05665+K05665+K05665
Metabolism	Amino acid metabolism	Valine, leucine and isoleucine biosynthesis	2	21	0.6826636	1.000000e+00	ko00290	Contig10069.g3(SSU1);LG01.g963(BCAT2)	K01704+K00826
Metabolism	Metabolism of terpenoids and polyketides	Brassinosteroid biosynthesis	2	21	0.6826636	1.000000e+00	ko00905	LG09.g149(CYP90D2);LG09.g1688(CYP724B1)	K12638+K12639
Metabolism	Amino acid metabolism	Arginine biosynthesis	4	42	0.6842687	1.000000e+00	ko00220	Contig04898.g1(ASP1);LG07.g2433(GDH2);LG11.g1938(GLN1-1);LG11.g513(GLN2)	K14455+K00261+K01915+K01915
Metabolism	Carbohydrate metabolism	Propanoate metabolism	4	42	0.6842687	1.000000e+00	ko00640	LG03.g1912(CHY1);LG09.g379(ACX3);LG09.g805(At1g06550);MSTRG.17334(ACX3)	K05605+K00232+K05605+K00232
Metabolism	Lipid metabolism	Fatty acid elongation	5	53	0.6973445	1.000000e+00	ko00062	Contig09353.g1(KCS4);LG10.g1494(KCR1);LG13.g2228(KCS3);LG14.g27(CUT1);MSTRG.26086(KCS11)	K15397+K10251+K15397+K15397+K15397
Metabolism	Metabolism of cofactors and vitamins	Riboflavin metabolism	2	22	0.7075422	1.000000e+00	ko00740	LG03.g2144(RIBA1);LG14.g50(PAP17)	K14652+K14379
Metabolism	Metabolism of terpenoids and polyketides	Limonene and pinene degradation	1	11	0.7182455	1.000000e+00	ko00903	LG10.g2340(ALDH3F1)	K00128
Metabolism	Metabolism of terpenoids and polyketides	Carotenoid biosynthesis	5	55	0.7284796	1.000000e+00	ko00906	Contig00676.g2(CA2);LG01.g123(CYP707A2);LG02.g1668(Z-ISO);LG02.g36(CCD8B);LG02.g769(CRTL-E-1)	K15746+K09843+K15744+K17913+K06444
Metabolism	Carbohydrate metabolism	Glyoxylate and dicarboxylate metabolism	11	117	0.7399292	1.000000e+00	ko00630	LG05.g1035(rbcL);LG05.g2610(MDHG);LG06.g201(CAT2);LG07.g1317(HPR-A);LG09.g1053(GLO1);LG10.g1835(PGLP2);LG11.g1938(GLN1-1);LG11.g464(FdGOGAT);LG11.g513(GLN2);LG13.g1550(CAT2);LG13.g1798(AAE3)	K01601+K00026+K03781+K15893+K11517+K19269+K01915+K00284+K01915+K03781+K22133
Cellular Processes	Transport and catabolism	Phagosome	8	88	0.7549005	1.000000e+00	ko04145	Contig05168.g1(RAB7);LG01.g924(TUBA);LG03.g2672(VHA-B2);LG10.g150(RAC2);LG10.g950(CRT1);LG12.g788(TUBA2);MSTRG.11604(TUBA3);MSTRG.4813(TUBB2)	K07897+K07374+K02147+K04392+K08057+K07374+K07374+K07375
Metabolism	Metabolism of cofactors and vitamins	Vitamin B6 metabolism	1	13	0.7762668	1.000000e+00	ko00750	LG02.g128(At1g17710)	K13248
Metabolism	Carbohydrate metabolism	Pentose and glucuronate interconversions	11	121	0.7787048	1.000000e+00	ko00040	Contig07978_ERROPOS171521+.g3(PME25);LG02.g2644(At2g43860);LG03.g519(PME25);LG05.g363(GLCAK1);LG06.g41(PME44);LG07.g2301(PME53);LG08.g351(PME18);LG08.g355(PME2.1);LG12.g900(UGPA);LG13.g2070(At3g07010);LG14.g1601(SDH)	K01051+K01184+K01051+K16190+K01051+K01051+K01051+K01051+K00963+K01728+K00008
Metabolism	Metabolism of cofactors and vitamins	Thiamine metabolism	3	37	0.7825596	1.000000e+00	ko00730	LG01.g2544(Os07g0190000);LG02.g190(Os07g0190000);MSTRG.13203(Os08g0118900)	K01662+K01662+K00939
Metabolism	Nucleotide metabolism	Pyrimidine metabolism	6	70	0.7874702	1.000000e+00	ko00240	LG05.g1209(PYD2);LG09.g1270(ctps1);LG12.g1747(pyrH);LG12.g1749(pyrH);LG12.g2288(ctps1);MSTRG.6559(--)	K01464+K01937+K09903+K09903+K01937+K01431
Metabolism	Global and overview maps	Biosynthesis of amino acids	26	273	0.7947849	1.000000e+00	ko01230	Contig04898.g1(ASP1);Contig10069.g3(SSU1);Contig15147.g72(CYS1);LG01.g159(PKP3);LG01.g434(ALDP);LG01.g709(DAPB2);LG01.g963(BCAT2);LG02.g3053(ADT6);LG02.g3062(FBA1);LG03.g642(ADT6);LG06.g387(tal);LG08.g1518(--);LG09.g1345(PGDH1);LG09.g1680(FBA5);LG10.g1131(TYRAAT2);LG10.g2667(SAMS);LG11.g1938(GLN1-1);LG11.g2641(RPI4);LG11.g513(GLN2);LG13.g1297(At4g26390);LG13.g1696(At4g26390);LG14.g1457(RPI2);LG14…	K14455+K01704+K01738+K00873+K01623+K00215+K00826+K05359+K01623+K05359+K00616+K01663+K00058+K01623+K15227+K00789+K01915+K01807+K01915+K00873+K00873+K01807+K00615+K00873+K00873+K00286
Metabolism	Carbohydrate metabolism	Inositol phosphate metabolism	5	60	0.796001	1.000000e+00	ko00562	LG01.g125(NPC4);LG02.g108(MIOX1);LG05.g477(PLC2);LG08.g869(IMP3);LG11.g454(PIP5K4)	K01114+K00469+K05857+K10047+K00889
Metabolism	Amino acid metabolism	Lysine biosynthesis	1	14	0.8006361	1.000000e+00	ko00300	LG01.g709(DAPB2)	K00215
Metabolism	Lipid metabolism	Fatty acid biosynthesis	4	51	0.8203156	1.000000e+00	ko00061	Contig10481.g1(LACS4);LG01.g2364(LACS2);LG01.g669(At3g03980);LG07.g109(AAE15)	K01897+K01897+K00059+K01897
Metabolism	Carbohydrate metabolism	Butanoate metabolism	2	29	0.8393828	1.000000e+00	ko00650	LG11.g877(GAD);LG14.g1196(GAD1)	K01580+K01580
Metabolism	Metabolism of cofactors and vitamins	Nicotinate and nicotinamide metabolism	2	29	0.8393828	1.000000e+00	ko00760	LG03.g140(Os09g0345700);LG09.g518(Os02g0134400)	K00858+K00278
Metabolism	Carbohydrate metabolism	Pyruvate metabolism	10	119	0.847408	1.000000e+00	ko00620	Contig02764.g4(Os04g0119400);LG01.g159(PKP3);LG05.g2610(MDHG);LG10.g2340(ALDH3F1);LG13.g1256(Os04g0119400);LG13.g1297(At4g26390);LG13.g1696(At4g26390);LG13.g1884(GLX1);MSTRG.16018(At4g26390);MSTRG.3687(At4g26390)	K00161+K00873+K00026+K00128+K00161+K00873+K00873+K01759+K00873+K00873
Metabolism	Lipid metabolism	Glycerophospholipid metabolism	11	134	0.8759552	1.000000e+00	ko00564	LG01.g125(NPC4);LG01.g2252(LCAT1);LG02.g2036(GDPD2);LG02.g2417(PLDDELTA);LG02.g327(--);LG05.g74(GPAT6);LG07.g2239(LPLAT1);LG08.g2893(LCAT1);LG11.g1359(GPAT3);LG11.g410(SDP1);MSTRG.21056(PLS1)	K01114+K06129+K18696+K01115+K06130+K13508+K13519+K06129+K13508+K14674+K13523
Metabolism	Amino acid metabolism	Phenylalanine, tyrosine and tryptophan biosynthesis	4	57	0.8809992	1.000000e+00	ko00400	Contig04898.g1(ASP1);LG02.g3053(ADT6);LG03.g642(ADT6);LG10.g1131(TYRAAT2)	K14455+K05359+K05359+K15227
Genetic Information Processing	Replication and repair	Nucleotide excision repair	4	57	0.8809992	1.000000e+00	ko03420	LG02.g3087(POL2A);LG05.g2395(RFC3);LG09.g448(--);MSTRG.26908(--)	K02324+K10756+K03504+K07466
Metabolism	Carbohydrate metabolism	Citrate cycle (TCA cycle)	5	71	0.8979744	1.000000e+00	ko00020	Contig02764.g4(Os04g0119400);LG05.g2610(MDHG);LG10.g1500(SDH2-1);LG12.g2070(SDH2-1);LG13.g1256(Os04g0119400)	K00161+K00026+K00235+K00235+K00161
Metabolism	Amino acid metabolism	Cysteine and methionine metabolism	11	140	0.9074693	1.000000e+00	ko00270	Contig04898.g1(ASP1);Contig15147.g72(CYS1);LG01.g3315(AGT3);LG01.g963(BCAT2);LG03.g198(SAHH);LG05.g2610(MDHG);LG05.g641(At3g08860);LG09.g1345(PGDH1);LG09.g646(ACS1);LG10.g2667(SAMS);MSTRG.17598(SMT)	K14455+K01738+K00827+K00826+K01251+K00026+K00827+K00058+K20772+K00789+K00547
Genetic Information Processing	Transcription	RNA polymerase	2	36	0.9149971	1.000000e+00	ko03020	Contig15147.g7(NRPB10L);MSTRG.3490(Polr1d)	K03007+K03020
Metabolism	Energy metabolism	Oxidative phosphorylation	8	114	0.9389258	1.000000e+00	ko00190	Contig07711.g1(FES1);LG03.g2672(VHA-B2);LG10.g1500(SDH2-1);LG10.g2779(ATPD);LG12.g2032(ATPB);LG12.g2070(SDH2-1);LG12.g2189(IPP);MSTRG.24229(LHA1)	K00411+K02147+K00235+K02113+K02133+K00235+K01507+K01535
Metabolism	Amino acid metabolism	Lysine degradation	2	40	0.9416346	1.000000e+00	ko00310	LG03.g776(At2g24580);LG10.g2340(ALDH3F1)	K00306+K00128
Metabolism	Metabolism of cofactors and vitamins	Folate biosynthesis	1	25	0.9440076	1.000000e+00	ko00790	LG03.g2144(RIBA1)	K14652
Environmental Information Processing	Signal transduction	Phosphatidylinositol signaling system	4	68	0.9473329	1.000000e+00	ko04070	LG05.g477(PLC2);LG08.g869(IMP3);LG11.g454(PIP5K4);LG14.g159(CML29)	K05857+K10047+K00889+K02183
Genetic Information Processing	Folding, sorting and degradation	SNARE interactions in vesicular transport	3	56	0.9518405	1.000000e+00	ko04130	LG02.g105(SYP71);LG02.g414(SYP32);MSTRG.14943(--)	K08506+K08490+K08507
Metabolism	Glycan biosynthesis and metabolism	Glycosylphosphatidylinositol (GPI)-anchor biosynthesis	1	27	0.955564	1.000000e+00	ko00563	MSTRG.3599(PIGC)	K03859
Metabolism	Global and overview maps	2-Oxocarboxylic acid metabolism	3	58	0.9594093	1.000000e+00	ko01210	Contig04898.g1(ASP1);Contig10069.g3(SSU1);LG01.g963(BCAT2)	K14455+K01704+K00826
Genetic Information Processing	Folding, sorting and degradation	Proteasome	4	74	0.9671344	1.000000e+00	ko03050	LG01.g2237(PBB2);LG07.g19(PAB1);MSTRG.11566(TBP1);MSTRG.26354(--)	K02739+K02726+K03065+K03039
Genetic Information Processing	Translation	Ribosome biogenesis in eukaryotes	6	102	0.9722833	1.000000e+00	ko03008	MSTRG.1014(fbl);MSTRG.17855(SDN1);MSTRG.19934(EIF6-2);MSTRG.19935(EIF6-2);MSTRG.22962(--);MSTRG.2775(--)	K14563+K14570+K03264+K03264+K14572+K14572
Genetic Information Processing	Folding, sorting and degradation	Protein processing in endoplasmic reticulum	20	275	0.984381	1.000000e+00	ko04141	LG01.g1461(--);LG03.g1000(HSP70);LG05.g262(HSP70);LG06.g40(UBC34);LG07.g2318(DER1);LG07.g2492(HSP17.6);LG09.g2139(HSP16.9C);LG09.g2141(HSP16.9C);LG09.g2142(HSP17.3-B);LG09.g2143(HSP18.2);LG09.g2144(HSP18.2);LG09.g2145(HSP18.5-C);LG09.g2147(HSP18.2);LG09.g2150(HSP18.2);LG10.g1537(HSP21);LG10.g950(CRT1);LG12.g2512(--);LG13.g1027(ERDJ2B);LG13.g1750(RMA1H1);MSTRG.20117(UBC32)	K14012+K03283+K03283+K04554+K13989+K13993+K13993+K13993+K13993+K13993+K13993+K13993+K13993+K13993+K13993+K08057+K14012+K09540+K10666+K10578
Genetic Information Processing	Translation	Aminoacyl-tRNA biosynthesis	3	69	0.9846266	1.000000e+00	ko00970	LG06.g669(SYNC3);LG07.g257(SYNC2);MSTRG.25789(At3g46100)	K01893+K01893+K01892
Cellular Processes	Transport and catabolism	Autophagy - other	1	38	0.9875571	1.000000e+00	ko04136	MSTRG.11807(--)	K17888
Metabolism	Glycan biosynthesis and metabolism	N-Glycan biosynthesis	1	44	0.9937924	1.000000e+00	ko00510	LG11.g2807(--)	K00737
Genetic Information Processing	Translation	Ribosome	21	307	0.9947047	1.000000e+00	ko03010	Contig05916_ERROPOS2272647.g43(RPL22C);Contig09198.g1(RPL27);LG01.g245(At4g17560);LG01.g659(--);LG03.g1183(RPL6);LG03.g1184(RPL6);LG03.g2362(RPL7D);LG03.g2677(RPL7D);LG04.g1630(NFD3);LG05.g159(HLP);LG05.g254(RPL36C);LG07.g1411(RPP1A);LG07.g2578(rplT);LG10.g2090(rplL);LG10.g2334(RPL17);LG12.g1946(RPL12);LG14.g464(RPL10A);MSTRG.14378(RPL29);MSTRG.17482(RPL12);MSTRG.5845(RPS30A);MSTRG.8934(rpmH)	K02891+K02901+K02884+K02881+K02934+K02934+K02937+K02937+K02948+K02874+K02920+K02942+K02887+K02935+K02879+K02935+K02865+K02904+K02935+K02983+K02914
Genetic Information Processing	Folding, sorting and degradation	Ubiquitin mediated proteolysis	5	111	0.995095	1.000000e+00	ko04120	Contig04701.g2(APC8);LG03.g424(SKP2A);LG06.g40(UBC34);MSTRG.20117(UBC32);MSTRG.9646(--)	K03355+K03875+K04554+K10578+K03873
Genetic Information Processing	Translation	mRNA surveillance pathway	5	122	0.9980698	1.000000e+00	ko03015	Contig14396.g1(OsI_006296);LG02.g2652(At3g20650);LG05.g157(Os03g0268000);LG12.g1129(B'KAPPA);MSTRG.6195(--)	K04354+K00565+K06269+K11584+K00565
Genetic Information Processing	Folding, sorting and degradation	RNA degradation	5	123	0.9982295	1.000000e+00	ko03018	LG01.g102(HSP1);LG03.g2777(HSP1);LG08.g2996(HSP70-10);MSTRG.2778(--);MSTRG.2955(ARI7)	K04043+K04043+K04043+K12600+K12600
Genetic Information Processing	Folding, sorting and degradation	Protein export	1	56	0.9984585	1.000000e+00	ko03060	LG13.g1027(ERDJ2B)	K09540
Organismal Systems	Environmental adaptation	Circadian rhythm - plant	1	57	0.9986276	1.000000e+00	ko04712	LG07.g1697(CHS1)	K00660
Cellular Processes	Transport and catabolism	Endocytosis	10	201	0.9991108	1.000000e+00	ko04144	Contig05168.g1(RAB7);LG01.g2874(--);LG02.g2417(PLDDELTA);LG03.g1000(HSP70);LG05.g262(HSP70);LG09.g2049(RABA3);LG09.g2091(VPS29);LG11.g454(PIP5K4);MSTRG.25527(EPSIN2);MSTRG.593(AGD12)	K07897+K15053+K01115+K03283+K03283+K07904+K18467+K00889+K12471+K12486
Genetic Information Processing	Transcription	Spliceosome	4	209	0.9999999	1.000000e+00	ko03040	LG03.g1000(HSP70);LG04.g1223(CTNNBL1);LG05.g262(HSP70);LG07.g1631(SR45A)	K03283+K12864+K03283+K12897
Genetic Information Processing	Translation	Nucleocytoplasmic transport	1	180	1	1.000000e+00	ko03013	LG03.g2481(TRZ1)	K00784
