# Supplementary material for: Comparative Metabolome and Transcriptome Analyses Reveal the Regulatory Mechanism of Purple Leafstalk Production in Taro (Colocasia esculenta L. Schott)
Source: Genes (Basel). 2024 Jan 22;15(1):138. doi: 10.3390/genes15010138 (PMC10815928; doi:10.3390/genes15010138)
Supplement: Supplementary file 1 [file genes-15-00138-s001.zip › Table S7-TF detected in this study..xls]

Family	Count	Genes
bHLH	132	Contig00872.g28;Contig00872.g31;Contig00872.g32;Contig03874.g1;Contig05232_ERROPOS636324+.g38;Contig09233.g2;Contig10438.g1;Contig13752.g1;LG01.g1117;LG01.g1981;LG01.g2011;LG01.g2612;LG01.g2718;LG01.g2878;LG01.g3154;LG01.g3439;LG01.g3444;LG01.g582;LG01.g75;LG01.g824;LG01.g846;LG01.g848;LG01.g850;LG01.g920;LG02.g1025;LG02.g1424;LG02.g1562;LG02.g2085;LG02.g2089;LG02.g2160;LG02.g2328;LG02.g2750;LG02…
ERF	121	Contig00872.g19;Contig01095.g2;Contig03362.g1;Contig03850.g15;Contig03850.g16;Contig04304.g1;Contig05820.g2;Contig06241.g2;Contig07226.g2;Contig08683.g1;Contig08683.g2;Contig09868.g1;Contig11154.g2;Contig11242.g3;Contig12244.g1;Contig13667.g1;LG01.g1023;LG01.g2939;LG01.g3077;LG01.g3122;LG01.g3124;LG01.g3125;LG01.g3126;LG02.g1196;LG02.g162;LG02.g2206;LG02.g2536;LG02.g2538;LG02.g2540;LG02.g2987;LG0…
NAC	106	Contig01089.g3;Contig01182.g3;Contig01935.g1;Contig05232_ERROPOS636324+.g27;Contig06486.g1;Contig06817_ERROPOS1352519.g15;Contig07203.g1;Contig07675.g1;Contig09803.g1;Contig10968.g6;Contig10968.g7;Contig13159.g1;LG01.g153;LG01.g3244;LG01.g3246;LG01.g491;LG02.g1081;LG02.g1108;LG02.g1688;LG02.g2043;LG02.g2603;LG02.g2607;LG02.g2839;LG02.g2893;LG02.g2898;LG02.g2941;LG02.g91;LG03.g288;LG03.g366;LG03.g…
MYB	98	Contig03777.g1;Contig04462_ERROPOS200000.g5;Contig04701.g21;Contig05564.g8;Contig12748.g1;Contig13632.g1;Contig14547.g1;LG01.g1819;LG01.g2162;LG01.g2799;LG01.g2806;LG01.g2808;LG01.g2835;LG01.g2872;LG01.g29;LG01.g3158;LG01.g3231;LG01.g964;LG02.g1003;LG02.g103;LG02.g164;LG02.g2703;LG02.g2824;LG02.g2924;LG03.g1071;LG03.g2655;LG04.g1086;LG04.g1092;LG04.g415;LG05.g1138;LG05.g125;LG05.g2048;LG05.g2065;…
C2H2	84	Contig00872.g16;Contig01169.g4;Contig01320.g26;Contig04868.g1;Contig05218.g12;Contig05916_ERROPOS2272647.g5;Contig06241.g37;Contig08773.g1;Contig15147.g22;LG01.g1135;LG01.g1246;LG01.g3389;LG01.g3390;LG01.g3494;LG02.g1173;LG02.g1908;LG03.g116;LG03.g1435;LG03.g1438;LG03.g1814;LG03.g2441;LG03.g2586;LG03.g2743;LG03.g351;LG03.g646;LG04.g1593;LG04.g1726;LG04.g191;LG05.g2196;LG05.g303;LG05.g305;LG05.g48…
MYB_related	62	Contig01182.g4;Contig01299.g30;Contig04492.g1;Contig06659.g1;Contig06817_ERROPOS1352519.g16;Contig07075.g16;Contig12430.g1;Contig12816.g1;Contig13494.g1;Contig14154.g1;Contig14495.g2;LG01.g17;LG01.g2508;LG01.g295;LG01.g3448;LG02.g1023;LG02.g109;LG02.g330;LG02.g55;LG03.g1718;LG03.g2446;LG03.g669;LG03.g745;LG04.g1548;LG05.g2086;LG05.g219;LG06.g124;LG06.g1936;LG07.g1457;LG07.g1608;LG07.g1964;LG07.g2…
bZIP	57	Contig01474.g1;Contig05232_ERROPOS636324+.g24;Contig06817_ERROPOS1352519.g2;Contig07528.g1;Contig08191.g1;Contig08686.g1;Contig12774.g13;LG01.g1183;LG01.g2227;LG01.g3203;LG01.g462;LG01.g70;LG01.g981;LG02.g3005;LG02.g3094;LG02.g315;LG03.g2747;LG03.g509;LG03.g526;LG03.g601;LG03.g944;LG03.g952;LG04.g1262;LG04.g1762;LG04.g496;LG05.g1211;LG05.g1372;LG05.g1407;LG05.g726;LG05.g8;LG06.g1869;LG06.g231;LG0…
WRKY	54	Contig01113.g3;Contig05104.g1;Contig06241.g12;Contig07023.g1;Contig07696.g1;Contig10859.g1;Contig11202.g1;LG01.g3279;LG01.g526;LG02.g1384;LG02.g524;LG02.g669;LG03.g2370;LG03.g2372;LG03.g2552;LG03.g2718;LG03.g2815;LG03.g801;LG04.g1400;LG04.g1423;LG04.g480;LG05.g2540;LG05.g385;LG05.g623;LG05.g766;LG05.g770;LG05.g778;LG05.g792;LG06.g899;LG08.g1655;LG08.g2577;LG08.g821;LG09.g108;LG09.g1835;LG09.g2263…
GRAS	44	Contig05571.g9;Contig06169.g27;Contig11194.g2;Contig12508.g1;Contig12765.g1;LG01.g1915;LG02.g2018;LG02.g2563;LG02.g2822;LG02.g2999;LG02.g368;LG02.g439;LG03.g1661;LG05.g218;LG05.g2502;LG05.g903;LG06.g1712;LG07.g1170;LG07.g1775;LG07.g1790;LG07.g1984;LG07.g519;LG08.g1618;LG08.g238;LG08.g245;LG08.g2813;LG08.g456;LG08.g498;LG08.g820;LG09.g1528;LG09.g2435;LG10.g1932;LG10.g2140;LG11.g109;LG11.g1281;LG11…
B3	41	Contig00640.g2;Contig09026.g2;Contig11386.g1;Contig15147.g50;LG01.g1021;LG01.g1026;LG01.g1029;LG01.g1751;LG01.g2417;LG01.g3267;LG02.g1986;LG03.g568;LG03.g740;LG06.g1480;LG06.g1554;LG06.g318;LG08.g1336;LG08.g22;LG08.g256;LG08.g2924;LG08.g2926;LG08.g2928;LG08.g2930;LG08.g2931;LG08.g2934;LG08.g2937;LG08.g2938;LG08.g2939;LG09.g1676;LG11.g526;LG11.g804;LG12.g1183;LG12.g1213;LG12.g122;LG12.g1776;LG12.g…
G2-like	35	Contig01299.g35;Contig11827.g9;Contig12655.g1;Contig13515.g5;LG01.g1270;LG01.g1273;LG01.g2469;LG01.g3207;LG01.g3239;LG01.g57;LG02.g371;LG03.g121;LG03.g1747;LG03.g2709;LG04.g1226;LG04.g785;LG05.g1282;LG05.g1396;LG05.g206;LG05.g2639;LG05.g2657;LG05.g545;LG06.g822;LG07.g2086;LG08.g1162;LG08.g1727;LG10.g210;LG11.g2443;LG12.g2084;LG13.g1054;LG13.g1401;LG13.g2190;LG14.g1161;LG14.g1434;LG14.g561
C3H	32	Contig10189.g2;LG01.g2771;LG01.g3078;LG01.g3205;LG01.g373;LG01.g387;LG01.g428;LG02.g107;LG02.g1670;LG03.g2290;LG03.g2762;LG04.g912;LG05.g2014;LG05.g2494;LG05.g458;LG06.g1547;LG07.g1982;LG07.g2246;LG08.g1021;LG08.g1344;LG08.g310;LG09.g201;LG09.g2201;LG10.g1259;LG10.g2241;LG10.g2482;LG10.g443;LG11.g2156;LG12.g2395;LG12.g349;LG13.g1046;LG14.g1603
Trihelix	32	Contig04665.g1;Contig07978_ERROPOS171521+.g4;Contig08180.g2;Contig09844.g1;LG01.g1390;LG01.g259;LG01.g336;LG02.g2201;LG02.g2204;LG02.g3063;LG03.g1784;LG03.g921;LG05.g541;LG07.g1081;LG07.g160;LG07.g2350;LG07.g2397;LG09.g2446;LG09.g466;LG09.g77;LG10.g2240;LG10.g425;LG11.g2663;LG11.g462;LG11.g534;LG11.g830;LG12.g2232;LG13.g1136;LG14.g1246;LG14.g2047;LG14.g2132;LG14.g724
M-type	29	LG01.g1142;LG01.g1143;LG01.g931;LG02.g1157;LG02.g1645;LG02.g1888;LG02.g1890;LG02.g1900;LG03.g1001;LG03.g969;LG04.g1680;LG04.g1699;LG04.g53;LG06.g2044;LG07.g194;LG07.g195;LG08.g2482;LG09.g1209;LG09.g1863;LG09.g1864;LG11.g1025;LG11.g1026;LG11.g1284;LG12.g462;LG12.g500;LG12.g502;LG12.g506;LG13.g1333;LG14.g533
GATA	24	Contig04611.g1;LG01.g1071;LG01.g3144;LG01.g422;LG02.g827;LG04.g321;LG06.g2124;LG06.g341;LG07.g2311;LG09.g148;LG09.g2025;LG09.g225;LG09.g2420;LG09.g727;LG10.g317;LG10.g623;LG11.g1712;LG12.g2440;LG13.g116;LG13.g118;LG13.g2094;LG13.g2270;LG14.g1480;LG14.g1847
Dof	23	LG01.g1081;LG01.g1329;LG01.g2446;LG01.g3458;LG02.g139;LG03.g1672;LG03.g2558;LG03.g537;LG05.g261;LG05.g2643;LG05.g2647;LG05.g400;LG06.g135;LG07.g1099;LG07.g2087;LG09.g183;LG09.g545;LG10.g2162;LG13.g1057;LG13.g1717;LG14.g1566;LG14.g2066;LG14.g565
SBP	22	LG01.g1380;LG01.g1383;LG02.g1884;LG03.g1231;LG03.g2409;LG03.g262;LG03.g2755;LG04.g1249;LG04.g1269;LG05.g1525;LG06.g1622;LG07.g107;LG07.g1194;LG07.g1207;LG08.g1174;LG09.g2193;LG09.g2398;LG10.g2665;LG10.g2666;LG11.g290;LG12.g1227;LG14.g1102
NF-YB	19	LG03.g675;LG05.g2500;LG06.g917;LG07.g1069;LG07.g1470;LG08.g109;LG08.g110;LG08.g2721;LG08.g735;LG09.g1831;LG09.g1832;LG09.g2104;LG09.g362;LG10.g2226;LG11.g209;LG11.g2551;LG12.g798;LG13.g1060;LG14.g2103
HSF	17	Contig05571.g27;Contig09714.g1;Contig12482.g1;LG01.g43;LG01.g540;LG02.g2295;LG02.g291;LG02.g3060;LG04.g202;LG05.g1592;LG05.g2279;LG07.g2505;LG08.g2524;LG10.g111;LG11.g663;LG12.g1877;LG14.g177
ARF	16	Contig04665.g14;Contig05232_ERROPOS636324+.g17;LG02.g1164;LG02.g160;LG02.g2164;LG02.g2489;LG03.g474;LG04.g1738;LG05.g1737;LG06.g1888;LG07.g1846;LG09.g381;LG11.g261;LG11.g60;LG13.g2268;LG14.g2021
TCP	14	Contig08822.g2;Contig09662.g1;LG02.g1967;LG08.g2756;LG08.g650;LG09.g1072;LG09.g2127;LG09.g372;LG10.g557;LG11.g2691;LG11.g90;LG13.g1658;LG14.g13;LG14.g1609
ZF-HD	13	LG01.g3232;LG02.g2581;LG02.g2582;LG02.g2905;LG05.g41;LG07.g2101;LG10.g313;LG11.g1738;LG14.g1178;LG14.g1923;LG14.g1989;LG14.g225;LG14.g593
AP2	13	LG01.g2521;LG01.g3221;LG01.g3413;LG01.g977;LG02.g2364;LG02.g644;LG03.g2107;LG03.g2471;LG04.g1583;LG05.g392;LG10.g1658;LG11.g998;LG13.g1047
FAR1	10	Contig05932.g2;LG01.g1124;LG02.g2107;LG02.g2507;LG02.g398;LG03.g292;LG07.g2613;LG08.g2975;LG10.g2132;LG10.g2487
NF-YC	9	Contig00640.g1;Contig12774.g7;LG01.g1673;LG03.g2707;LG08.g1081;LG08.g2512;LG10.g611;LG12.g508;LG13.g136
GRF	9	Contig06113.g1;Contig06726.g11;Contig09347.g1;LG03.g626;LG06.g1925;LG07.g2591;LG09.g2135;LG13.g1519;LG14.g1248
YABBY	9	Contig04018.g8;LG04.g842;LG04.g852;LG05.g2109;LG07.g1158;LG08.g2741;LG10.g866;LG11.g2341;LG14.g1773
MIKC	8	LG01.g2585;LG01.g409;LG02.g239;LG02.g2925;LG03.g2834;LG08.g707;LG14.g188;LG14.g717
CO-like	7	Contig06914.g1;LG02.g2055;LG03.g882;LG08.g2186;LG09.g2319;LG10.g2500;LG11.g65
ARR-B	7	Contig01299.g32;Contig08688.g1;LG03.g1067;LG07.g428;LG10.g1262;LG10.g1530;LG11.g1914
NF-YA	6	LG08.g2654;LG08.g992;LG09.g1011;LG09.g1012;LG11.g919;LG14.g1218
E2F/DP	5	Contig05916_ERROPOS2272647.g9;LG01.g2467;LG03.g2627;LG06.g94;LG09.g1438
GeBP	4	LG01.g2886;LG06.g1096;LG09.g737;LG13.g36
DBB	4	LG01.g420;LG02.g2415;LG14.g1926;LG14.g698
BBR-BPC	4	Contig03268.g1;Contig05232_ERROPOS636324+.g25;LG06.g232;LG07.g1942
CPP	4	LG02.g326;LG06.g1565;LG10.g145;LG12.g2352
Nin-like	4	LG03.g395;LG04.g640;LG07.g2090;LG09.g398
SRS	3	LG07.g2314;LG10.g2580;LG11.g452
EIL	3	Contig12458.g1;LG05.g36;LG13.g1312
RAV	2	LG10.g251;LG14.g1431
NF-X1	2	LG05.g479;LG06.g1445
SAP	1	LG08.g774
STAT	1	LG07.g2006
VOZ	1	LG12.g2267
CAMTA	1	LG10.g2429
